# Supplementary material for: Disappeared supramolecular isomer reappears with perylene guest
Source: IUCrJ. 2020 Feb 27;7(Pt 2):324–30. doi: 10.1107/S2052252520001451 (PMC7055374; doi:10.1107/S2052252520001451)
Supplement: Supplementary file 1 [file m-07-00324-sup1.cif]

data_1 
_database_code_depnum_ccdc_archive 'CCDC 1955177'
#==============================================================================

# PROCESSING SUMMARY (IUCr Office Use Only)

_journal_date_recd_electronic      2019-12-05
_journal_date_to_coeditor         ?
_journal_date_from_coeditor       ?
_journal_date_accepted     2020-02-03
_journal_date_printers_first      ?
_journal_date_printers_final      ?
_journal_date_proofs_out          ?
_journal_date_proofs_in           ?
_journal_coeditor_name            ?
_journal_coeditor_code      LQ5029SUP1
_journal_coeditor_notes
; ?
;
_journal_paper_category      FA
_journal_techeditor_code      M200145
_iucr_compatibility_tag          ACTA95
_journal_techeditor_notes  
;
;
_journal_coden_ASTM               ?
_journal_name_full                ?
_journal_year                     ?
_journal_volume                   ?
_journal_issue                    ?
_journal_page_first               ?
_journal_page_last                ?
_journal_suppl_publ_number        ?
_journal_suppl_publ_pages         ?

#==============================================================================

  
_audit_creation_method            SHELXL-2014 
_chemical_name_systematic 
; 
 ? 
; 
_chemical_name_common             ? 
_chemical_melting_point           ? 
_chemical_formula_moiety          ? 
_chemical_formula_sum 
 'C28 H20 N2 O6 Zn' 
_chemical_formula_weight          545.83 
  
loop_ 
 _atom_type_symbol 
 _atom_type_description 
 _atom_type_scat_dispersion_real 
 _atom_type_scat_dispersion_imag 
 _atom_type_scat_source 
 'C'  'C'   0.0033   0.0016 
 'International Tables Vol C Tables 4.2.6.8 and 6.1.1.4' 
 'H'  'H'   0.0000   0.0000 
 'International Tables Vol C Tables 4.2.6.8 and 6.1.1.4' 
 'N'  'N'   0.0061   0.0033 
 'International Tables Vol C Tables 4.2.6.8 and 6.1.1.4' 
 'O'  'O'   0.0106   0.0060 
 'International Tables Vol C Tables 4.2.6.8 and 6.1.1.4' 
 'Zn'  'Zn'   0.2839   1.4301 
 'International Tables Vol C Tables 4.2.6.8 and 6.1.1.4' 
  
_space_group_crystal_system       monoclinic 
_space_group_IT_number            13 
_space_group_name_H-M_alt         'P 2/n' 
_space_group_name_Hall            '-P 2yac' 
  
_shelx_space_group_comment 
; 
The symmetry employed for this shelxl refinement is uniquely defined 
by the following loop, which should always be used as a source of 
symmetry information in preference to the above space-group names. 
They are only intended as comments. 
; 
  
loop_ 
 _space_group_symop_operation_xyz 
 'x, y, z' 
 '-x+1/2, y, -z+1/2' 
 '-x, -y, -z' 
 'x-1/2, -y, z-1/2' 
  
_cell_length_a                    14.2399(5) 
_cell_length_b                    7.5126(3) 
_cell_length_c                    14.7479(5) 
_cell_angle_alpha                 90 
_cell_angle_beta                  101.6192(19) 
_cell_angle_gamma                 90 
_cell_volume                      1545.38(9) 
_cell_formula_units_Z             2 
_cell_measurement_temperature     173(2) 
_cell_measurement_reflns_used     8423 
_cell_measurement_theta_min       2.22 
_cell_measurement_theta_max       23.90 
  
_exptl_crystal_description        plate 
_exptl_crystal_colour             orange 
_exptl_crystal_density_meas       'not measured' 
_exptl_crystal_density_method     'not measured' 
_exptl_crystal_density_diffrn     1.173 
_exptl_crystal_F_000              560 
_exptl_transmission_factor_min    ? 
_exptl_transmission_factor_max    ? 
_exptl_crystal_size_max           0.380 
_exptl_crystal_size_mid           0.320 
_exptl_crystal_size_min           0.070 
_exptl_absorpt_coefficient_mu     0.832 
_shelx_estimated_absorpt_T_min    0.743 
_shelx_estimated_absorpt_T_max    0.944 
_exptl_absorpt_correction_type    multi-scan 
_exptl_absorpt_correction_T_min   0.738 
_exptl_absorpt_correction_T_max   0.958 
_exptl_absorpt_process_details    'SADABS (Sheldrick, 2015)' 
  
_exptl_special_details 
; 
 ? 
; 
  
_diffrn_ambient_temperature       173(2) 
_diffrn_radiation_wavelength      0.71073 
_diffrn_radiation_type            MoK\a 
_diffrn_source                    ? 
_diffrn_measurement_device_type   'Bruker APEX-II CCD' 
_diffrn_measurement_method        '\f and \w scans' 
_diffrn_detector_area_resol_mean  ? 
_diffrn_reflns_number             18498 
_diffrn_reflns_av_unetI/netI      0.0340 
_diffrn_reflns_av_R_equivalents   0.0367 
_diffrn_reflns_limit_h_min        -17 
_diffrn_reflns_limit_h_max        17 
_diffrn_reflns_limit_k_min        -9 
_diffrn_reflns_limit_k_max        9 
_diffrn_reflns_limit_l_min        -18 
_diffrn_reflns_limit_l_max        18 
_diffrn_reflns_theta_min          1.814 
_diffrn_reflns_theta_max          25.999 
_diffrn_reflns_theta_full         25.242 
_diffrn_measured_fraction_theta_max   0.996 
_diffrn_measured_fraction_theta_full  0.997 
_diffrn_reflns_Laue_measured_fraction_max    0.996 
_diffrn_reflns_Laue_measured_fraction_full   0.997 
_diffrn_reflns_point_group_measured_fraction_max   0.996 
_diffrn_reflns_point_group_measured_fraction_full  0.997 
_reflns_number_total              3038 
_reflns_number_gt                 2543 
_reflns_threshold_expression      'I > 2\s(I)' 
_reflns_Friedel_coverage          0.000 
_reflns_Friedel_fraction_max      . 
_reflns_Friedel_fraction_full     . 
  
_reflns_special_details 
; 
 Reflections were merged by SHELXL according to the crystal 
 class for the calculation of statistics and refinement. 
  
 _reflns_Friedel_fraction is defined as the number of unique 
 Friedel pairs measured divided by the number that would be 
 possible theoretically, ignoring centric projections and 
 systematic absences. 
; 
  
_computing_data_collection        'Bruker APEX2' 
_computing_cell_refinement        'Bruker SAINT' 
_computing_data_reduction         'Bruker SAINT' 
_computing_structure_solution     'SHELXS-97 (Sheldrick 2008)' 
_computing_structure_refinement   'SHELXL-2014 (Sheldrick, 2014)' 
_computing_molecular_graphics     'Bruker SHELXTL' 
_computing_publication_material   'Bruker SHELXTL' 
  
_refine_special_details 
; 
 ? 
; 
_refine_ls_structure_factor_coef  Fsqd 
_refine_ls_matrix_type            full 
_refine_ls_weighting_scheme       calc 
_refine_ls_weighting_details 
'w=1/[\s^2^(Fo^2^)+(0.0960P)^2^+0.1602P] where P=(Fo^2^+2Fc^2^)/3' 
_atom_sites_solution_primary      ? 
_atom_sites_solution_secondary    ? 
_atom_sites_solution_hydrogens    geom 
_refine_ls_hydrogen_treatment     constr 
_refine_ls_extinction_method      none 
_refine_ls_extinction_coef        . 
_refine_ls_number_reflns          3038 
_refine_ls_number_parameters      205 
_refine_ls_number_restraints      0 
_refine_ls_R_factor_all           0.0577 
_refine_ls_R_factor_gt            0.0485 
_refine_ls_wR_factor_ref          0.1522 
_refine_ls_wR_factor_gt           0.1466 
_refine_ls_goodness_of_fit_ref    1.118 
_refine_ls_restrained_S_all       1.118 
_refine_ls_shift/su_max           0.000 
_refine_ls_shift/su_mean          0.000 
  
loop_ 
 _atom_site_label 
 _atom_site_type_symbol 
 _atom_site_fract_x 
 _atom_site_fract_y 
 _atom_site_fract_z 
 _atom_site_U_iso_or_equiv 
 _atom_site_adp_type 
 _atom_site_occupancy 
 _atom_site_site_symmetry_order 
 _atom_site_calc_flag 
 _atom_site_refinement_flags_posn 
 _atom_site_refinement_flags_adp 
 _atom_site_refinement_flags_occupancy 
 _atom_site_disorder_assembly 
 _atom_site_disorder_group 
Zn1 Zn 0.7500 0.59391(5) 0.7500 0.0399(2) Uani 1 2 d S T P . . 
N1 N 0.67698(18) 0.4115(3) 0.81157(17) 0.0422(6) Uani 1 1 d . . . . . 
C1 C 0.5818(2) 0.3893(4) 0.7874(2) 0.0454(7) Uani 1 1 d . . . . . 
H1 H 0.5454 0.4753 0.7507 0.054 Uiso 1 1 calc R U . . . 
C2 C 0.5363(2) 0.2440(4) 0.81482(19) 0.0494(7) Uani 1 1 d . . . . . 
H2 H 0.4701 0.2339 0.7974 0.059 Uiso 1 1 calc R U . . . 
C3 C 0.5886(2) 0.1121(4) 0.8684(2) 0.0453(7) Uani 1 1 d . . . . . 
C4 C 0.6877(2) 0.1370(4) 0.8942(2) 0.0549(8) Uani 1 1 d . . . . . 
H4 H 0.7259 0.0523 0.9301 0.066 Uiso 1 1 calc R U . . . 
C5 C 0.7278(2) 0.2873(4) 0.8660(2) 0.0543(8) Uani 1 1 d . . . . . 
H5 H 0.7934 0.3045 0.8855 0.065 Uiso 1 1 calc R U . . . 
C7 C 0.5845(2) -0.1866(4) 0.9391(2) 0.0555(8) Uani 1 1 d . . . . . 
H7 H 0.6512 -0.1844 0.9521 0.067 Uiso 1 1 calc R U . . . 
C6 C 0.5409(2) -0.0458(5) 0.8949(2) 0.0536(8) Uani 1 1 d . . . . . 
H6 H 0.4743 -0.0482 0.8794 0.064 Uiso 1 1 calc R U . . . 
C8 C 0.5392(2) -0.3455(5) 0.96995(19) 0.0490(7) Uani 1 1 d . . . . . 
C9 C 0.5967(2) -0.4727(5) 1.0208(2) 0.0520(7) Uani 1 1 d . . . . . 
H9 H 0.6626 -0.4542 1.0355 0.062 Uiso 1 1 calc R U . . . 
C10 C 0.4403(2) -0.3740(4) 0.9494(2) 0.0487(7) Uani 1 1 d . . . . . 
H10A H 0.3997 -0.2897 0.9159 0.058 Uiso 1 1 calc R U . . . 
C11 C 0.8748(4) 0.7371(5) 0.8971(3) 0.0896(15) Uani 1 1 d . . . . . 
C12 C 0.9408(2) 0.8721(4) 0.9494(2) 0.0469(7) Uani 1 1 d . . . . . 
O1 O 0.84355(18) 0.7542(4) 0.81757(15) 0.0726(7) Uani 1 1 d . . . . . 
O2 O 0.9000(4) 0.5686(6) 0.9135(4) 0.0744(18) Uani 0.514(4) 1 d . . P A 1 
O3 O 1.0180(4) 0.6532(7) 1.0645(3) 0.0780(18) Uani 0.514(4) 1 d . . P A 1 
H3 H 0.9852 0.5863 1.0270 0.117 Uiso 0.514(4) 1 calc R U P A 1 
C13 C 0.9431(5) 1.0429(10) 0.9165(4) 0.0457(15) Uani 0.514(4) 1 d . . P A 1 
H13 H 0.9103 1.0689 0.8569 0.055 Uiso 0.514(4) 1 calc R U P A 1 
C14 C 1.0082(5) 0.8257(8) 1.0313(4) 0.0503(16) Uani 0.514(4) 1 d . . P A 1 
O2A O 0.8065(3) 0.6717(7) 0.9518(3) 0.0664(16) Uani 0.486(4) 1 d . . P A 2 
O3A O 0.8892(4) 0.8152(9) 1.1007(3) 0.089(2) Uani 0.486(4) 1 d . . P A 2 
H3A H 0.8504 0.7513 1.0671 0.133 Uiso 0.486(4) 1 calc R U P A 2 
C13A C 0.9910(5) 0.9746(11) 0.9066(4) 0.0467(16) Uani 0.486(4) 1 d . . P A 2 
H13A H 0.9818 0.9659 0.8425 0.056 Uiso 0.486(4) 1 calc R U P A 2 
C14A C 0.9429(5) 0.9042(8) 1.0489(4) 0.0462(17) Uani 0.486(4) 1 d . . P A 2 
  
loop_ 
 _atom_site_aniso_label 
 _atom_site_aniso_U_11 
 _atom_site_aniso_U_22 
 _atom_site_aniso_U_33 
 _atom_site_aniso_U_23 
 _atom_site_aniso_U_13 
 _atom_site_aniso_U_12 
Zn1 0.0427(3) 0.0341(3) 0.0383(3) 0.000 -0.00293(19) 0.000 
N1 0.0438(13) 0.0376(14) 0.0431(13) 0.0025(10) 0.0038(10) 0.0043(10) 
C1 0.0437(16) 0.0490(18) 0.0416(15) 0.0050(12) 0.0039(12) 0.0079(13) 
C2 0.0402(15) 0.060(2) 0.0452(15) 0.0028(14) 0.0017(12) -0.0022(15) 
C3 0.0459(16) 0.0420(18) 0.0454(15) -0.0018(12) 0.0026(13) -0.0028(13) 
C4 0.0461(17) 0.0437(17) 0.069(2) 0.0160(15) -0.0014(15) 0.0046(14) 
C5 0.0417(15) 0.0468(19) 0.0695(19) 0.0161(15) -0.0001(14) -0.0026(14) 
C7 0.0488(17) 0.053(2) 0.0648(19) -0.0002(17) 0.0123(14) -0.0096(16) 
C6 0.0493(17) 0.0575(19) 0.0521(17) 0.0025(15) 0.0059(14) -0.0098(16) 
C8 0.0514(18) 0.0446(17) 0.0494(16) -0.0026(14) 0.0061(13) -0.0126(15) 
C9 0.0433(16) 0.0530(19) 0.0575(17) -0.0016(16) 0.0052(13) -0.0122(15) 
C10 0.0489(17) 0.0436(17) 0.0511(16) -0.0022(13) 0.0041(13) -0.0042(14) 
C11 0.118(4) 0.056(2) 0.069(2) 0.008(2) -0.042(2) -0.018(2) 
C12 0.0458(16) 0.0433(17) 0.0441(15) -0.0034(13) -0.0090(13) -0.0027(14) 
O1 0.0802(17) 0.0816(18) 0.0496(13) -0.0147(12) -0.0022(12) -0.0257(14) 
O2 0.091(4) 0.046(3) 0.070(3) -0.006(2) -0.025(3) -0.005(2) 
O3 0.106(4) 0.044(2) 0.064(3) 0.005(2) -0.032(3) -0.003(3) 
C13 0.051(4) 0.048(4) 0.032(3) -0.003(3) -0.007(3) 0.004(3) 
C14 0.060(4) 0.041(3) 0.044(3) 0.001(3) -0.001(3) 0.010(3) 
O2A 0.059(3) 0.072(3) 0.068(3) -0.002(3) 0.012(2) -0.031(3) 
O3A 0.098(4) 0.117(5) 0.055(3) -0.004(3) 0.026(3) -0.059(4) 
C13A 0.056(4) 0.056(4) 0.027(3) -0.006(3) 0.005(3) 0.004(4) 
C14A 0.040(3) 0.053(4) 0.046(3) 0.011(3) 0.010(3) -0.010(3) 
  
_geom_special_details 
; 
 All esds (except the esd in the dihedral angle between two l.s. planes) 
 are estimated using the full covariance matrix.  The cell esds are taken 
 into account individually in the estimation of esds in distances, angles 
 and torsion angles; correlations between esds in cell parameters are only 
 used when they are defined by crystal symmetry.  An approximate (isotropic) 
 treatment of cell esds is used for estimating esds involving l.s. planes. 
; 
  
loop_ 
 _geom_bond_atom_site_label_1 
 _geom_bond_atom_site_label_2 
 _geom_bond_distance 
 _geom_bond_site_symmetry_2 
 _geom_bond_publ_flag 
Zn1 O1 1.919(2) 2_656 ? 
Zn1 O1 1.919(2) . ? 
Zn1 N1 2.041(2) . ? 
Zn1 N1 2.041(2) 2_656 ? 
N1 C1 1.340(4) . ? 
N1 C5 1.343(4) . ? 
C1 C2 1.371(4) . ? 
C2 C3 1.387(4) . ? 
C3 C4 1.398(4) . ? 
C3 C6 1.458(4) . ? 
C4 C5 1.367(4) . ? 
C7 C6 1.329(5) . ? 
C7 C8 1.472(4) . ? 
C8 C9 1.379(5) . ? 
C8 C10 1.395(4) . ? 
C9 C10 1.375(4) 3_647 ? 
C10 C9 1.375(4) 3_647 ? 
C11 O1 1.174(4) . ? 
C11 O2 1.325(6) . ? 
C11 O2A 1.468(7) . ? 
C11 C12 1.488(5) . ? 
C12 C13A 1.297(8) . ? 
C12 C13 1.374(7) . ? 
C12 C14 1.427(6) . ? 
C12 C14A 1.481(7) . ? 
O3 C14 1.382(7) . ? 
C13 C14 1.354(9) 3_777 ? 
C14 C13 1.354(9) 3_777 ? 
O3A C14A 1.361(7) . ? 
C13A C14A 1.378(9) 3_777 ? 
C14A C13A 1.378(9) 3_777 ? 
  
loop_ 
 _geom_angle_atom_site_label_1 
 _geom_angle_atom_site_label_2 
 _geom_angle_atom_site_label_3 
 _geom_angle 
 _geom_angle_site_symmetry_1 
 _geom_angle_site_symmetry_3 
 _geom_angle_publ_flag 
O1 Zn1 O1 102.28(17) 2_656 . ? 
O1 Zn1 N1 106.85(11) 2_656 . ? 
O1 Zn1 N1 123.57(10) . . ? 
O1 Zn1 N1 123.57(10) 2_656 2_656 ? 
O1 Zn1 N1 106.84(11) . 2_656 ? 
N1 Zn1 N1 95.62(13) . 2_656 ? 
C1 N1 C5 117.8(2) . . ? 
C1 N1 Zn1 122.92(19) . . ? 
C5 N1 Zn1 118.1(2) . . ? 
N1 C1 C2 122.2(3) . . ? 
C1 C2 C3 120.4(3) . . ? 
C2 C3 C4 117.1(3) . . ? 
C2 C3 C6 120.6(3) . . ? 
C4 C3 C6 122.3(3) . . ? 
C5 C4 C3 119.2(3) . . ? 
N1 C5 C4 123.2(3) . . ? 
C6 C7 C8 127.3(3) . . ? 
C7 C6 C3 125.6(3) . . ? 
C9 C8 C10 118.3(3) . . ? 
C9 C8 C7 118.7(3) . . ? 
C10 C8 C7 122.9(3) . . ? 
C10 C9 C8 122.0(3) 3_647 . ? 
C9 C10 C8 119.6(3) 3_647 . ? 
O1 C11 O2 108.8(4) . . ? 
O1 C11 O2A 115.2(4) . . ? 
O1 C11 C12 121.0(4) . . ? 
O2 C11 C12 115.9(4) . . ? 
O2A C11 C12 111.2(4) . . ? 
C13 C12 C14 117.8(4) . . ? 
C13A C12 C14A 118.8(4) . . ? 
C13A C12 C11 120.3(4) . . ? 
C13 C12 C11 120.8(3) . . ? 
C14 C12 C11 121.3(4) . . ? 
C14A C12 C11 120.6(4) . . ? 
C11 O1 Zn1 122.3(3) . . ? 
C14 C13 C12 121.8(5) 3_777 . ? 
C13 C14 O3 118.6(5) 3_777 . ? 
C13 C14 C12 118.9(5) 3_777 . ? 
O3 C14 C12 122.1(5) . . ? 
C12 C13A C14A 123.4(5) . 3_777 ? 
O3A C14A C13A 117.6(5) . 3_777 ? 
O3A C14A C12 125.1(5) . . ? 
C13A C14A C12 117.1(5) 3_777 . ? 
  
_refine_diff_density_max    0.611 
_refine_diff_density_min   -0.393 
_refine_diff_density_rms    0.062 

# SQUEEZE RESULTS
# Note: Data are Listed for all Voids in the P1 Unit Cell
# i.e. Centre of Gravity, Solvent Accessible Volume,
# Recovered number of Electrons in the Void and
# Details about the Squeezed Material
loop_
  _platon_squeeze_void_nr
  _platon_squeeze_void_average_x
  _platon_squeeze_void_average_y
  _platon_squeeze_void_average_z
  _platon_squeeze_void_volume
  _platon_squeeze_void_count_electrons
  _platon_squeeze_void_content
   1  0.250 -0.134  0.750       198        56 ' '
   2  0.750  0.082  0.250       198        56 ' '
_platon_squeeze_void_probe_radius         1.20

# Solvent Accessible Volume =     399.4
# Electrons Found in S.A.V. =     111.5
_platon_squeeze_details 
;
 Our attempt to locate the guest molecules in the voids failed and 
 hence we resorted to SQUEEZE program. 
 Spek, A.L. (2003). J. Appl. Cryst. 36, 7-13.
 Spek, A.L. (2009). Acta Cryst. D65, 148-155.      
;

_hydrogen_bond_table  
;
 Hydrogen bonds with  H..A < r(A) + 2.000 Angstroms  and  <DHA > 110 deg.
 Appropriate HTAB instructions appended to .res file for future use.

 D-H          d(D-H) d(H..A)  <DHA    d(D..A)  A
 C5-H5        0.930   2.481   134.83   3.205   O2_a 
 C5-H5        0.930   2.657   177.82   3.586   O3_a [ -x+2, -y+1, -z+2 ]
 O3_a-H3_a    0.820   1.864   145.92   2.584   O2_a 
 O3_a-H3_a    0.820   2.244   146.79   2.964   O3_a [ -x+2, -y+1, -z+2 ]
 O3A_b-H3A_b  0.820   1.792   146.51   2.516   O2A_b 
;
_shelxl_version_number 2014-3 
  
_shelx_res_file 
; 
TITL p2n in P2/n SQUEEZED [Zn(bpeb)(dhbdc)] 6-fold diamondoid MOF
CELL 0.71073  14.23990   7.51260  14.74790  90.0000 101.6192  90.0000 
ZERR 2.00000 0.00050 0.00025 0.00050 0.0000 0.0019 0.0000 
LATT  1 
SYMM 0.5-X, Y, 0.5-Z 
SFAC C H N O Zn 
UNIT 56 40 4 12  2 
TEMP 173 
SIZE 0.07 0.32 0.38 
L.S. 18 0   32 
ACTA 
HTAB 
WGHT    0.096000    0.160200 
FVAR       1.39262   0.51449 
ZN1   5    0.750000    0.593913    0.750000    10.50000    0.04268    0.03413 = 
         0.03834    0.00000   -0.00293    0.00000 
N1    3    0.676982    0.411493    0.811570    11.00000    0.04381    0.03762 = 
         0.04312    0.00252    0.00380    0.00426 
C1    1    0.581828    0.389312    0.787369    11.00000    0.04374    0.04895 = 
         0.04157    0.00497    0.00388    0.00788 
AFIX  43 
H1    2    0.545441    0.475307    0.750741    11.00000   -1.20000 
AFIX   0 
C2    1    0.536350    0.244028    0.814823    11.00000    0.04017    0.06008 = 
         0.04515    0.00276    0.00173   -0.00222 
AFIX  43 
H2    2    0.470073    0.233876    0.797387    11.00000   -1.20000 
AFIX   0 
C3    1    0.588589    0.112139    0.868432    11.00000    0.04590    0.04196 = 
         0.04541   -0.00181    0.00257   -0.00280 
C4    1    0.687692    0.136989    0.894227    11.00000    0.04615    0.04372 = 
         0.06926    0.01598   -0.00138    0.00458 
AFIX  43 
H4    2    0.725888    0.052301    0.930124    11.00000   -1.20000 
AFIX   0 
C5    1    0.727775    0.287332    0.866031    11.00000    0.04173    0.04677 = 
         0.06951    0.01606   -0.00014   -0.00259 
AFIX  43 
H5    2    0.793427    0.304456    0.885520    11.00000   -1.20000 
AFIX   0 
C7    1    0.584517   -0.186560    0.939141    11.00000    0.04880    0.05327 = 
         0.06480   -0.00019    0.01234   -0.00956 
AFIX  43 
H7    2    0.651183   -0.184426    0.952125    11.00000   -1.20000 
AFIX   0 
C6    1    0.540943   -0.045796    0.894862    11.00000    0.04934    0.05748 = 
         0.05205    0.00254    0.00590   -0.00984 
AFIX  43 
H6    2    0.474332   -0.048232    0.879404    11.00000   -1.20000 
AFIX   0 
C8    1    0.539152   -0.345457    0.969946    11.00000    0.05136    0.04459 = 
         0.04945   -0.00256    0.00613   -0.01260 
C9    1    0.596721   -0.472697    1.020845    11.00000    0.04330    0.05301 = 
         0.05755   -0.00160    0.00523   -0.01216 
AFIX  43 
H9    2    0.662621   -0.454224    1.035521    11.00000   -1.20000 
AFIX   0 
C10   1    0.440300   -0.373992    0.949438    11.00000    0.04887    0.04359 = 
         0.05107   -0.00216    0.00408   -0.00423 
AFIX  43 
H10A  2    0.399690   -0.289749    0.915853    11.00000   -1.20000 
AFIX   0 
C11   1    0.874823    0.737064    0.897073    11.00000    0.11792    0.05627 = 
         0.06904    0.00796   -0.04200   -0.01794 
C12   1    0.940799    0.872078    0.949366    11.00000    0.04579    0.04327 = 
         0.04407   -0.00340   -0.00897   -0.00266 
O1    4    0.843547    0.754172    0.817566    11.00000    0.08017    0.08156 = 
         0.04958   -0.01471   -0.00223   -0.02575 
PART   1 
O2    4    0.899970    0.568565    0.913534    21.00000    0.09051    0.04589 = 
         0.06978   -0.00601   -0.02472   -0.00472 
O3    4    1.017989    0.653223    1.064490    21.00000    0.10572    0.04351 = 
         0.06433    0.00543   -0.03156   -0.00294 
AFIX  83 
H3    2    0.985187    0.586266    1.027034    21.00000   -1.50000 
AFIX   0 
C13   1    0.943118    1.042921    0.916546    21.00000    0.05091    0.04774 = 
         0.03185   -0.00261   -0.00737    0.00382 
AFIX  43 
H13   2    0.910310    1.068943    0.856893    21.00000   -1.20000 
AFIX   0 
C14   1    1.008155    0.825662    1.031332    21.00000    0.06044    0.04128 = 
         0.04416    0.00069   -0.00124    0.00996 
PART   2 
O2A   4    0.806548    0.671727    0.951801   -21.00000    0.05858    0.07173 = 
         0.06836   -0.00198    0.01178   -0.03124 
O3A   4    0.889212    0.815249    1.100748   -21.00000    0.09804    0.11724 = 
         0.05544   -0.00425    0.02561   -0.05901 
AFIX  83 
H3A   2    0.850400    0.751313    1.067060   -21.00000   -1.50000 
AFIX   0 
C13A  1    0.990952    0.974626    0.906611   -21.00000    0.05552    0.05645 = 
         0.02663   -0.00553    0.00467    0.00415 
AFIX  43 
H13A  2    0.981794    0.965866    0.842527   -21.00000   -1.20000 
AFIX   0 
C14A  1    0.942930    0.904167    1.048857   -21.00000    0.04033    0.05310 = 
         0.04570    0.01077    0.01023   -0.01026 
PART   0 
  
HKLF 4 
  
REM  p2n in P2/n SQUEEZED 
REM R1 =  0.0485 for    2543 Fo > 4sig(Fo)  and  0.0577 for all    3038 data 
REM    205 parameters refined using      0 restraints 
  
END 
  
WGHT      0.0883      0.2399 
  
REM Instructions for potential hydrogen bonds 
HTAB C5 O2 
EQIV $1 -x+2, -y+1, -z+2 
HTAB C5 O3_$1 
HTAB O3 O2 
HTAB O3 O3_$1 
HTAB O3A O2A 
  
REM Highest difference peak  0.611,  deepest hole -0.393,  1-sigma level  0.062 
Q1    1   0.8063  0.6851  0.8720  11.00000  0.05    0.61 
Q2    1   0.8891  0.8029  0.7705  11.00000  0.05    0.55 
Q3    1   0.8154  0.8750  1.1103  11.00000  0.05    0.46 
Q4    1   0.8859  0.7986  0.8541  11.00000  0.05    0.42 
Q5    1   0.5515 -0.1129  1.0022  11.00000  0.05    0.40 
Q6    1   0.8644  0.7619  1.0490  11.00000  0.05    0.40 
Q7    1   0.4989  0.0096  0.9367  11.00000  0.05    0.36 
Q8    1   0.9405  0.8916  0.9959  11.00000  0.05    0.32 
Q9    1   0.7932  0.5949  0.8114  11.00000  0.05    0.30 
Q10   1   0.7490  0.4729  0.7640  11.00000  0.05    0.26 
Q11   1   0.9865  0.8581  0.9659  11.00000  0.05    0.26 
Q12   1   0.7392  0.5392  0.8111  11.00000  0.05    0.26 
Q13   1   0.8555  0.6798  0.8158  11.00000  0.05    0.24 
Q14   1   0.8987  0.6818  0.8918  11.00000  0.05    0.23 
Q15   1   0.9345  0.7651  0.9347  11.00000  0.05    0.20 
Q16   1   0.4884 -0.3492  0.9949  11.00000  0.05    0.19 
Q17   1   0.5936 -0.4539  1.0617  11.00000  0.05    0.19 
Q18   1   0.5830 -0.5015  1.0638  11.00000  0.05    0.19 
Q19   1   1.0361  0.9748  0.8271  11.00000  0.05    0.18 
Q20   1   0.4169 -0.3016  0.9563  11.00000  0.05    0.18 
; 
_shelx_res_checksum    3443 
  
_shelx_hkl_file 
; 
  -2   0   0    6947      48                                                        1075  -82.94    0.00  1.0000 
  -2   0   0    6994      49                                                        1056  -82.94    0.00  1.0000 
  -2   0   0    7134      48                                                        1002  -82.94    0.00  1.0000 
   2   0   0    6809      47                                                        1131  -82.94    0.00  1.0000 
   2   0   0    6826      49                                                        1124  -82.94    0.00  1.0000 
   2   0   0    7102      48                                                        1014  -82.94    0.00  1.0000 
   2   0   0    7007      48                                                        1051  -82.94    0.00  1.0000 
  -2   0   0    6994      46                                                        1056  -82.94    0.00  1.0000 
   4   0   0    1998     345                                                        8579   34.39    0.00  1.0000 
   4   0   0    1995     348                                                        8573   34.39    0.00  1.0000 
  -4   0   0    1806     347                                                        8176   34.39    0.00  1.0000 
   4   0   0    1879     347                                                        8330   34.39    0.00  1.0000 
   4   0   0    1895     349                                                        8363   34.39    0.00  1.0000 
  -4   0   0    1771     347                                                        8101   34.39    0.00  1.0000 
  -4   0   0    1836     347                                                        8240   34.39    0.00  1.0000 
   6   0   0    6516     346                                                        8184   -6.99    0.00  1.0000 
  -6   0   0    6428     339                                                        8086   -6.99    0.00  1.0000 
  -6   0   0    6384     345                                                        8036   -6.99    0.00  1.0000 
  -6   0   0    6683     347                                                        8371   -6.99    0.00  1.0000 
   6   0   0    6528     347                                                        8198   -6.99    0.00  1.0000 
   6   0   0    6627     342                                                        8309   -6.99    0.00  1.0000 
   6   0   0    6215     348                                                        7846   -6.99    0.00  1.0000 
  -6   0   0    6585     346                                                        8261   -6.99    0.00  1.0000 
   8   0   0     198      27                                                         218   -0.51    0.00  1.0000 
   8   0   0     216      30                                                         237   -0.51    0.00  1.0000 
   8   0   0     185      30                                                         204   -0.51    0.00  1.0000 
   8   0   0     164      28                                                         182   -0.51    0.00  1.0000 
  -8   0   0     178      22                                                         197   -0.51    0.00  1.0000 
  -8   0   0     156      26                                                         174   -0.51    0.00  1.0000 
  -8   0   0     150      27                                                         167   -0.51    0.00  1.0000 
  -8   0   0     185      28                                                         204   -0.51    0.00  1.0000 
  10   0   0    1245      79                                                        1198    0.48    0.00  1.0000 
 -10   0   0    1228      77                                                        1181    0.48    0.00  1.0000 
  10   0   0    1189      70                                                        1143    0.48    0.00  1.0000 
  10   0   0    1312      75                                                        1264    0.48    0.00  1.0000 
 -10   0   0    1197      74                                                        1151    0.48    0.00  1.0000 
 -10   0   0    1136      64                                                        1091    0.48    0.00  1.0000 
  10   0   0    1126      77                                                        1081    0.48    0.00  1.0000 
  12   0   0     998      80                                                         999    0.02    0.00  1.0000 
  12   0   0    1020      80                                                        1021    0.02    0.00  1.0000 
 -12   0   0     895     109                                                         896    0.02    0.00  1.0000 
  12   0   0    1092      72                                                        1094    0.02    0.00  1.0000 
 -12   0   0    1155      79                                                        1157    0.02    0.00  1.0000 
 -12   0   0    1079      66                                                        1081    0.02    0.00  1.0000 
  14   0   0     659      66                                                         627    0.45    0.00  1.0000 
 -14   0   0     855      60                                                         819    0.45    0.00  1.0000 
  16   0   0     142      38                                                         127   -0.48    0.00  1.0000 
 -16   0   0     115      31                                                         101   -0.48    0.00  1.0000 
   0  -1   0    4910     247                                                        5947   -5.05    0.00  1.0000 
   0  -1   0    5000     247                                                        6046   -5.05    0.00  1.0000 
   0   1   0    5089     247                                                        6143   -5.05    0.00  1.0000 
   0   1   0    4878     247                                                        5911   -5.05    0.00  1.0000 
  -1  -1   0    4774      93                                                        2183   16.04    0.00  1.0000 
  -1  -1   0    4790      97                                                        2194   16.04    0.00  1.0000 
   1  -1   0    4815      96                                                        2211  -16.04    0.00  1.0000 
  -1  -1   0    4893      95                                                        2264   16.04    0.00  1.0000 
  -1  -1   0    4868      92                                                        2247   16.04    0.00  1.0000 
   1   1   0    4855      93                                                        2238   16.04    0.00  1.0000 
   1   1   0    4870      95                                                        2248   16.04    0.00  1.0000 
  -1   1   0    4929      96                                                        2288  -16.04    0.00  1.0000 
   1   1   0    4842      97                                                        2229   16.04    0.00  1.0000 
  -2  -1   0   12717     550                                                       13204    1.53    0.00  1.0000 
   2  -1   0   12583     549                                                       13067    1.53    0.00  1.0000 
  -2  -1   0   13009     548                                                       13502    1.53    0.00  1.0000 
   2  -1   0   13648     550                                                       14152    1.53    0.00  1.0000 
  -2  -1   0   13170     543                                                       13666    1.53    0.00  1.0000 
  -2  -1   0   12799     551                                                       13288    1.53    0.00  1.0000 
   2   1   0   13076     548                                                       13570    1.53    0.00  1.0000 
   2   1   0   12963     550                                                       13455    1.53    0.00  1.0000 
  -2   1   0   12519     544                                                       13002    1.53    0.00  1.0000 
   2   1   0   12457     543                                                       12939    1.53    0.00  1.0000 
  -2   1   0   12892     544                                                       13382    1.53    0.00  1.0000 
   2   1   0   12987     543                                                       13479    1.53    0.00  1.0000 
  -2   1   0   12820     550                                                       13309    1.53    0.00  1.0000 
   2   1   0   13216     551                                                       13712    1.53    0.00  1.0000 
  -2   1   0   13214     550                                                       13710    1.53    0.00  1.0000 
  -3  -1   0     798      48                                                        1012   -2.56    0.00  1.0000 
  -3  -1   0     745      49                                                         952   -2.56    0.00  1.0000 
  -3  -1   0     775      45                                                         986   -2.56    0.00  1.0000 
  -3  -1   0     748      50                                                         955   -2.56    0.00  1.0000 
   3  -1   0     819      46                                                        1035    2.56    0.00  1.0000 
  -3  -1   0     815      53                                                        1031   -2.56    0.00  1.0000 
   3  -1   0     784      50                                                         996    2.56    0.00  1.0000 
   3  -1   0     723      51                                                         927    2.56    0.00  1.0000 
   3  -1   0     788      49                                                        1001    2.56    0.00  1.0000 
   3   1   0     782      54                                                         994   -2.56    0.00  1.0000 
  -3   1   0     836      51                                                        1055    2.56    0.00  1.0000 
   3   1   0     768      51                                                         978   -2.56    0.00  1.0000 
  -3   1   0     795      45                                                        1008    2.56    0.00  1.0000 
  -3   1   0     729      53                                                         934    2.56    0.00  1.0000 
   3   1   0     753      46                                                         961   -2.56    0.00  1.0000 
  -4  -1   0     390      24                                                         261    2.62    0.00  1.0000 
   4  -1   0     384      18                                                         256    2.62    0.00  1.0000 
  -4  -1   0     361      21                                                         237    2.62    0.00  1.0000 
  -4  -1   0     313      22                                                         199    2.62    0.00  1.0000 
   4  -1   0     410      24                                                         277    2.62    0.00  1.0000 
  -4  -1   0     372      20                                                         246    2.62    0.00  1.0000 
  -4  -1   0     378      17                                                         251    2.62    0.00  1.0000 
   4  -1   0     378      23                                                         251    2.62    0.00  1.0000 
   4  -1   0     366      23                                                         241    2.62    0.00  1.0000 
   4   1   0     333      22                                                         215    2.62    0.00  1.0000 
  -4   1   0     411      28                                                         278    2.62    0.00  1.0000 
   4   1   0     374      24                                                         248    2.62    0.00  1.0000 
   4   1   0     417      30                                                         283    2.62    0.00  1.0000 
   4   1   0     377      18                                                         250    2.62    0.00  1.0000 
  -4   1   0     352      16                                                         230    2.62    0.00  1.0000 
  -4   1   0     413      25                                                         280    2.62    0.00  1.0000 
   5  -1   0     278      13                                                          80    5.73    0.00  1.0000 
  -5  -1   0     287      15                                                          85   -5.73    0.00  1.0000 
  -5  -1   0     348      18                                                         120   -5.73    0.00  1.0000 
  -5  -1   0     267      14                                                          74   -5.73    0.00  1.0000 
  -5  -1   0     269      15                                                          75   -5.73    0.00  1.0000 
  -5  -1   0     378      14                                                         138   -5.73    0.00  1.0000 
   5  -1   0     285      13                                                          84    5.73    0.00  1.0000 
   5  -1   0     366      18                                                         131    5.73    0.00  1.0000 
   5  -1   0     317      17                                                         102    5.73    0.00  1.0000 
  -5   1   0     310      17                                                          98    5.73    0.00  1.0000 
  -5   1   0     263      17                                                          72    5.73    0.00  1.0000 
   5   1   0     336      17                                                         113   -5.73    0.00  1.0000 
  -5   1   0     333      13                                                         111    5.73    0.00  1.0000 
   5   1   0     319      17                                                         103   -5.73    0.00  1.0000 
  -5   1   0     322      19                                                         105    5.73    0.00  1.0000 
   5   1   0     314      14                                                         100   -5.73    0.00  1.0000 
   5   1   0     280      17                                                          81   -5.73    0.00  1.0000 
   6  -1   0    2500     109                                                        2080   -3.15    0.00  1.0000 
   6  -1   0    2617     107                                                        2187   -3.15    0.00  1.0000 
  -6  -1   0    2775     108                                                        2332   -3.15    0.00  1.0000 
  -6  -1   0    2703     108                                                        2266   -3.15    0.00  1.0000 
   6  -1   0    2813     107                                                        2367   -3.15    0.00  1.0000 
   6  -1   0    2710     104                                                        2272   -3.15    0.00  1.0000 
  -6  -1   0    2708     101                                                        2270   -3.15    0.00  1.0000 
  -6  -1   0    2770     108                                                        2327   -3.15    0.00  1.0000 
  -6   1   0    2621     108                                                        2191   -3.15    0.00  1.0000 
   6   1   0    2625     110                                                        2194   -3.15    0.00  1.0000 
   6   1   0    2541     113                                                        2118   -3.15    0.00  1.0000 
  -6   1   0    2578     107                                                        2151   -3.15    0.00  1.0000 
  -6   1   0    2904     115                                                        2450   -3.15    0.00  1.0000 
   6   1   0    2755     105                                                        2313   -3.15    0.00  1.0000 
  -6   1   0    2605     100                                                        2176   -3.15    0.00  1.0000 
   6   1   0    2798     111                                                        2353   -3.15    0.00  1.0000 
  -7  -1   0    1220      91                                                        1855    5.84    0.00  1.0000 
  -7  -1   0    1378      99                                                        2049    5.84    0.00  1.0000 
   7  -1   0    1323      98                                                        1981   -5.84    0.00  1.0000 
  -7  -1   0    1309     100                                                        1964    5.84    0.00  1.0000 
   7  -1   0    1328      99                                                        1987   -5.84    0.00  1.0000 
  -7  -1   0    1271     100                                                        1918    5.84    0.00  1.0000 
   7  -1   0    1495      97                                                        2190   -5.84    0.00  1.0000 
   7  -1   0    1344     103                                                        2007   -5.84    0.00  1.0000 
   7   1   0    1258     101                                                        1902    5.84    0.00  1.0000 
   7   1   0    1353     108                                                        2018    5.84    0.00  1.0000 
  -7   1   0    1333     101                                                        1993   -5.84    0.00  1.0000 
  -7   1   0    1231     104                                                        1868   -5.84    0.00  1.0000 
  -7   1   0    1251      98                                                        1893   -5.84    0.00  1.0000 
   7   1   0    1328     103                                                        1988    5.84    0.00  1.0000 
  -7   1   0    1433      93                                                        2116   -5.84    0.00  1.0000 
   7   1   0    1307      96                                                        1962    5.84    0.00  1.0000 
   8  -1   0    1299      67                                                        1150    1.53    0.00  1.0000 
   8  -1   0    1417      72                                                        1261    1.53    0.00  1.0000 
  -8  -1   0    1382      64                                                        1228    1.53    0.00  1.0000 
  -8  -1   0    1333      72                                                        1182    1.53    0.00  1.0000 
   8  -1   0    1325      70                                                        1174    1.53    0.00  1.0000 
  -8  -1   0    1327      70                                                        1176    1.53    0.00  1.0000 
  -8  -1   0    1588      75                                                        1422    1.53    0.00  1.0000 
   8  -1   0    1534      77                                                        1371    1.53    0.00  1.0000 
   8   1   0    1417      76                                                        1261    1.53    0.00  1.0000 
  -8   1   0    1366      72                                                        1213    1.53    0.00  1.0000 
   8   1   0    1374      80                                                        1220    1.53    0.00  1.0000 
   8   1   0    1475      75                                                        1315    1.53    0.00  1.0000 
  -8   1   0    1501      80                                                        1340    1.53    0.00  1.0000 
  -8   1   0    1461      65                                                        1302    1.53    0.00  1.0000 
   8   1   0    1411      69                                                        1255    1.53    0.00  1.0000 
   9  -1   0     810      74                                                        1010    2.39    0.00  1.0000 
  -9  -1   0     885      73                                                        1094   -2.39    0.00  1.0000 
   9  -1   0     938      70                                                        1153    2.39    0.00  1.0000 
   9  -1   0    1123      70                                                        1357    2.39    0.00  1.0000 
  -9  -1   0     987      64                                                        1207   -2.39    0.00  1.0000 
  -9  -1   0     985      73                                                        1205   -2.39    0.00  1.0000 
   9  -1   0     955      73                                                        1172    2.39    0.00  1.0000 
   9   1   0    1077      77                                                        1306   -2.39    0.00  1.0000 
   9   1   0    1065      83                                                        1293   -2.39    0.00  1.0000 
   9   1   0     936      69                                                        1151   -2.39    0.00  1.0000 
  -9   1   0    1018      81                                                        1241    2.39    0.00  1.0000 
  -9   1   0     915      72                                                        1127    2.39    0.00  1.0000 
   9   1   0    1020      77                                                        1244   -2.39    0.00  1.0000 
  -9   1   0    1004      64                                                        1226    2.39    0.00  1.0000 
  10  -1   0     360      43                                                         375    0.29    0.00  1.0000 
 -10  -1   0     261      40                                                         274    0.29    0.00  1.0000 
 -10  -1   0     293      31                                                         307    0.29    0.00  1.0000 
  10  -1   0     231      33                                                         243    0.29    0.00  1.0000 
  10  -1   0     273      35                                                         286    0.29    0.00  1.0000 
  10  -1   0     291      44                                                         305    0.29    0.00  1.0000 
 -10  -1   0     264      36                                                         277    0.29    0.00  1.0000 
 -10   1   0     312      41                                                         326    0.29    0.00  1.0000 
  10   1   0     262      41                                                         275    0.29    0.00  1.0000 
  10   1   0     278      43                                                         292    0.29    0.00  1.0000 
 -10   1   0     260      43                                                         273    0.29    0.00  1.0000 
  10   1   0     246      34                                                         259    0.29    0.00  1.0000 
 -10   1   0     253      30                                                         266    0.29    0.00  1.0000 
 -11  -1   0     381      49                                                         374   -0.13    0.00  1.0000 
  11  -1   0     395      47                                                         388    0.13    0.00  1.0000 
  11  -1   0     388      42                                                         381    0.13    0.00  1.0000 
 -11  -1   0     451      51                                                         444   -0.13    0.00  1.0000 
  11  -1   0     343      46                                                         336    0.13    0.00  1.0000 
 -11  -1   0     419      39                                                         412   -0.13    0.00  1.0000 
  11   1   0     398      54                                                         391   -0.13    0.00  1.0000 
 -11   1   0     418      55                                                         411    0.13    0.00  1.0000 
 -11   1   0     384      37                                                         377    0.13    0.00  1.0000 
  11   1   0     329      41                                                         323   -0.13    0.00  1.0000 
  11   1   0     347      47                                                         340   -0.13    0.00  1.0000 
  12  -1   0     774      83                                                         846   -0.91    0.00  1.0000 
 -12  -1   0     838      78                                                         913   -0.91    0.00  1.0000 
  12  -1   0     781      63                                                         854   -0.91    0.00  1.0000 
 -12  -1   0     765      56                                                         837   -0.91    0.00  1.0000 
  12  -1   0     842      70                                                         917   -0.91    0.00  1.0000 
  12   1   0     702      68                                                         771   -0.91    0.00  1.0000 
  12   1   0     579      74                                                         642   -0.91    0.00  1.0000 
 -12   1   0     722      55                                                         792   -0.91    0.00  1.0000 
 -12   1   0     689      78                                                         757   -0.91    0.00  1.0000 
 -13  -1   0       2      15                                                         -12    0.92    0.00  1.0000 
  13  -1   0      24      20                                                          13   -0.92    0.00  1.0000 
  13  -1   0       2      18                                                          -8   -0.92    0.00  1.0000 
 -13  -1   0      55      24                                                          38    0.92    0.00  1.0000 
  13   1   0      37      31                                                          23    0.92    0.00  1.0000 
 -13   1   0      30      16                                                          18   -0.92    0.00  1.0000 
  13   1   0      30      20                                                          18    0.92    0.00  1.0000 
 -14  -1   0     443      49                                                         495    0.87    0.00  1.0000 
 -14  -1   0     443      65                                                         495    0.87    0.00  1.0000 
  14  -1   0     275      47                                                         317    0.87    0.00  1.0000 
  14   1   0     401      55                                                         451    0.87    0.00  1.0000 
 -14   1   0     401      49                                                         451    0.87    0.00  1.0000 
  15  -1   0     104      32                                                          87    0.63    0.00  1.0000 
 -15  -1   0      77      25                                                          62   -0.63    0.00  1.0000 
  15   1   0     107      32                                                          90   -0.63    0.00  1.0000 
 -15   1   0      65      26                                                          52    0.63    0.00  1.0000 
 -16  -1   0      16      25                                                          20   -0.39    0.00  1.0000 
  16  -1   0      24      29                                                          29   -0.39    0.00  1.0000 
  16   1   0      30      28                                                          36   -0.39    0.00  1.0000 
 -16   1   0      51      30                                                          59   -0.39    0.00  1.0000 
  17  -1   0      56      34                                                          53   -0.15    0.00  1.0000 
 -17  -1   0       0      26                                                          -3    0.15    0.00  1.0000 
  17   1   0      38      29                                                          35    0.15    0.00  1.0000 
 -17   1   0       0      30                                                          -4   -0.15    0.00  1.0000 
   0  -2   0    1404      80                                                        1771   -3.31    0.00  1.0000 
   0  -2   0    1429      82                                                        1799   -3.31    0.00  1.0000 
   0   2   0    1375      81                                                        1739   -3.31    0.00  1.0000 
   0   2   0    1483      81                                                        1860   -3.31    0.00  1.0000 
  -1  -2   0    1835      61                                                        1411   -3.79    0.00  1.0000 
   1  -2   0    1905      69                                                        1472    3.79    0.00  1.0000 
  -1  -2   0    1897      71                                                        1465   -3.79    0.00  1.0000 
  -1  -2   0    1857      66                                                        1430   -3.79    0.00  1.0000 
   1  -2   0    1809      67                                                        1388    3.79    0.00  1.0000 
  -1   2   0    1981      69                                                        1539    3.79    0.00  1.0000 
   1   2   0    1803      66                                                        1383   -3.79    0.00  1.0000 
   2  -2   0     172      17                                                         308    3.19    0.00  1.0000 
  -2  -2   0     146      15                                                         273    3.19    0.00  1.0000 
  -2  -2   0     146      17                                                         273    3.19    0.00  1.0000 
   2  -2   0     121      23                                                         238    3.19    0.00  1.0000 
  -2  -2   0     166      20                                                         300    3.19    0.00  1.0000 
  -2  -2   0     177      28                                                         314    3.19    0.00  1.0000 
  -2   2   0     192      27                                                         334    3.19    0.00  1.0000 
   2   2   0     162      27                                                         295    3.19    0.00  1.0000 
   2   2   0     143      19                                                         268    3.19    0.00  1.0000 
   2   2   0     147      16                                                         274    3.19    0.00  1.0000 
  -3  -2   0   10752     413                                                       10147    2.12    0.00  1.0000 
  -3  -2   0   10700     418                                                       10096    2.12    0.00  1.0000 
  -3  -2   0   10779     406                                                       10173    2.12    0.00  1.0000 
  -3  -2   0   10596     419                                                        9995    2.12    0.00  1.0000 
   3  -2   0   10412     416                                                        9816   -2.12    0.00  1.0000 
   3  -2   0   10643     417                                                       10041   -2.12    0.00  1.0000 
   3   2   0   10463     420                                                        9866    2.12    0.00  1.0000 
  -3   2   0   10341     417                                                        9747   -2.12    0.00  1.0000 
   3   2   0   10463     412                                                        9866    2.12    0.00  1.0000 
   3   2   0   10503     406                                                        9905    2.12    0.00  1.0000 
   3   2   0   10801     415                                                       10194    2.12    0.00  1.0000 
  -4  -2   0     862      32                                                         679   -2.37    0.00  1.0000 
   4  -2   0    1004      46                                                         806   -2.37    0.00  1.0000 
  -4  -2   0     897      40                                                         710   -2.37    0.00  1.0000 
  -4  -2   0     925      45                                                         735   -2.37    0.00  1.0000 
  -4  -2   0     822      45                                                         644   -2.37    0.00  1.0000 
  -4  -2   0     907      40                                                         719   -2.37    0.00  1.0000 
   4  -2   0     916      43                                                         727   -2.37    0.00  1.0000 
   4  -2   0     889      40                                                         703   -2.37    0.00  1.0000 
   4   2   0     901      45                                                         714   -2.37    0.00  1.0000 
  -4   2   0     936      44                                                         745   -2.37    0.00  1.0000 
   4   2   0     818      42                                                         640   -2.37    0.00  1.0000 
   4   2   0     836      39                                                         656   -2.37    0.00  1.0000 
  -4   2   0     962      45                                                         768   -2.37    0.00  1.0000 
  -4   2   0     804      31                                                         628   -2.37    0.00  1.0000 
  -4   2   0     873      31                                                         689   -2.37    0.00  1.0000 
   5  -2   0     323      27                                                         326   -0.07    0.00  1.0000 
   5  -2   0     421      36                                                         425   -0.07    0.00  1.0000 
  -5  -2   0     341      28                                                         345    0.07    0.00  1.0000 
  -5  -2   0     329      33                                                         333    0.07    0.00  1.0000 
  -5  -2   0     305      30                                                         308    0.07    0.00  1.0000 
  -5  -2   0     323      34                                                         326    0.07    0.00  1.0000 
  -5  -2   0     389      24                                                         393    0.07    0.00  1.0000 
   5  -2   0     347      34                                                         351   -0.07    0.00  1.0000 
   5  -2   0     378      25                                                         382   -0.07    0.00  1.0000 
  -5   2   0     314      23                                                         317   -0.07    0.00  1.0000 
   5   2   0     398      37                                                         402    0.07    0.00  1.0000 
   5   2   0     338      28                                                         342    0.07    0.00  1.0000 
   5   2   0     371      19                                                         375    0.07    0.00  1.0000 
   5   2   0     411      40                                                         415    0.07    0.00  1.0000 
  -5   2   0     411      36                                                         415   -0.07    0.00  1.0000 
   5   2   0     367      21                                                         371    0.07    0.00  1.0000 
  -5   2   0     371      22                                                         375   -0.07    0.00  1.0000 
  -5   2   0     408      38                                                         412   -0.07    0.00  1.0000 
  -6  -2   0    1853      89                                                        1803    0.42    0.00  1.0000 
  -6  -2   0    1835      86                                                        1785    0.42    0.00  1.0000 
   6  -2   0    1653      86                                                        1605    0.42    0.00  1.0000 
  -6  -2   0    1533      88                                                        1487    0.42    0.00  1.0000 
   6  -2   0    1780      87                                                        1731    0.42    0.00  1.0000 
   6  -2   0    1727      81                                                        1678    0.42    0.00  1.0000 
   6  -2   0    1706      87                                                        1658    0.42    0.00  1.0000 
  -6  -2   0    1693      78                                                        1645    0.42    0.00  1.0000 
   6   2   0    1774      91                                                        1725    0.42    0.00  1.0000 
   6   2   0    1759      79                                                        1710    0.42    0.00  1.0000 
  -6   2   0    1744      92                                                        1695    0.42    0.00  1.0000 
  -6   2   0    1619      88                                                        1572    0.42    0.00  1.0000 
  -6   2   0    1721      80                                                        1672    0.42    0.00  1.0000 
   6   2   0    1675      75                                                        1627    0.42    0.00  1.0000 
  -6   2   0    1719      77                                                        1671    0.42    0.00  1.0000 
   6   2   0    1971      95                                                        1919    0.42    0.00  1.0000 
  -7  -2   0    3103     151                                                        3461   -2.24    0.00  1.0000 
   7  -2   0    2889     159                                                        3235    2.24    0.00  1.0000 
  -7  -2   0    3017     160                                                        3370   -2.24    0.00  1.0000 
   7  -2   0    3046     158                                                        3401    2.24    0.00  1.0000 
  -7  -2   0    2845     160                                                        3188   -2.24    0.00  1.0000 
   7  -2   0    3182     155                                                        3544    2.24    0.00  1.0000 
   7  -2   0    3050     162                                                        3405    2.24    0.00  1.0000 
  -7  -2   0    3239     163                                                        3605   -2.24    0.00  1.0000 
  -7   2   0    2992     153                                                        3344    2.24    0.00  1.0000 
  -7   2   0    3226     164                                                        3591    2.24    0.00  1.0000 
   7   2   0    3136     166                                                        3496   -2.24    0.00  1.0000 
   7   2   0    2913     148                                                        3260   -2.24    0.00  1.0000 
   7   2   0    3188     154                                                        3551   -2.24    0.00  1.0000 
   7   2   0    3382     172                                                        3755   -2.24    0.00  1.0000 
  -7   2   0    3135     168                                                        3495    2.24    0.00  1.0000 
  -8  -2   0      14      11                                                          17    0.25    0.00  1.0000 
   8  -2   0       0      10                                                          -8    0.25    0.00  1.0000 
   8  -2   0       6      11                                                           8    0.25    0.00  1.0000 
   8  -2   0      13      13                                                          15    0.25    0.00  1.0000 
  -8  -2   0       2      13                                                           3    0.25    0.00  1.0000 
   8  -2   0      20      15                                                          23    0.25    0.00  1.0000 
  -8  -2   0       2      11                                                           3    0.25    0.00  1.0000 
   8   2   0      22      13                                                          25    0.25    0.00  1.0000 
   8   2   0      23      16                                                          26    0.25    0.00  1.0000 
   8   2   0      22      11                                                          25    0.25    0.00  1.0000 
  -8   2   0      28      23                                                          32    0.25    0.00  1.0000 
   8   2   0       0      15                                                          -5    0.25    0.00  1.0000 
  -8   2   0       7      11                                                           9    0.25    0.00  1.0000 
   9  -2   0    1068      80                                                        1339   -2.81    0.00  1.0000 
  -9  -2   0    1040      70                                                        1307    2.81    0.00  1.0000 
  -9  -2   0    1126      82                                                        1404    2.81    0.00  1.0000 
   9  -2   0     996      82                                                        1258   -2.81    0.00  1.0000 
  -9  -2   0    1007      80                                                        1271    2.81    0.00  1.0000 
   9  -2   0    1076      75                                                        1348   -2.81    0.00  1.0000 
   9  -2   0    1065      77                                                        1335   -2.81    0.00  1.0000 
   9   2   0     997      74                                                        1259    2.81    0.00  1.0000 
   9   2   0    1076      83                                                        1348    2.81    0.00  1.0000 
   9   2   0    1203      88                                                        1490    2.81    0.00  1.0000 
  -9   2   0    1097      91                                                        1371   -2.81    0.00  1.0000 
   9   2   0    1087      91                                                        1360    2.81    0.00  1.0000 
  -9   2   0    1092      73                                                        1366   -2.81    0.00  1.0000 
  10  -2   0      53      19                                                          66   -0.61    0.00  1.0000 
 -10  -2   0      22      15                                                          30   -0.61    0.00  1.0000 
 -10  -2   0      24      19                                                          33   -0.61    0.00  1.0000 
  10  -2   0      16      15                                                          23   -0.61    0.00  1.0000 
  10  -2   0      25      17                                                          34   -0.61    0.00  1.0000 
  10  -2   0      39      21                                                          50   -0.61    0.00  1.0000 
 -10  -2   0       1      16                                                          -2   -0.61    0.00  1.0000 
 -10   2   0       9      14                                                          15   -0.61    0.00  1.0000 
  10   2   0       7      14                                                          12   -0.61    0.00  1.0000 
  10   2   0      32      22                                                          42   -0.61    0.00  1.0000 
  10   2   0      27      25                                                          36   -0.61    0.00  1.0000 
 -10   2   0      53      29                                                          66   -0.61    0.00  1.0000 
  11  -2   0      16      22                                                          49    2.34    0.00  1.0000 
  11  -2   0      31      24                                                          73    2.34    0.00  1.0000 
  11  -2   0      21      21                                                          57    2.34    0.00  1.0000 
 -11  -2   0       1      19                                                           9   -2.34    0.00  1.0000 
 -11  -2   0      22      18                                                          58   -2.34    0.00  1.0000 
 -11   2   0      41      33                                                          89    2.34    0.00  1.0000 
  11   2   0       2      23                                                          17   -2.34    0.00  1.0000 
  11   2   0      13      19                                                          42   -2.34    0.00  1.0000 
 -11   2   0      23      20                                                          60    2.34    0.00  1.0000 
  12  -2   0     245      45                                                         271    0.59    0.00  1.0000 
  12  -2   0     269      40                                                         297    0.59    0.00  1.0000 
 -12  -2   0     277      35                                                         305    0.59    0.00  1.0000 
 -12  -2   0     224      44                                                         249    0.59    0.00  1.0000 
  12  -2   0     176      36                                                         198    0.59    0.00  1.0000 
  12   2   0     214      48                                                         239    0.59    0.00  1.0000 
 -12   2   0     210      34                                                         234    0.59    0.00  1.0000 
 -12   2   0     217      48                                                         242    0.59    0.00  1.0000 
  12   2   0     177      33                                                         200    0.59    0.00  1.0000 
 -13  -2   0     792      59                                                         879    1.08    0.00  1.0000 
  13  -2   0     742      87                                                         826   -1.08    0.00  1.0000 
 -13  -2   0     710      79                                                         793    1.08    0.00  1.0000 
  13  -2   0     755      72                                                         840   -1.08    0.00  1.0000 
 -13   2   0     800      64                                                         888   -1.08    0.00  1.0000 
  13   2   0     596      66                                                         672    1.08    0.00  1.0000 
 -14  -2   0     135      28                                                         143   -0.24    0.00  1.0000 
  14  -2   0     116      32                                                         123   -0.24    0.00  1.0000 
 -14  -2   0     119      38                                                         127   -0.24    0.00  1.0000 
 -14   2   0     121      32                                                         129   -0.24    0.00  1.0000 
  14   2   0      64      25                                                          70   -0.24    0.00  1.0000 
 -15  -2   0     146      31                                                         152   -0.19    0.00  1.0000 
  15  -2   0     155      39                                                         162    0.19    0.00  1.0000 
 -15  -2   0     113      38                                                         119   -0.19    0.00  1.0000 
 -15   2   0      87      31                                                          92    0.19    0.00  1.0000 
  15   2   0     140      34                                                         146   -0.19    0.00  1.0000 
  16  -2   0      68      32                                                          70    0.07    0.00  1.0000 
 -16  -2   0      71      28                                                          73    0.07    0.00  1.0000 
 -16   2   0      55      32                                                          57    0.07    0.00  1.0000 
  16   2   0      64      29                                                          66    0.07    0.00  1.0000 
   0  -3   0     376      29                                                         417    0.74    0.00  1.0000 
   0  -3   0     478      33                                                         524    0.74    0.00  1.0000 
   0   3   0     440      31                                                         485    0.74    0.00  1.0000 
   1  -3   0      60      14                                                          57   -0.17    0.00  1.0000 
   1  -3   0     121      15                                                         116   -0.17    0.00  1.0000 
  -1  -3   0     106      17                                                         101    0.17    0.00  1.0000 
  -1  -3   0     101      13                                                          97    0.17    0.00  1.0000 
  -1  -3   0      82      14                                                          78    0.17    0.00  1.0000 
  -1   3   0      78      14                                                          74   -0.17    0.00  1.0000 
   1   3   0      90      13                                                          86    0.17    0.00  1.0000 
  -1   3   0     101       7                                                          97   -0.17    0.00  1.0000 
   2  -3   0       2       7                                                           6   -0.68    0.00  1.0000 
   2  -3   0       9      10                                                          16   -0.68    0.00  1.0000 
  -2  -3   0       0       9                                                           1   -0.68    0.00  1.0000 
  -2  -3   0       3       4                                                           7   -0.68    0.00  1.0000 
  -2  -3   0       4       6                                                           9   -0.68    0.00  1.0000 
  -2   3   0       6       8                                                          11   -0.68    0.00  1.0000 
   2   3   0       9       7                                                          15   -0.68    0.00  1.0000 
  -3  -3   0    4842     203                                                        4731   -0.58    0.00  1.0000 
   3  -3   0    4852     210                                                        4741    0.58    0.00  1.0000 
  -3  -3   0    4910     199                                                        4798   -0.58    0.00  1.0000 
  -3  -3   0    4942     209                                                        4830   -0.58    0.00  1.0000 
  -3  -3   0    4933     214                                                        4821   -0.58    0.00  1.0000 
   3  -3   0    4710     211                                                        4600    0.58    0.00  1.0000 
   3  -3   0    4929     201                                                        4817    0.58    0.00  1.0000 
   3   3   0    4839     207                                                        4728   -0.58    0.00  1.0000 
   3   3   0    5140     216                                                        5025   -0.58    0.00  1.0000 
   3   3   0    4932     199                                                        4820   -0.58    0.00  1.0000 
  -3   3   0    4884     211                                                        4772    0.58    0.00  1.0000 
  -4  -3   0    4241     196                                                        4225   -0.09    0.00  1.0000 
  -4  -3   0    4384     187                                                        4368   -0.09    0.00  1.0000 
   4  -3   0    4229     187                                                        4213   -0.09    0.00  1.0000 
   4  -3   0    4330     195                                                        4314   -0.09    0.00  1.0000 
  -4  -3   0    4289     196                                                        4273   -0.09    0.00  1.0000 
   4  -3   0    4293     195                                                        4277   -0.09    0.00  1.0000 
  -4  -3   0    4441     179                                                        4425   -0.09    0.00  1.0000 
   4  -3   0    4506     187                                                        4490   -0.09    0.00  1.0000 
  -4   3   0    4394     196                                                        4378   -0.09    0.00  1.0000 
   4   3   0    4223     190                                                        4207   -0.09    0.00  1.0000 
   4   3   0    4289     185                                                        4273   -0.09    0.00  1.0000 
   4   3   0    4508     200                                                        4492   -0.09    0.00  1.0000 
  -5  -3   0   10413     414                                                       10287    0.44    0.00  1.0000 
  -5  -3   0   10142     425                                                       10018    0.44    0.00  1.0000 
  -5  -3   0   10121     425                                                        9997    0.44    0.00  1.0000 
   5  -3   0   10426     431                                                       10300   -0.44    0.00  1.0000 
   5  -3   0   10044     426                                                        9920   -0.44    0.00  1.0000 
   5  -3   0   10144     433                                                       10020   -0.44    0.00  1.0000 
  -5  -3   0    9768     436                                                        9646    0.44    0.00  1.0000 
  -5  -3   0    9893     433                                                        9770    0.44    0.00  1.0000 
  -5   3   0   10120     433                                                        9996   -0.44    0.00  1.0000 
   5   3   0   10940     426                                                       10811    0.44    0.00  1.0000 
   5   3   0   10559     429                                                       10432    0.44    0.00  1.0000 
   5   3   0   10653     438                                                       10526    0.44    0.00  1.0000 
   5   3   0   10304     414                                                       10179    0.44    0.00  1.0000 
   6  -3   0      81      20                                                         114    1.19    0.00  1.0000 
  -6  -3   0      83      11                                                         116    1.19    0.00  1.0000 
  -6  -3   0     111      21                                                         149    1.19    0.00  1.0000 
   6  -3   0     118      18                                                         157    1.19    0.00  1.0000 
  -6   3   0      75      22                                                         106    1.19    0.00  1.0000 
  -6   3   0      87      22                                                         121    1.19    0.00  1.0000 
   6   3   0     141      30                                                         183    1.19    0.00  1.0000 
   6   3   0     116      21                                                         155    1.19    0.00  1.0000 
   6   3   0     134      19                                                         175    1.19    0.00  1.0000 
  -7  -3   0    1694      81                                                        1682   -0.11    0.00  1.0000 
  -7  -3   0    1379     105                                                        1368   -0.11    0.00  1.0000 
   7  -3   0    1629      93                                                        1617    0.11    0.00  1.0000 
  -7  -3   0    1678      89                                                        1666   -0.11    0.00  1.0000 
  -7  -3   0    1644      94                                                        1632   -0.11    0.00  1.0000 
   7  -3   0    1852      93                                                        1839    0.11    0.00  1.0000 
   7  -3   0    1776      94                                                        1763    0.11    0.00  1.0000 
   7  -3   0    1730      84                                                        1718    0.11    0.00  1.0000 
   7   3   0    1650      93                                                        1638   -0.11    0.00  1.0000 
   7   3   0    1763      91                                                        1750   -0.11    0.00  1.0000 
  -7   3   0    1872      97                                                        1859    0.11    0.00  1.0000 
   7   3   0    1712      99                                                        1700   -0.11    0.00  1.0000 
   8  -3   0      28      13                                                          15   -1.03    0.00  1.0000 
  -8  -3   0      44      18                                                          27   -1.03    0.00  1.0000 
  -8  -3   0      60      13                                                          40   -1.03    0.00  1.0000 
   8  -3   0      47      17                                                          29   -1.03    0.00  1.0000 
   8  -3   0      80      19                                                          56   -1.03    0.00  1.0000 
   8  -3   0     118      18                                                          89   -1.03    0.00  1.0000 
  -8  -3   0      48      14                                                          30   -1.03    0.00  1.0000 
  -8   3   0      40      20                                                          24   -1.03    0.00  1.0000 
  -8   3   0      59      10                                                          39   -1.03    0.00  1.0000 
   8   3   0      38      15                                                          22   -1.03    0.00  1.0000 
  -8   3   0      58      11                                                          38   -1.03    0.00  1.0000 
   8   3   0      82      22                                                          58   -1.03    0.00  1.0000 
   8   3   0      60      19                                                          40   -1.03    0.00  1.0000 
  -8   3   0      96      13                                                          70   -1.03    0.00  1.0000 
   9  -3   0    2605     135                                                        2579   -0.18    0.00  1.0000 
   9  -3   0    3158     148                                                        3129   -0.18    0.00  1.0000 
   9  -3   0    2817     142                                                        2790   -0.18    0.00  1.0000 
  -9  -3   0    2901     144                                                        2873    0.18    0.00  1.0000 
  -9  -3   0    3116     148                                                        3087    0.18    0.00  1.0000 
   9  -3   0    2789     139                                                        2762   -0.18    0.00  1.0000 
   9   3   0    2972     150                                                        2944    0.18    0.00  1.0000 
   9   3   0    2684     152                                                        2657    0.18    0.00  1.0000 
   9   3   0    2742     120                                                        2715    0.18    0.00  1.0000 
   9   3   0    2800     121                                                        2773    0.18    0.00  1.0000 
  -9   3   0    2859     129                                                        2832   -0.18    0.00  1.0000 
  -9   3   0    2825     149                                                        2798   -0.18    0.00  1.0000 
 -10  -3   0     406      48                                                         385    0.38    0.00  1.0000 
  10  -3   0     569      58                                                         544    0.38    0.00  1.0000 
  10  -3   0     496      48                                                         473    0.38    0.00  1.0000 
  10  -3   0     358      42                                                         338    0.38    0.00  1.0000 
 -10   3   0     442      56                                                         420    0.38    0.00  1.0000 
  10   3   0     372      49                                                         352    0.38    0.00  1.0000 
  10   3   0     500      31                                                         476    0.38    0.00  1.0000 
 -10   3   0     489      41                                                         466    0.38    0.00  1.0000 
  11  -3   0     172      35                                                         172   -0.01    0.00  1.0000 
 -11  -3   0     175      35                                                         175    0.01    0.00  1.0000 
  11  -3   0     164      35                                                         164   -0.01    0.00  1.0000 
  11   3   0     277      46                                                         278    0.01    0.00  1.0000 
 -11   3   0     199      30                                                         199   -0.01    0.00  1.0000 
 -11   3   0     236      45                                                         236   -0.01    0.00  1.0000 
  11   3   0     222      25                                                         222    0.01    0.00  1.0000 
  12  -3   0      37      24                                                          38   -0.04    0.00  1.0000 
 -12  -3   0      40      25                                                          41   -0.04    0.00  1.0000 
 -12   3   0      56      31                                                          57   -0.04    0.00  1.0000 
 -12   3   0      46      22                                                          47   -0.04    0.00  1.0000 
  12   3   0      34      14                                                          35   -0.04    0.00  1.0000 
  12   3   0      60      29                                                          61   -0.04    0.00  1.0000 
 -13  -3   0      74      35                                                          92   -0.70    0.00  1.0000 
  13   3   0      73      20                                                          90   -0.70    0.00  1.0000 
 -13   3   0      76      26                                                          94    0.70    0.00  1.0000 
 -14  -3   0       9      26                                                           8    0.12    0.00  1.0000 
 -14   3   0       0      17                                                         -28    0.12    0.00  1.0000 
  14   3   0       0      14                                                          -9    0.12    0.00  1.0000 
 -15  -3   0     312      60                                                         330    0.35    0.00  1.0000 
  15   3   0     222      31                                                         237    0.35    0.00  1.0000 
 -15   3   0     179      37                                                         192   -0.35    0.00  1.0000 
 -16  -3   0       0      27                                                         -27    0.07    0.00  1.0000 
 -16   3   0       0      21                                                         -12    0.07    0.00  1.0000 
  16   3   0       0      14                                                         -24    0.07    0.00  1.0000 
   0  -4   0    3610     164                                                        3616   -0.04    0.00  1.0000 
   0  -4   0    3651     168                                                        3658   -0.04    0.00  1.0000 
   0   4   0    3786     168                                                        3793   -0.04    0.00  1.0000 
  -1  -4   0    2055     100                                                        2044   -0.09    0.00  1.0000 
   1  -4   0    2063     105                                                        2052    0.09    0.00  1.0000 
   1  -4   0    2192     102                                                        2180    0.09    0.00  1.0000 
  -1  -4   0    2134     108                                                        2122   -0.09    0.00  1.0000 
  -1  -4   0    2190     104                                                        2178   -0.09    0.00  1.0000 
   1   4   0    2079     102                                                        2068   -0.09    0.00  1.0000 
  -1   4   0    2135     103                                                        2123    0.09    0.00  1.0000 
   2  -4   0     216      29                                                         222    0.14    0.00  1.0000 
  -2  -4   0     203      15                                                         209    0.14    0.00  1.0000 
  -2  -4   0     207      25                                                         213    0.14    0.00  1.0000 
  -2  -4   0     221      20                                                         227    0.14    0.00  1.0000 
  -2  -4   0     222      25                                                         228    0.14    0.00  1.0000 
   2  -4   0     204      25                                                         210    0.14    0.00  1.0000 
  -2  -4   0     196      28                                                         202    0.14    0.00  1.0000 
   2   4   0     222      26                                                         228    0.14    0.00  1.0000 
  -2   4   0     257      30                                                         263    0.14    0.00  1.0000 
  -3  -4   0     221      25                                                         211    0.25    0.00  1.0000 
   3  -4   0     255      21                                                         244   -0.25    0.00  1.0000 
   3  -4   0     278      32                                                         266   -0.25    0.00  1.0000 
  -3  -4   0     257      17                                                         246    0.25    0.00  1.0000 
   3  -4   0     197      25                                                         187   -0.25    0.00  1.0000 
  -3  -4   0     239      18                                                         228    0.25    0.00  1.0000 
  -3  -4   0     192      28                                                         182    0.25    0.00  1.0000 
  -3   4   0     245      29                                                         234   -0.25    0.00  1.0000 
   3   4   0     240      26                                                         229    0.25    0.00  1.0000 
   4  -4   0    1330      62                                                        1282    0.48    0.00  1.0000 
   4  -4   0    1266      72                                                        1219    0.48    0.00  1.0000 
  -4  -4   0    1366      76                                                        1317    0.48    0.00  1.0000 
   4  -4   0    1243      63                                                        1197    0.48    0.00  1.0000 
   4  -4   0    1225      73                                                        1179    0.48    0.00  1.0000 
  -4  -4   0    1275      57                                                        1228    0.48    0.00  1.0000 
   4  -4   0    1148      69                                                        1103    0.48    0.00  1.0000 
  -4  -4   0    1286      62                                                        1239    0.48    0.00  1.0000 
  -4  -4   0    1308      72                                                        1260    0.48    0.00  1.0000 
   4   4   0    1389      70                                                        1340    0.48    0.00  1.0000 
  -4   4   0    1326      73                                                        1278    0.48    0.00  1.0000 
  -5  -4   0    1140      71                                                        1104   -0.39    0.00  1.0000 
   5  -4   0    1246      63                                                        1208    0.39    0.00  1.0000 
  -5  -4   0    1132      62                                                        1096   -0.39    0.00  1.0000 
   5  -4   0    1224      72                                                        1187    0.39    0.00  1.0000 
   5  -4   0    1154      60                                                        1118    0.39    0.00  1.0000 
  -5  -4   0    1215      72                                                        1178   -0.39    0.00  1.0000 
   5  -4   0    1115      70                                                        1079    0.39    0.00  1.0000 
  -5  -4   0    1138      52                                                        1102   -0.39    0.00  1.0000 
   5   4   0    1161      65                                                        1125   -0.39    0.00  1.0000 
   5   4   0    1231      76                                                        1194   -0.39    0.00  1.0000 
   5   4   0    1111      55                                                        1075   -0.39    0.00  1.0000 
  -6  -4   0    1630      82                                                        1548   -0.74    0.00  1.0000 
   6  -4   0    1819      94                                                        1732   -0.74    0.00  1.0000 
   6  -4   0    1686      90                                                        1602   -0.74    0.00  1.0000 
  -6  -4   0    1588      69                                                        1507   -0.74    0.00  1.0000 
   6  -4   0    1534      82                                                        1454   -0.74    0.00  1.0000 
  -6  -4   0    1581      91                                                        1500   -0.74    0.00  1.0000 
   6   4   0    1680      78                                                        1596   -0.74    0.00  1.0000 
   6   4   0    1758      98                                                        1673   -0.74    0.00  1.0000 
   6   4   0    1552      84                                                        1472   -0.74    0.00  1.0000 
   7  -4   0    4124     204                                                        4071   -0.30    0.00  1.0000 
   7  -4   0    4226     197                                                        4173   -0.30    0.00  1.0000 
  -7  -4   0    4555     197                                                        4499    0.30    0.00  1.0000 
   7  -4   0    4311     202                                                        4257   -0.30    0.00  1.0000 
  -7  -4   0    4327     205                                                        4273    0.30    0.00  1.0000 
  -7  -4   0    4204     183                                                        4151    0.30    0.00  1.0000 
   7   4   0    4431     199                                                        4376    0.30    0.00  1.0000 
   7   4   0    4510     194                                                        4455    0.30    0.00  1.0000 
   8  -4   0     271      38                                                         270   -0.03    0.00  1.0000 
  -8  -4   0     226      37                                                         225   -0.03    0.00  1.0000 
  -8  -4   0     257      33                                                         256   -0.03    0.00  1.0000 
   8  -4   0     224      36                                                         223   -0.03    0.00  1.0000 
   8  -4   0     250      35                                                         249   -0.03    0.00  1.0000 
   8   4   0     218      36                                                         217   -0.03    0.00  1.0000 
   8   4   0     211      19                                                         210   -0.03    0.00  1.0000 
   8   4   0     270      36                                                         269   -0.03    0.00  1.0000 
   9  -4   0      80      24                                                          88   -0.30    0.00  1.0000 
   9  -4   0     122      29                                                         131   -0.30    0.00  1.0000 
  -9  -4   0     105      26                                                         114    0.30    0.00  1.0000 
   9  -4   0      96      29                                                         104   -0.30    0.00  1.0000 
   9   4   0      96      27                                                         104    0.30    0.00  1.0000 
   9   4   0     131      20                                                         141    0.30    0.00  1.0000 
  10  -4   0     239      38                                                         259    0.46    0.00  1.0000 
 -10  -4   0     213      37                                                         232    0.46    0.00  1.0000 
  10  -4   0     159      35                                                         175    0.46    0.00  1.0000 
  10   4   0     252      32                                                         273    0.46    0.00  1.0000 
  10   4   0     209      37                                                         228    0.46    0.00  1.0000 
 -10   4   0     239      43                                                         259    0.46    0.00  1.0000 
 -11  -4   0     498      60                                                         539   -0.64    0.00  1.0000 
 -11   4   0     447      61                                                         485    0.64    0.00  1.0000 
  11   4   0     407      46                                                         444   -0.64    0.00  1.0000 
  11   4   0     421      55                                                         458   -0.64    0.00  1.0000 
 -12  -4   0     320      50                                                         321   -0.03    0.00  1.0000 
  12   4   0     368      43                                                         370   -0.03    0.00  1.0000 
 -13  -4   0     179      42                                                         184    0.14    0.00  1.0000 
  13   4   0     163      31                                                         168    0.14    0.00  1.0000 
 -14  -4   0      26      28                                                          18   -0.60    0.00  1.0000 
 -15  -4   0       2      30                                                           3    0.45    0.00  1.0000 
   0  -5   0    2030     111                                                        2043    0.10    0.00  1.0000 
   0  -5   0    1963     102                                                        1976    0.10    0.00  1.0000 
   0  -5   0    2186     110                                                        2200    0.10    0.00  1.0000 
   0   5   0    2095     107                                                        2108    0.10    0.00  1.0000 
  -1  -5   0     464      50                                                         495   -0.51    0.00  1.0000 
   1  -5   0     516      50                                                         549    0.51    0.00  1.0000 
  -1  -5   0     462      38                                                         493   -0.51    0.00  1.0000 
  -1  -5   0     571      51                                                         605   -0.51    0.00  1.0000 
   1  -5   0     493      40                                                         525    0.51    0.00  1.0000 
   1   5   0     506      48                                                         539   -0.51    0.00  1.0000 
   2  -5   0     748      54                                                         757   -0.11    0.00  1.0000 
  -2  -5   0     699      55                                                         707   -0.11    0.00  1.0000 
   2  -5   0     674      53                                                         682   -0.11    0.00  1.0000 
   2  -5   0     667      36                                                         675   -0.11    0.00  1.0000 
  -2  -5   0     707      47                                                         715   -0.11    0.00  1.0000 
  -2  -5   0     697      50                                                         705   -0.11    0.00  1.0000 
  -2  -5   0     697      41                                                         705   -0.11    0.00  1.0000 
   2   5   0     660      48                                                         668   -0.11    0.00  1.0000 
   3  -5   0     114      25                                                         107   -0.24    0.00  1.0000 
  -3  -5   0      72      21                                                          66    0.24    0.00  1.0000 
   3  -5   0      86      12                                                          80   -0.24    0.00  1.0000 
  -3  -5   0      85      19                                                          79    0.24    0.00  1.0000 
  -3  -5   0      65      12                                                          60    0.24    0.00  1.0000 
  -3  -5   0      63      19                                                          58    0.24    0.00  1.0000 
   3   5   0      65      18                                                          60    0.24    0.00  1.0000 
   4  -5   0     881      47                                                         867   -0.17    0.00  1.0000 
   4  -5   0     868      49                                                         854   -0.17    0.00  1.0000 
   4  -5   0     879      61                                                         865   -0.17    0.00  1.0000 
  -4  -5   0     951      65                                                         936   -0.17    0.00  1.0000 
  -4  -5   0     840      44                                                         826   -0.17    0.00  1.0000 
   4  -5   0     926      65                                                         911   -0.17    0.00  1.0000 
   4   5   0     841      55                                                         827   -0.17    0.00  1.0000 
   5  -5   0      58      14                                                          56    0.11    0.00  1.0000 
   5  -5   0      68      24                                                          66    0.11    0.00  1.0000 
   5  -5   0      69      18                                                          67    0.11    0.00  1.0000 
  -5  -5   0      86      23                                                          83   -0.11    0.00  1.0000 
   5  -5   0      32      19                                                          30    0.11    0.00  1.0000 
  -5  -5   0      58      10                                                          56   -0.11    0.00  1.0000 
   5   5   0      31      14                                                          29   -0.11    0.00  1.0000 
   6  -5   0     354      36                                                         345    0.18    0.00  1.0000 
   6  -5   0     460      51                                                         449    0.18    0.00  1.0000 
   6  -5   0     418      49                                                         408    0.18    0.00  1.0000 
  -6  -5   0     403      39                                                         393    0.18    0.00  1.0000 
  -6  -5   0     412      48                                                         402    0.18    0.00  1.0000 
   6   5   0     399      42                                                         389    0.18    0.00  1.0000 
   7  -5   0     132      36                                                         166   -0.99    0.00  1.0000 
   7  -5   0     137      28                                                         171   -0.99    0.00  1.0000 
   7  -5   0     177      37                                                         215   -0.99    0.00  1.0000 
  -7  -5   0     156      29                                                         192    0.99    0.00  1.0000 
  -7  -5   0     213      50                                                         255    0.99    0.00  1.0000 
   7   5   0     273      37                                                         320    0.99    0.00  1.0000 
   7   5   0     174      23                                                         212    0.99    0.00  1.0000 
   8  -5   0     407      48                                                         394   -0.23    0.00  1.0000 
   8  -5   0     363      50                                                         351   -0.23    0.00  1.0000 
   8  -5   0     442      47                                                         429   -0.23    0.00  1.0000 
  -8  -5   0     479      48                                                         465   -0.23    0.00  1.0000 
   8   5   0     508      50                                                         494   -0.23    0.00  1.0000 
   9  -5   0       1      21                                                           8    1.60    0.00  1.0000 
   9  -5   0       1      26                                                           4    1.60    0.00  1.0000 
  -9  -5   0       8      17                                                          23   -1.60    0.00  1.0000 
   9   5   0       5      15                                                          -3   -1.60    0.00  1.0000 
 -10  -5   0     414      52                                                         402    0.21    0.00  1.0000 
  10   5   0     457      52                                                         445    0.21    0.00  1.0000 
 -11  -5   0      28      26                                                          58    1.69    0.00  1.0000 
 -12  -5   0     582      69                                                         573   -0.13    0.00  1.0000 
 -13  -5   0     101      37                                                         122   -0.73    0.00  1.0000 
  13   5   0      62      15                                                          79   -0.73    0.00  1.0000 
 -14  -5   0     145      41                                                         130    0.45    0.00  1.0000 
   0  -6   0    1373      88                                                        1370    0.03    0.00  1.0000 
   0  -6   0    1485      88                                                        1482    0.03    0.00  1.0000 
  -1  -6   0     210      37                                                         227   -0.41    0.00  1.0000 
  -1  -6   0     266      38                                                         285   -0.41    0.00  1.0000 
   1  -6   0     223      38                                                         240    0.41    0.00  1.0000 
  -1  -6   0     311      32                                                         331   -0.41    0.00  1.0000 
   1   6   0     199      33                                                         215   -0.41    0.00  1.0000 
   2  -6   0    1383      90                                                        1402    0.18    0.00  1.0000 
  -2  -6   0    1493      75                                                        1513    0.18    0.00  1.0000 
  -2  -6   0    1448      87                                                        1468    0.18    0.00  1.0000 
  -2  -6   0    1386      91                                                        1405    0.18    0.00  1.0000 
   2  -6   0    1433      67                                                        1452    0.18    0.00  1.0000 
   2   6   0    1372      85                                                        1391    0.18    0.00  1.0000 
  -3  -6   0    1016      55                                                        1040    0.26    0.00  1.0000 
  -3  -6   0     986      73                                                        1009    0.26    0.00  1.0000 
   3  -6   0     987      74                                                        1010   -0.26    0.00  1.0000 
   3  -6   0     924      52                                                         947   -0.26    0.00  1.0000 
  -3  -6   0     977      68                                                        1000    0.26    0.00  1.0000 
   3   6   0     988      67                                                        1011    0.26    0.00  1.0000 
   4  -6   0     127      19                                                         142   -0.49    0.00  1.0000 
   4  -6   0      83      27                                                          96   -0.49    0.00  1.0000 
   4  -6   0     173      36                                                         191   -0.49    0.00  1.0000 
  -4  -6   0     125      27                                                         140   -0.49    0.00  1.0000 
  -4  -6   0     112      30                                                         127   -0.49    0.00  1.0000 
  -4  -6   0      90      17                                                         103   -0.49    0.00  1.0000 
   4   6   0      89      23                                                         102   -0.49    0.00  1.0000 
   5  -6   0      17      12                                                          18    0.06    0.00  1.0000 
   5  -6   0      54      25                                                          55    0.06    0.00  1.0000 
   5  -6   0      20      22                                                          21    0.06    0.00  1.0000 
  -5  -6   0       9      12                                                           9   -0.06    0.00  1.0000 
   5   6   0      10      15                                                          11   -0.06    0.00  1.0000 
   6  -6   0     769      72                                                         800    0.39    0.00  1.0000 
   6  -6   0     482      60                                                         506    0.39    0.00  1.0000 
  -6  -6   0     556      45                                                         582    0.39    0.00  1.0000 
   6   6   0     658      60                                                         686    0.39    0.00  1.0000 
   7  -6   0      51      28                                                          49    0.12    0.00  1.0000 
  -7  -6   0     101      23                                                          98   -0.12    0.00  1.0000 
   7   6   0      57      22                                                          54   -0.12    0.00  1.0000 
   8  -6   0     214      41                                                         218   -0.09    0.00  1.0000 
  -8  -6   0     225      34                                                         229   -0.09    0.00  1.0000 
   8   6   0     249      39                                                         253   -0.09    0.00  1.0000 
  -9  -6   0     132      28                                                         128    0.12    0.00  1.0000 
   9   6   0     102      27                                                          99    0.12    0.00  1.0000 
 -10  -6   0     573      63                                                         599    0.38    0.00  1.0000 
 -11  -6   0       2      17                                                         -14   -1.00    0.00  1.0000 
 -12  -6   0     297      51                                                         309   -0.25    0.00  1.0000 
 -13  -6   0     114      37                                                          90    0.86    0.00  1.0000 
   0  -7   0     255      33                                                         275    0.45    0.00  1.0000 
   0  -7   0     328      48                                                         351    0.45    0.00  1.0000 
   0  -7   0     329      46                                                         352    0.45    0.00  1.0000 
  -1  -7   0      71      20                                                          87    0.66    0.00  1.0000 
  -1  -7   0      59      28                                                          74    0.66    0.00  1.0000 
   1  -7   0     104      31                                                         123   -0.66    0.00  1.0000 
  -1  -7   0     125      32                                                         146    0.66    0.00  1.0000 
   1  -7   0     102      31                                                         121   -0.66    0.00  1.0000 
   1   7   0     131      31                                                         152    0.66    0.00  1.0000 
  -2  -7   0     844      70                                                         891   -0.57    0.00  1.0000 
  -2  -7   0     814      56                                                         860   -0.57    0.00  1.0000 
   2  -7   0     947      73                                                         996   -0.57    0.00  1.0000 
   2   7   0     970      70                                                        1020   -0.57    0.00  1.0000 
  -3  -7   0    1038      64                                                        1076   -0.42    0.00  1.0000 
   3  -7   0    1193      86                                                        1234    0.42    0.00  1.0000 
  -3  -7   0    1204      82                                                        1245   -0.42    0.00  1.0000 
   3   7   0    1230      81                                                        1271   -0.42    0.00  1.0000 
   4  -7   0     100      33                                                         115    0.51    0.00  1.0000 
  -4  -7   0      66      26                                                          78    0.51    0.00  1.0000 
   4   7   0     109      30                                                         124    0.51    0.00  1.0000 
   5  -7   0     113      33                                                         114   -0.03    0.00  1.0000 
  -5  -7   0      67      24                                                          68    0.03    0.00  1.0000 
   5   7   0      97      28                                                          98    0.03    0.00  1.0000 
  -6  -7   0      93      21                                                          86    0.27    0.00  1.0000 
   6   7   0     108      27                                                         100    0.27    0.00  1.0000 
  -7  -7   0     221      33                                                         236   -0.36    0.00  1.0000 
   7   7   0     304      46                                                         322   -0.36    0.00  1.0000 
  -8  -7   0     127      28                                                         109   -0.60    0.00  1.0000 
  -9  -7   0     477      59                                                         526    0.79    0.00  1.0000 
 -10  -7   0       5      20                                                           3    0.39    0.00  1.0000 
 -11  -7   0     178      42                                                         185   -0.17    0.00  1.0000 
   0  -8   0      79      21                                                          75   -0.16    0.00  1.0000 
   0  -8   0      98      31                                                          94   -0.16    0.00  1.0000 
   1  -8   0      45      21                                                          49    0.24    0.00  1.0000 
   1  -8   0     112      38                                                         119    0.24    0.00  1.0000 
  -1  -8   0      56      21                                                          61   -0.24    0.00  1.0000 
  -1  -8   0      30      26                                                          34   -0.24    0.00  1.0000 
  -2  -8   0      19      26                                                          24    0.42    0.00  1.0000 
  -2  -8   0      20      16                                                          26    0.42    0.00  1.0000 
   2   8   0      13      21                                                          18    0.42    0.00  1.0000 
   3   8   0     208      45                                                         202   -0.15    0.00  1.0000 
  -6  -8   0       0      15                                                          -9    0.14    0.00  1.0000 
  -7  -8   0     339      43                                                         356    0.32    0.00  1.0000 
  -8  -8   0      24      20                                                          26   -0.13    0.00  1.0000 
   0  -9   0     124      28                                                         109    0.50    0.00  1.0000 
   1  -9   0      54      24                                                          54    0.00    0.00  1.0000 
   2  -9   0      97      28                                                          86   -0.41    0.00  1.0000 
   3  -9   0      80      28                                                          88    0.33    0.00  1.0000 
   4  -9   0      63      29                                                          62    0.04    0.00  1.0000 
   4   9   0      92      16                                                          91    0.04    0.00  1.0000 
  17   0  -1     235      55                                                         260    0.58    0.00  1.0000 
 -17   0   1     393      58                                                         426    0.58    0.00  1.0000 
  15   0  -1       2      23                                                         -14   -1.03    0.00  1.0000 
 -15   0   1       2      20                                                         -16   -1.03    0.00  1.0000 
 -13   0   1    1071      72                                                        1120    0.53    0.00  1.0000 
  13   0  -1    1200      83                                                        1252    0.53    0.00  1.0000 
  13   0  -1    1155      94                                                        1206    0.53    0.00  1.0000 
  11   0  -1    1285      81                                                        1282    0.03    0.00  1.0000 
 -11   0   1    1322      87                                                        1319    0.03    0.00  1.0000 
  11   0  -1    1338      90                                                        1335    0.03    0.00  1.0000 
 -11   0   1    1542      96                                                        1539    0.03    0.00  1.0000 
  11   0  -1    1544      96                                                        1541    0.03    0.00  1.0000 
 -11   0   1    1403      77                                                        1400    0.03    0.00  1.0000 
  -9   0   1    1749     103                                                        1809    0.51    0.00  1.0000 
   9   0  -1    1764     103                                                        1825    0.51    0.00  1.0000 
   9   0  -1    1779      96                                                        1840    0.51    0.00  1.0000 
  -9   0   1    1753     100                                                        1813    0.51    0.00  1.0000 
   9   0  -1    1826     100                                                        1888    0.51    0.00  1.0000 
   9   0  -1    1846     105                                                        1908    0.51    0.00  1.0000 
  -9   0   1    1914      92                                                        1977    0.51    0.00  1.0000 
  -7   0   1    1634      73                                                        1547   -0.78    0.00  1.0000 
  -7   0   1    1589      81                                                        1503   -0.78    0.00  1.0000 
  -7   0   1    1604      80                                                        1518   -0.78    0.00  1.0000 
  -7   0   1    1475      78                                                        1393   -0.78    0.00  1.0000 
   7   0  -1    1524      82                                                        1440   -0.78    0.00  1.0000 
   7   0  -1    1613      77                                                        1527   -0.78    0.00  1.0000 
   7   0  -1    1618      79                                                        1532   -0.78    0.00  1.0000 
   7   0  -1    1641      82                                                        1554   -0.78    0.00  1.0000 
  -5   0   1   10637     355                                                        8474   -7.94    0.00  1.0000 
  -5   0   1   10470     349                                                        8325   -7.94    0.00  1.0000 
   5   0  -1   10453     356                                                        8310   -7.94    0.00  1.0000 
   5   0  -1   10668     352                                                        8502   -7.94    0.00  1.0000 
   5   0  -1   11127     355                                                        8912   -7.94    0.00  1.0000 
  -5   0   1   10321     354                                                        8192   -7.94    0.00  1.0000 
  -3   0   1      58      92                                                        2188   38.32    0.00  1.0000 
  -3   0   1      82      94                                                        2043   38.32    0.00  1.0000 
   3   0  -1      70      93                                                        2113   38.32    0.00  1.0000 
  -3   0   1      78      96                                                        2063   38.32    0.00  1.0000 
   3   0  -1      57      95                                                        2196   38.32    0.00  1.0000 
   3   0  -1      47      97                                                        2276   38.32    0.00  1.0000 
  -3   0   1      70      95                                                        2111   38.32    0.00  1.0000 
   1   0  -1   52582     462                                                       11879  -86.22    0.00  1.0000 
  -1   0   1   51682     462                                                       11453  -86.22    0.00  1.0000 
   1   0  -1   51752     462                                                       11486  -86.22    0.00  1.0000 
  -1   0   1   52125     460                                                       11662  -86.22    0.00  1.0000 
   1   0  -1   48172     461                                                        9833  -86.22    0.00  1.0000 
  -1   0   1   51716     461                                                       11469  -86.22    0.00  1.0000 
   1   0  -1   52230     460                                                       11712  -86.22    0.00  1.0000 
   1   0  -1   51109     459                                                       11184  -86.22    0.00  1.0000 
  -1   0  -1   79658     759                                                       18987  103.49    0.00  1.0000 
   1   0   1   79764     762                                                       19039  103.49    0.00  1.0000 
   1   0   1   80336     759                                                       19319  103.49    0.00  1.0000 
  -1   0  -1   78078     760                                                       18220  103.49    0.00  1.0000 
  -1   0  -1   77656     760                                                       18016  103.49    0.00  1.0000 
  -3   0  -1      30     371                                                        8839  -69.76    0.00  1.0000 
  -3   0  -1      31     368                                                        8804  -69.76    0.00  1.0000 
  -3   0  -1      24     370                                                        9043  -69.76    0.00  1.0000 
   3   0   1      20     367                                                        9325  -69.76    0.00  1.0000 
  -3   0  -1      40     366                                                        8598  -69.76    0.00  1.0000 
   3   0   1      24     369                                                        9037  -69.76    0.00  1.0000 
   3   0   1      26     369                                                        8946  -69.76    0.00  1.0000 
  -3   0  -1      23     369                                                        9080  -69.76    0.00  1.0000 
   3   0   1      34     372                                                        8722  -69.76    0.00  1.0000 
  -5   0  -1    4550      47                                                         797   28.19    0.00  1.0000 
   5   0   1    4678      47                                                         851   28.19    0.00  1.0000 
  -5   0  -1    4635      46                                                         833   28.19    0.00  1.0000 
  -5   0  -1    4659      47                                                         843   28.19    0.00  1.0000 
  -5   0  -1    4588      42                                                         813   28.19    0.00  1.0000 
   5   0   1    4635      50                                                         833   28.19    0.00  1.0000 
  -5   0  -1    4696      49                                                         859   28.19    0.00  1.0000 
   5   0   1    4680      45                                                         852   28.19    0.00  1.0000 
   5   0   1    4586      46                                                         812   28.19    0.00  1.0000 
   7   0   1    4194     154                                                        3239   -5.63    0.00  1.0000 
  -7   0  -1    4242     154                                                        3282   -5.63    0.00  1.0000 
  -7   0  -1    4376     156                                                        3400   -5.63    0.00  1.0000 
  -7   0  -1    4236     156                                                        3276   -5.63    0.00  1.0000 
  -7   0  -1    4307     153                                                        3339   -5.63    0.00  1.0000 
   7   0   1    4279     159                                                        3314   -5.63    0.00  1.0000 
   7   0   1    4342     154                                                        3370   -5.63    0.00  1.0000 
   7   0   1    4325     150                                                        3355   -5.63    0.00  1.0000 
  -7   0  -1    4336     147                                                        3364   -5.63    0.00  1.0000 
   9   0   1     435      47                                                         477   -0.72    0.00  1.0000 
   9   0   1     387      50                                                         427   -0.72    0.00  1.0000 
   9   0   1     374      43                                                         413   -0.72    0.00  1.0000 
  -9   0  -1     355      34                                                         393   -0.72    0.00  1.0000 
  -9   0  -1     425      47                                                         467   -0.72    0.00  1.0000 
  -9   0  -1     339      42                                                         376   -0.72    0.00  1.0000 
   9   0   1     380      40                                                         420   -0.72    0.00  1.0000 
  11   0   1    1023      79                                                        1065    0.47    0.00  1.0000 
 -11   0  -1    1039      75                                                        1082    0.47    0.00  1.0000 
  11   0   1     883      66                                                         922    0.47    0.00  1.0000 
 -11   0  -1    1168      78                                                        1213    0.47    0.00  1.0000 
 -11   0  -1     939      61                                                         979    0.47    0.00  1.0000 
 -13   0  -1     858      58                                                         852    0.07    0.00  1.0000 
  13   0   1     757      70                                                         752    0.07    0.00  1.0000 
 -15   0  -1     792      68                                                         799    0.08    0.00  1.0000 
  15   0   1     769      75                                                         775    0.08    0.00  1.0000 
  17  -1  -1       0      26                                                          -3    0.16    0.00  1.0000 
 -17  -1   1      54      30                                                          51    0.16    0.00  1.0000 
  17   1  -1       0      23                                                         -31    0.16    0.00  1.0000 
 -17   1   1       0      27                                                         -47    0.16    0.00  1.0000 
 -16  -1   1     112      32                                                         111   -0.04    0.00  1.0000 
  16  -1  -1      86      34                                                          85    0.04    0.00  1.0000 
 -16   1   1      89      34                                                          88    0.04    0.00  1.0000 
  16   1  -1      76      33                                                          75   -0.04    0.00  1.0000 
  15  -1  -1     193      39                                                         172   -0.55    0.00  1.0000 
 -15  -1   1     242      36                                                         219   -0.55    0.00  1.0000 
  15   1  -1     184      39                                                         164   -0.55    0.00  1.0000 
 -15   1   1     173      35                                                         153   -0.55    0.00  1.0000 
  14  -1  -1      57      24                                                          46    0.64    0.00  1.0000 
 -14  -1   1       1      19                                                          -1   -0.64    0.00  1.0000 
 -14  -1   1       6      22                                                           3   -0.64    0.00  1.0000 
 -14   1   1      16      20                                                          10    0.64    0.00  1.0000 
  14   1  -1       1      19                                                          -5   -0.64    0.00  1.0000 
 -13  -1   1     305      44                                                         262    0.92    0.00  1.0000 
  13  -1  -1     236      41                                                         198    0.92    0.00  1.0000 
 -13  -1   1     267      33                                                         227    0.92    0.00  1.0000 
  13  -1  -1     262      37                                                         222    0.92    0.00  1.0000 
 -13   1   1     242      34                                                         204    0.92    0.00  1.0000 
  13   1  -1     125      35                                                          98    0.92    0.00  1.0000 
  13   1  -1     282      39                                                         241    0.92    0.00  1.0000 
 -12  -1   1     342      39                                                         397    1.03    0.00  1.0000 
 -12  -1   1     346      52                                                         401    1.03    0.00  1.0000 
  12  -1  -1     377      49                                                         435   -1.03    0.00  1.0000 
  12  -1  -1     355      52                                                         411   -1.03    0.00  1.0000 
  12  -1  -1     252      46                                                         300   -1.03    0.00  1.0000 
  12   1  -1     229      51                                                         274    1.03    0.00  1.0000 
 -12   1   1     286      40                                                         337   -1.03    0.00  1.0000 
 -12   1   1     267      54                                                         316   -1.03    0.00  1.0000 
  12   1  -1     239      40                                                         285    1.03    0.00  1.0000 
 -11  -1   1     436      46                                                         385   -0.90    0.00  1.0000 
  11  -1  -1     483      48                                                         430   -0.90    0.00  1.0000 
 -11  -1   1     351      41                                                         306   -0.90    0.00  1.0000 
  11  -1  -1     393      41                                                         345   -0.90    0.00  1.0000 
  11  -1  -1     509      54                                                         454   -0.90    0.00  1.0000 
 -11  -1   1     394      36                                                         346   -0.90    0.00  1.0000 
 -11   1   1     404      38                                                         355   -0.90    0.00  1.0000 
  11   1  -1     299      37                                                         257   -0.90    0.00  1.0000 
  11   1  -1     392      52                                                         344   -0.90    0.00  1.0000 
 -11   1   1     365      51                                                         319   -0.90    0.00  1.0000 
  11   1  -1     480      52                                                         427   -0.90    0.00  1.0000 
 -10  -1   1     505      42                                                         515   -0.16    0.00  1.0000 
 -10  -1   1     459      48                                                         468   -0.16    0.00  1.0000 
  10  -1  -1     457      49                                                         466    0.16    0.00  1.0000 
  10  -1  -1     488      49                                                         498    0.16    0.00  1.0000 
  10  -1  -1     495      46                                                         505    0.16    0.00  1.0000 
 -10  -1   1     355      45                                                         363   -0.16    0.00  1.0000 
  10  -1  -1     405      43                                                         414    0.16    0.00  1.0000 
 -10   1   1     466      41                                                         475    0.16    0.00  1.0000 
  10   1  -1     422      44                                                         431   -0.16    0.00  1.0000 
 -10   1   1     438      57                                                         447    0.16    0.00  1.0000 
 -10   1   1     446      48                                                         455    0.16    0.00  1.0000 
  10   1  -1     431      48                                                         440   -0.16    0.00  1.0000 
  10   1  -1     393      54                                                         402   -0.16    0.00  1.0000 
  -9  -1   1    1631      90                                                        1606    0.23    0.00  1.0000 
   9  -1  -1    1641      89                                                        1615    0.23    0.00  1.0000 
  -9  -1   1    1591      89                                                        1566    0.23    0.00  1.0000 
  -9  -1   1    1542      78                                                        1517    0.23    0.00  1.0000 
   9  -1  -1    1538      87                                                        1513    0.23    0.00  1.0000 
   9  -1  -1    1674      92                                                        1648    0.23    0.00  1.0000 
   9  -1  -1    1646      84                                                        1620    0.23    0.00  1.0000 
  -9   1   1    1437      97                                                        1413    0.23    0.00  1.0000 
   9   1  -1    1569      85                                                        1544    0.23    0.00  1.0000 
  -9   1   1    1476      86                                                        1452    0.23    0.00  1.0000 
  -9   1   1    1557      80                                                        1532    0.23    0.00  1.0000 
   9   1  -1    1475      96                                                        1451    0.23    0.00  1.0000 
   9   1  -1    1792      93                                                        1765    0.23    0.00  1.0000 
   9   1  -1    1639      91                                                        1613    0.23    0.00  1.0000 
   8  -1  -1    2241      93                                                        1894    2.74    0.00  1.0000 
  -8  -1   1    2010      95                                                        1682   -2.74    0.00  1.0000 
   8  -1  -1    2227     100                                                        1881    2.74    0.00  1.0000 
  -8  -1   1    2206      98                                                        1862   -2.74    0.00  1.0000 
   8  -1  -1    2189      97                                                        1846    2.74    0.00  1.0000 
   8  -1  -1    2308      97                                                        1956    2.74    0.00  1.0000 
  -8  -1   1    2198      88                                                        1855   -2.74    0.00  1.0000 
  -8  -1   1    2173      97                                                        1832   -2.74    0.00  1.0000 
  -8   1   1    2085      96                                                        1751    2.74    0.00  1.0000 
  -8   1   1    2191      90                                                        1848    2.74    0.00  1.0000 
   8   1  -1    2085     106                                                        1751   -2.74    0.00  1.0000 
   8   1  -1    2320     100                                                        1967   -2.74    0.00  1.0000 
   8   1  -1    2266     100                                                        1917   -2.74    0.00  1.0000 
   8   1  -1    2295      95                                                        1944   -2.74    0.00  1.0000 
  -8   1   1    2148      97                                                        1809    2.74    0.00  1.0000 
  -8   1   1    2334     108                                                        1980    2.74    0.00  1.0000 
  -7  -1   1    1096      60                                                        1245    1.56    0.00  1.0000 
   7  -1  -1    1075      64                                                        1223    1.56    0.00  1.0000 
  -7  -1   1    1057      68                                                        1203    1.56    0.00  1.0000 
  -7  -1   1    1073      68                                                        1220    1.56    0.00  1.0000 
   7  -1  -1    1082      67                                                        1230    1.56    0.00  1.0000 
   7  -1  -1    1055      69                                                        1201    1.56    0.00  1.0000 
   7  -1  -1    1001      66                                                        1144    1.56    0.00  1.0000 
  -7  -1   1    1112      68                                                        1262    1.56    0.00  1.0000 
  -7   1   1    1047      61                                                        1193    1.56    0.00  1.0000 
   7   1  -1    1023      75                                                        1167    1.56    0.00  1.0000 
   7   1  -1    1017      68                                                        1161    1.56    0.00  1.0000 
   7   1  -1    1014      65                                                        1157    1.56    0.00  1.0000 
  -7   1   1    1000      66                                                        1142    1.56    0.00  1.0000 
  -7   1   1     984      75                                                        1125    1.56    0.00  1.0000 
   7   1  -1    1108      70                                                        1258    1.56    0.00  1.0000 
  -7   1   1    1094      68                                                        1243    1.56    0.00  1.0000 
  -6  -1   1     466      21                                                         151    6.72    0.00  1.0000 
   6  -1  -1     432      19                                                         132   -6.72    0.00  1.0000 
  -6  -1   1     464      16                                                         150    6.72    0.00  1.0000 
   6  -1  -1     410      18                                                         120   -6.72    0.00  1.0000 
  -6  -1   1     418      19                                                         124    6.72    0.00  1.0000 
   6  -1  -1     397      19                                                         113   -6.72    0.00  1.0000 
  -6  -1   1     509      23                                                         176    6.72    0.00  1.0000 
   6  -1  -1     445      17                                                         139   -6.72    0.00  1.0000 
   6   1  -1     466      19                                                         151    6.72    0.00  1.0000 
  -6   1   1     436      19                                                         134   -6.72    0.00  1.0000 
  -6   1   1     487      28                                                         163   -6.72    0.00  1.0000 
  -6   1   1     418      16                                                         124   -6.72    0.00  1.0000 
   6   1  -1     416      19                                                         123    6.72    0.00  1.0000 
   6   1  -1     459      21                                                         147    6.72    0.00  1.0000 
  -6   1   1     468      22                                                         152   -6.72    0.00  1.0000 
   6   1  -1     546      30                                                         198    6.72    0.00  1.0000 
   5  -1  -1    2025     118                                                        2443   -3.18    0.00  1.0000 
   5  -1  -1    2217     116                                                        2654   -3.18    0.00  1.0000 
   5  -1  -1    2118     121                                                        2545   -3.18    0.00  1.0000 
  -5  -1   1    2102     113                                                        2527   -3.18    0.00  1.0000 
  -5  -1   1    2226     123                                                        2663   -3.18    0.00  1.0000 
  -5  -1   1    2132     119                                                        2560   -3.18    0.00  1.0000 
  -5  -1   1    2204     120                                                        2639   -3.18    0.00  1.0000 
   5   1  -1    2292     118                                                        2735   -3.18    0.00  1.0000 
  -5   1   1    2211     119                                                        2647   -3.18    0.00  1.0000 
   5   1  -1    2059     119                                                        2480   -3.18    0.00  1.0000 
   5   1  -1    2115     120                                                        2542   -3.18    0.00  1.0000 
  -5   1   1    2342     128                                                        2790   -3.18    0.00  1.0000 
   5   1  -1    2263     128                                                        2704   -3.18    0.00  1.0000 
  -5   1   1    2183     115                                                        2616   -3.18    0.00  1.0000 
  -4  -1   1     639      26                                                         228   -7.37    0.00  1.0000 
  -4  -1   1     650      22                                                         235   -7.37    0.00  1.0000 
   4  -1  -1     600      17                                                         205    7.37    0.00  1.0000 
  -4  -1   1     574      14                                                         190   -7.37    0.00  1.0000 
   4  -1  -1     711      27                                                         272    7.37    0.00  1.0000 
   4  -1  -1     512      17                                                         155    7.37    0.00  1.0000 
   4   1  -1     544      18                                                         173   -7.37    0.00  1.0000 
   4   1  -1     539      18                                                         170   -7.37    0.00  1.0000 
   4   1  -1     564      23                                                         184   -7.37    0.00  1.0000 
  -4   1   1     620      21                                                         217    7.37    0.00  1.0000 
  -4   1   1     717      29                                                         276    7.37    0.00  1.0000 
  -4   1   1     644      20                                                         231    7.37    0.00  1.0000 
   4   1  -1     546      19                                                         174   -7.37    0.00  1.0000 
   3  -1  -1   10085     458                                                       10855    2.70    0.00  1.0000 
   3  -1  -1   10670     464                                                       11462    2.70    0.00  1.0000 
  -3  -1   1   10212     464                                                       10987    2.70    0.00  1.0000 
   3  -1  -1   10653     455                                                       11445    2.70    0.00  1.0000 
  -3  -1   1    9985     459                                                       10752    2.70    0.00  1.0000 
  -3  -1   1   10400     454                                                       11182    2.70    0.00  1.0000 
   3   1  -1   10858     463                                                       11657    2.70    0.00  1.0000 
   3   1  -1   10328     455                                                       11108    2.70    0.00  1.0000 
  -3   1   1   10324     456                                                       11103    2.70    0.00  1.0000 
  -3   1   1   10380     459                                                       11161    2.70    0.00  1.0000 
   3   1  -1   10046     460                                                       10815    2.70    0.00  1.0000 
  -3   1   1   10493     464                                                       11279    2.70    0.00  1.0000 
   2  -1  -1   23098     927                                                       23652    1.30    0.00  1.0000 
  -2  -1   1   21603     924                                                       22139   -1.30    0.00  1.0000 
   2  -1  -1   22094     923                                                       22636    1.30    0.00  1.0000 
  -2  -1   1   22661     926                                                       23209   -1.30    0.00  1.0000 
   2   1  -1   21660     925                                                       22196   -1.30    0.00  1.0000 
   2   1  -1   22713     925                                                       23262   -1.30    0.00  1.0000 
  -2   1   1   22203     920                                                       22746    1.30    0.00  1.0000 
   2   1  -1   21323     919                                                       21855   -1.30    0.00  1.0000 
  -2   1   1   21832     924                                                       22370    1.30    0.00  1.0000 
  -2   1   1   22697     927                                                       23246    1.30    0.00  1.0000 
   2   1  -1   21889     919                                                       22428   -1.30    0.00  1.0000 
   2   1  -1   22192     923                                                       22735   -1.30    0.00  1.0000 
  -2   1   1   22777     920                                                       23327    1.30    0.00  1.0000 
  -1  -1   1    1037      37                                                         842    2.29    0.00  1.0000 
   1  -1  -1    1094      39                                                         894    2.29    0.00  1.0000 
  -1  -1   1    1008      40                                                         816    2.29    0.00  1.0000 
  -1  -1   1    1048      40                                                         852    2.29    0.00  1.0000 
  -1   1   1     981      39                                                         792    2.29    0.00  1.0000 
   1   1  -1    1088      40                                                         888    2.29    0.00  1.0000 
   1   1  -1    1031      40                                                         837    2.29    0.00  1.0000 
  -1   1   1    1112      37                                                         910    2.29    0.00  1.0000 
   0  -1   1       9      18                                                         371   15.31    0.00  1.0000 
   0  -1   1       8      21                                                         387   15.31    0.00  1.0000 
   0  -1  -1       8      18                                                         381  -15.31    0.00  1.0000 
   0  -1   1      10      21                                                         360   15.31    0.00  1.0000 
   0  -1   1       9      19                                                         369   15.31    0.00  1.0000 
   0  -1  -1       6      19                                                         410  -15.31    0.00  1.0000 
   0  -1  -1       8      18                                                         379  -15.31    0.00  1.0000 
   0   1  -1       9      17                                                         373   15.31    0.00  1.0000 
   0   1   1       8      18                                                         382  -15.31    0.00  1.0000 
   0   1  -1       9      18                                                         369   15.31    0.00  1.0000 
   0   1  -1       9      21                                                         376   15.31    0.00  1.0000 
   0   1   1       8      18                                                         384  -15.31    0.00  1.0000 
   0   1  -1      10      21                                                         368   15.31    0.00  1.0000 
  -1  -1  -1   18829     671                                                       16770   -5.53    0.00  1.0000 
   1  -1   1   18286     675                                                       16258   -5.53    0.00  1.0000 
   1  -1   1   18507     673                                                       16467   -5.53    0.00  1.0000 
  -1  -1  -1   18998     672                                                       16930   -5.53    0.00  1.0000 
  -1  -1  -1   19334     673                                                       17247   -5.53    0.00  1.0000 
  -1  -1  -1   17237     676                                                       15270   -5.53    0.00  1.0000 
  -1  -1  -1   18432     672                                                       16396   -5.53    0.00  1.0000 
   1  -1   1   19298     671                                                       17213   -5.53    0.00  1.0000 
   1   1   1   19592     672                                                       17491   -5.53    0.00  1.0000 
  -1   1  -1   17941     672                                                       15933   -5.53    0.00  1.0000 
   1   1   1   18587     672                                                       16542   -5.53    0.00  1.0000 
  -1   1  -1   18619     675                                                       16572   -5.53    0.00  1.0000 
  -1   1  -1   18084     672                                                       16068   -5.53    0.00  1.0000 
   1   1   1   18528     670                                                       16486   -5.53    0.00  1.0000 
   2  -1   1    2409      43                                                         829  -14.57    0.00  1.0000 
  -2  -1  -1    2440      42                                                         847   14.57    0.00  1.0000 
  -2  -1  -1    2329      43                                                         782   14.57    0.00  1.0000 
  -2  -1  -1    2436      37                                                         845   14.57    0.00  1.0000 
  -2  -1  -1    2487      40                                                         875   14.57    0.00  1.0000 
  -2  -1  -1    2529      42                                                         900   14.57    0.00  1.0000 
   2  -1   1    2380      40                                                         812  -14.57    0.00  1.0000 
   2  -1   1    2387      42                                                         816  -14.57    0.00  1.0000 
  -2   1  -1    2349      38                                                         794  -14.57    0.00  1.0000 
   2   1   1    2416      36                                                         833   14.57    0.00  1.0000 
   2   1   1    2351      41                                                         795   14.57    0.00  1.0000 
  -2   1  -1    2365      43                                                         803  -14.57    0.00  1.0000 
  -2   1  -1    2465      41                                                         862  -14.57    0.00  1.0000 
   2   1   1    2390      44                                                         818   14.57    0.00  1.0000 
  -2   1  -1    2373      37                                                         808  -14.57    0.00  1.0000 
  -2   1  -1    2423      41                                                         837  -14.57    0.00  1.0000 
   2   1   1    2458      43                                                         858   14.57    0.00  1.0000 
   2   1   1    2474      38                                                         867   14.57    0.00  1.0000 
  -3  -1  -1    2555     109                                                        2309    1.79    0.00  1.0000 
  -3  -1  -1    2598     106                                                        2350    1.79    0.00  1.0000 
   3  -1   1    2739     105                                                        2484    1.79    0.00  1.0000 
   3  -1   1    2608     108                                                        2359    1.79    0.00  1.0000 
   3  -1   1    2735     104                                                        2480    1.79    0.00  1.0000 
   3  -1   1    2791     109                                                        2534    1.79    0.00  1.0000 
  -3  -1  -1    2530     108                                                        2285    1.79    0.00  1.0000 
  -3  -1  -1    2848     107                                                        2588    1.79    0.00  1.0000 
  -3  -1  -1    2632     102                                                        2382    1.79    0.00  1.0000 
  -3  -1  -1    2523     103                                                        2279    1.79    0.00  1.0000 
  -3   1  -1    2387     106                                                        2149    1.79    0.00  1.0000 
  -3   1  -1    2585     101                                                        2337    1.79    0.00  1.0000 
   3   1   1    2702     110                                                        2449    1.79    0.00  1.0000 
   3   1   1    2603     110                                                        2355    1.79    0.00  1.0000 
   3   1   1    2782     103                                                        2525    1.79    0.00  1.0000 
  -3   1  -1    2691     109                                                        2438    1.79    0.00  1.0000 
  -3   1  -1    2811     109                                                        2553    1.79    0.00  1.0000 
  -4  -1  -1    1515      64                                                        1209   -2.98    0.00  1.0000 
   4  -1   1    1506      63                                                        1201    2.98    0.00  1.0000 
  -4  -1  -1    1509      58                                                        1203   -2.98    0.00  1.0000 
   4  -1   1    1576      60                                                        1263    2.98    0.00  1.0000 
  -4  -1  -1    1540      62                                                        1231   -2.98    0.00  1.0000 
  -4  -1  -1    1562      64                                                        1251   -2.98    0.00  1.0000 
   4  -1   1    1582      60                                                        1269    2.98    0.00  1.0000 
  -4  -1  -1    1543      62                                                        1234   -2.98    0.00  1.0000 
   4  -1   1    1457      64                                                        1157    2.98    0.00  1.0000 
  -4   1  -1    1569      63                                                        1257    2.98    0.00  1.0000 
   4   1   1    1609      65                                                        1293   -2.98    0.00  1.0000 
  -4   1  -1    1743      65                                                        1413    2.98    0.00  1.0000 
   4   1   1    1515      65                                                        1209   -2.98    0.00  1.0000 
  -4   1  -1    1646      65                                                        1326    2.98    0.00  1.0000 
   4   1   1    1601      59                                                        1286   -2.98    0.00  1.0000 
  -4   1  -1    1553      57                                                        1243    2.98    0.00  1.0000 
   4   1   1    1616      67                                                        1299   -2.98    0.00  1.0000 
  -5  -1  -1     288      28                                                         401    2.22    0.00  1.0000 
  -5  -1  -1     247      29                                                         352    2.22    0.00  1.0000 
   5  -1   1     274      31                                                         385    2.22    0.00  1.0000 
  -5  -1  -1     273      29                                                         384    2.22    0.00  1.0000 
   5  -1   1     223      30                                                         324    2.22    0.00  1.0000 
   5  -1   1     252      26                                                         358    2.22    0.00  1.0000 
  -5  -1  -1     265      30                                                         374    2.22    0.00  1.0000 
   5  -1   1     285      27                                                         398    2.22    0.00  1.0000 
  -5  -1  -1     258      24                                                         366    2.22    0.00  1.0000 
   5   1   1     257      34                                                         365    2.22    0.00  1.0000 
   5   1   1     284      36                                                         396    2.22    0.00  1.0000 
  -5   1  -1     270      29                                                         380    2.22    0.00  1.0000 
  -5   1  -1     308      30                                                         425    2.22    0.00  1.0000 
  -5   1  -1     309      29                                                         426    2.22    0.00  1.0000 
  -5   1  -1     264      23                                                         373    2.22    0.00  1.0000 
   5   1   1     242      35                                                         346    2.22    0.00  1.0000 
  -5   1  -1     242      32                                                         346    2.22    0.00  1.0000 
   5   1   1     246      25                                                         351    2.22    0.00  1.0000 
  -6  -1  -1     185      13                                                          51   -4.80    0.00  1.0000 
   6  -1   1     248      15                                                          87    4.80    0.00  1.0000 
   6  -1   1     169      14                                                          43    4.80    0.00  1.0000 
  -6  -1  -1     190      15                                                          54   -4.80    0.00  1.0000 
  -6  -1  -1     183      11                                                          50   -4.80    0.00  1.0000 
   6  -1   1     181      13                                                          49    4.80    0.00  1.0000 
   6  -1   1     210      13                                                          65    4.80    0.00  1.0000 
  -6  -1  -1     181      13                                                          49   -4.80    0.00  1.0000 
  -6  -1  -1     227      17                                                          75   -4.80    0.00  1.0000 
   6   1   1     221      14                                                          71   -4.80    0.00  1.0000 
   6   1   1     167      14                                                          42   -4.80    0.00  1.0000 
  -6   1  -1     208      17                                                          64    4.80    0.00  1.0000 
   6   1   1     171      15                                                          44   -4.80    0.00  1.0000 
  -6   1  -1     155      14                                                          36    4.80    0.00  1.0000 
  -6   1  -1     210      11                                                          65    4.80    0.00  1.0000 
   6   1   1     175      15                                                          46   -4.80    0.00  1.0000 
  -6   1  -1     231      16                                                          77    4.80    0.00  1.0000 
  -7  -1  -1    2824     149                                                        3279   -2.95    0.00  1.0000 
   7  -1   1    2668     151                                                        3110   -2.95    0.00  1.0000 
  -7  -1  -1    2831     140                                                        3286   -2.95    0.00  1.0000 
  -7  -1  -1    2576     145                                                        3011   -2.95    0.00  1.0000 
  -7  -1  -1    2679     148                                                        3122   -2.95    0.00  1.0000 
   7  -1   1    2803     143                                                        3256   -2.95    0.00  1.0000 
   7  -1   1    2669     143                                                        3111   -2.95    0.00  1.0000 
  -7  -1  -1    2564     146                                                        2998   -2.95    0.00  1.0000 
   7  -1   1    2595     146                                                        3031   -2.95    0.00  1.0000 
   7   1   1    2544     150                                                        2976   -2.95    0.00  1.0000 
   7   1   1    2882     154                                                        3341   -2.95    0.00  1.0000 
   7   1   1    2539     148                                                        2971   -2.95    0.00  1.0000 
  -7   1  -1    2788     149                                                        3240   -2.95    0.00  1.0000 
  -7   1  -1    2651     147                                                        3092   -2.95    0.00  1.0000 
   7   1   1    2758     143                                                        3207   -2.95    0.00  1.0000 
  -7   1  -1    2640     148                                                        3080   -2.95    0.00  1.0000 
  -7   1  -1    2680     138                                                        3123   -2.95    0.00  1.0000 
   8  -1   1     459      30                                                         208   -5.05    0.00  1.0000 
   8  -1   1     541      30                                                         264   -5.05    0.00  1.0000 
  -8  -1  -1     490      30                                                         229    5.05    0.00  1.0000 
  -8  -1  -1     523      33                                                         252    5.05    0.00  1.0000 
  -8  -1  -1     605      28                                                         310    5.05    0.00  1.0000 
   8  -1   1     500      34                                                         236   -5.05    0.00  1.0000 
   8  -1   1     590      32                                                         299   -5.05    0.00  1.0000 
  -8  -1  -1     519      31                                                         249    5.05    0.00  1.0000 
  -8  -1  -1     456      30                                                         206    5.05    0.00  1.0000 
  -8   1  -1     628      35                                                         326   -5.05    0.00  1.0000 
  -8   1  -1     484      33                                                         225   -5.05    0.00  1.0000 
  -8   1  -1     477      23                                                         220   -5.05    0.00  1.0000 
   8   1   1     546      35                                                         268    5.05    0.00  1.0000 
   8   1   1     598      31                                                         305    5.05    0.00  1.0000 
   8   1   1     535      33                                                         260    5.05    0.00  1.0000 
   8   1   1     443      32                                                         197    5.05    0.00  1.0000 
   9  -1   1     221      34                                                         269    1.11    0.00  1.0000 
  -9  -1  -1     196      26                                                         241    1.11    0.00  1.0000 
   9  -1   1     217      39                                                         265    1.11    0.00  1.0000 
  -9  -1  -1     233      36                                                         282    1.11    0.00  1.0000 
   9  -1   1     191      31                                                         236    1.11    0.00  1.0000 
  -9  -1  -1     166      32                                                         208    1.11    0.00  1.0000 
   9  -1   1     228      33                                                         277    1.11    0.00  1.0000 
  -9   1  -1     264      41                                                         316    1.11    0.00  1.0000 
   9   1   1     263      44                                                         315    1.11    0.00  1.0000 
   9   1   1     209      31                                                         256    1.11    0.00  1.0000 
   9   1   1     284      41                                                         338    1.11    0.00  1.0000 
  -9   1  -1     204      26                                                         250    1.11    0.00  1.0000 
   9   1   1     250      41                                                         301    1.11    0.00  1.0000 
  -9   1  -1     211      36                                                         258    1.11    0.00  1.0000 
  10  -1   1    1225      68                                                        1014    2.27    0.00  1.0000 
 -10  -1  -1    1316      63                                                        1097   -2.27    0.00  1.0000 
  10  -1   1    1275      67                                                        1059    2.27    0.00  1.0000 
  10  -1   1    1247      77                                                        1034    2.27    0.00  1.0000 
 -10  -1  -1    1226      72                                                        1015   -2.27    0.00  1.0000 
  10  -1   1    1311      72                                                        1092    2.27    0.00  1.0000 
 -10  -1  -1    1419      73                                                        1191   -2.27    0.00  1.0000 
 -10   1  -1    1412      74                                                        1184    2.27    0.00  1.0000 
  10   1   1    1152      65                                                         947   -2.27    0.00  1.0000 
 -10   1  -1    1287      62                                                        1070    2.27    0.00  1.0000 
  10   1   1    1549      81                                                        1310   -2.27    0.00  1.0000 
 -10   1  -1    1389      79                                                        1163    2.27    0.00  1.0000 
  10   1   1    1268      78                                                        1053   -2.27    0.00  1.0000 
  11  -1   1     971      69                                                         930    0.48    0.00  1.0000 
 -11  -1  -1    1029      59                                                         987    0.48    0.00  1.0000 
 -11  -1  -1    1007      69                                                         965    0.48    0.00  1.0000 
 -11  -1  -1    1070      73                                                        1027    0.48    0.00  1.0000 
  11  -1   1    1043      65                                                        1000    0.48    0.00  1.0000 
  11  -1   1     961      85                                                         920    0.48    0.00  1.0000 
 -11   1  -1     977      58                                                         936    0.48    0.00  1.0000 
 -11   1  -1     926      82                                                         886    0.48    0.00  1.0000 
  11   1   1    1057     115                                                        1014    0.48    0.00  1.0000 
  11   1   1     826      80                                                         788    0.48    0.00  1.0000 
  11   1   1     927      63                                                         887    0.48    0.00  1.0000 
 -12  -1  -1      39      25                                                          40   -0.05    0.00  1.0000 
  12  -1   1      43      24                                                          44    0.05    0.00  1.0000 
  12  -1   1      87      26                                                          88    0.05    0.00  1.0000 
  12  -1   1      51      24                                                          52    0.05    0.00  1.0000 
 -12  -1  -1      44      19                                                          45   -0.05    0.00  1.0000 
  12   1   1      43      22                                                          44   -0.05    0.00  1.0000 
  12   1   1      74      29                                                          75   -0.05    0.00  1.0000 
 -12   1  -1      62      20                                                          63    0.05    0.00  1.0000 
 -12   1  -1      61      33                                                          62    0.05    0.00  1.0000 
 -13  -1  -1     637      51                                                         575   -0.90    0.00  1.0000 
 -13  -1  -1     633      65                                                         571   -0.90    0.00  1.0000 
  13  -1   1     621      58                                                         560   -0.90    0.00  1.0000 
  13   1   1     724      62                                                         658   -0.90    0.00  1.0000 
 -13   1  -1     662      51                                                         599   -0.90    0.00  1.0000 
  14  -1   1     159      38                                                         188   -0.79    0.00  1.0000 
 -14  -1  -1      87      27                                                         109    0.79    0.00  1.0000 
 -14   1  -1     136      30                                                         163   -0.79    0.00  1.0000 
  14   1   1      84      30                                                         105    0.79    0.00  1.0000 
  15  -1   1     176      37                                                         151    0.71    0.00  1.0000 
 -15  -1  -1     127      28                                                         106    0.71    0.00  1.0000 
  15   1   1      65      30                                                          50    0.71    0.00  1.0000 
 -15   1  -1      75      26                                                          59    0.71    0.00  1.0000 
 -16  -1  -1      65      28                                                          82   -0.71    0.00  1.0000 
  16  -1   1      31      30                                                          43    0.71    0.00  1.0000 
  16   1   1      25      27                                                          36   -0.71    0.00  1.0000 
 -16   1  -1      61      29                                                          78    0.71    0.00  1.0000 
  16  -2  -1     119      38                                                         123    0.14    0.00  1.0000 
 -16  -2   1     134      34                                                         138   -0.14    0.00  1.0000 
 -16   2   1     156      42                                                         161    0.14    0.00  1.0000 
  16   2  -1     122      34                                                         126   -0.14    0.00  1.0000 
 -15  -2   1      80      27                                                          76    0.17    0.00  1.0000 
  15  -2  -1      94      33                                                          90    0.17    0.00  1.0000 
 -15  -2   1      76      33                                                          72    0.17    0.00  1.0000 
  15   2  -1     114      31                                                         109    0.17    0.00  1.0000 
 -15   2   1      48      29                                                          45    0.17    0.00  1.0000 
 -14  -2   1     351      54                                                         345   -0.11    0.00  1.0000 
  14  -2  -1     276      46                                                         271    0.11    0.00  1.0000 
  14  -2  -1     445      64                                                         438    0.11    0.00  1.0000 
 -14  -2   1     320      41                                                         314   -0.11    0.00  1.0000 
  14   2  -1     288      43                                                         283   -0.11    0.00  1.0000 
 -14   2   1     336      47                                                         330    0.11    0.00  1.0000 
  13  -2  -1     207      42                                                         189   -0.45    0.00  1.0000 
  13  -2  -1     281      40                                                         260   -0.45    0.00  1.0000 
 -13  -2   1     292      46                                                         271   -0.45    0.00  1.0000 
 -13  -2   1     303      35                                                         281   -0.45    0.00  1.0000 
  13   2  -1     176      32                                                         160   -0.45    0.00  1.0000 
 -13   2   1     215      37                                                         197   -0.45    0.00  1.0000 
 -12  -2   1     302      31                                                         241    1.34    0.00  1.0000 
  12  -2  -1     260      35                                                         204   -1.34    0.00  1.0000 
  12  -2  -1     266      39                                                         209   -1.34    0.00  1.0000 
 -12  -2   1     236      38                                                         182    1.34    0.00  1.0000 
  12  -2  -1     315      39                                                         253   -1.34    0.00  1.0000 
  12   2  -1     359      52                                                         292    1.34    0.00  1.0000 
 -12   2   1     313      37                                                         251   -1.34    0.00  1.0000 
  12   2  -1     294      35                                                         234    1.34    0.00  1.0000 
 -12   2   1     271      46                                                         213   -1.34    0.00  1.0000 
 -11  -2   1     296      40                                                         262    0.72    0.00  1.0000 
  11  -2  -1     281      35                                                         248    0.72    0.00  1.0000 
  11  -2  -1     343      45                                                         307    0.72    0.00  1.0000 
 -11  -2   1     331      33                                                         295    0.72    0.00  1.0000 
  11  -2  -1     287      39                                                         254    0.72    0.00  1.0000 
 -11   2   1     251      35                                                         220    0.72    0.00  1.0000 
  11   2  -1     254      32                                                         223    0.72    0.00  1.0000 
  11   2  -1     297      45                                                         263    0.72    0.00  1.0000 
 -11   2   1     302      47                                                         268    0.72    0.00  1.0000 
 -10  -2   1     447      31                                                         303   -2.71    0.00  1.0000 
  10  -2  -1     438      35                                                         295    2.71    0.00  1.0000 
  10  -2  -1     364      33                                                         235    2.71    0.00  1.0000 
  10  -2  -1     320      33                                                         200    2.71    0.00  1.0000 
  10  -2  -1     364      36                                                         235    2.71    0.00  1.0000 
 -10  -2   1     394      37                                                         259   -2.71    0.00  1.0000 
 -10  -2   1     486      42                                                         335   -2.71    0.00  1.0000 
  10   2  -1     551      54                                                         389   -2.71    0.00  1.0000 
  10   2  -1     369      36                                                         239   -2.71    0.00  1.0000 
 -10   2   1     411      47                                                         273    2.71    0.00  1.0000 
 -10   2   1     522      39                                                         365    2.71    0.00  1.0000 
  10   2  -1     422      35                                                         282   -2.71    0.00  1.0000 
   9  -2  -1      14      16                                                          19   -0.49    0.00  1.0000 
  -9  -2   1       6      16                                                           9   -0.49    0.00  1.0000 
   9  -2  -1       1      14                                                           2   -0.49    0.00  1.0000 
   9  -2  -1      10      13                                                          15   -0.49    0.00  1.0000 
  -9  -2   1       0      13                                                           1   -0.49    0.00  1.0000 
   9  -2  -1      20      14                                                          26   -0.49    0.00  1.0000 
  -9  -2   1      10      11                                                          14   -0.49    0.00  1.0000 
   9   2  -1       7      13                                                          11   -0.49    0.00  1.0000 
  -9   2   1       0      13                                                          -9   -0.49    0.00  1.0000 
   9   2  -1       0      13                                                         -10   -0.49    0.00  1.0000 
   9   2  -1       0      12                                                          -4   -0.49    0.00  1.0000 
  -9   2   1      13      24                                                          18   -0.49    0.00  1.0000 
   9   2  -1      10      18                                                          14   -0.49    0.00  1.0000 
  -8  -2   1    3014     111                                                        2504    3.48    0.00  1.0000 
  -8  -2   1    2895     121                                                        2396    3.48    0.00  1.0000 
   8  -2  -1    2710     119                                                        2228   -3.48    0.00  1.0000 
   8  -2  -1    2846     114                                                        2351   -3.48    0.00  1.0000 
  -8  -2   1    2690     119                                                        2210    3.48    0.00  1.0000 
   8  -2  -1    2878     119                                                        2380   -3.48    0.00  1.0000 
   8  -2  -1    2945     122                                                        2441   -3.48    0.00  1.0000 
   8   2  -1    3071     123                                                        2556    3.48    0.00  1.0000 
   8   2  -1    2903     124                                                        2403    3.48    0.00  1.0000 
   8   2  -1    3029     131                                                        2518    3.48    0.00  1.0000 
  -8   2   1    2978     131                                                        2471   -3.48    0.00  1.0000 
  -8   2   1    2866     115                                                        2369   -3.48    0.00  1.0000 
   8   2  -1    2758     113                                                        2271    3.48    0.00  1.0000 
  -7  -2   1    1631      74                                                        1603    0.25    0.00  1.0000 
  -7  -2   1    1559      83                                                        1531    0.25    0.00  1.0000 
  -7  -2   1    1517      86                                                        1490    0.25    0.00  1.0000 
   7  -2  -1    1473      77                                                        1446    0.25    0.00  1.0000 
  -7  -2   1    1615      84                                                        1587    0.25    0.00  1.0000 
   7  -2  -1    1500      81                                                        1473    0.25    0.00  1.0000 
   7  -2  -1    1592      83                                                        1564    0.25    0.00  1.0000 
   7  -2  -1    1718      87                                                        1689    0.25    0.00  1.0000 
   7   2  -1    1626      91                                                        1598    0.25    0.00  1.0000 
  -7   2   1    1562      91                                                        1534    0.25    0.00  1.0000 
   7   2  -1    1440      71                                                        1413    0.25    0.00  1.0000 
   7   2  -1    1645      87                                                        1616    0.25    0.00  1.0000 
  -7   2   1    1526      78                                                        1499    0.25    0.00  1.0000 
   7   2  -1    1554      75                                                        1526    0.25    0.00  1.0000 
  -7   2   1    1732      87                                                        1703    0.25    0.00  1.0000 
  -6  -2   1    2119      90                                                        1769   -2.85    0.00  1.0000 
  -6  -2   1    2105      81                                                        1757   -2.85    0.00  1.0000 
  -6  -2   1    2200      91                                                        1843   -2.85    0.00  1.0000 
  -6  -2   1    2008      95                                                        1668   -2.85    0.00  1.0000 
   6  -2  -1    2086      88                                                        1739    2.85    0.00  1.0000 
   6  -2  -1    2128      84                                                        1778    2.85    0.00  1.0000 
   6  -2  -1    2115      94                                                        1766    2.85    0.00  1.0000 
  -6   2   1    2066      83                                                        1721    2.85    0.00  1.0000 
  -6   2   1    2126      80                                                        1776    2.85    0.00  1.0000 
   6   2  -1    2336      95                                                        1968   -2.85    0.00  1.0000 
   6   2  -1    2100      80                                                        1752   -2.85    0.00  1.0000 
  -6   2   1    2105      96                                                        1757    2.85    0.00  1.0000 
   6   2  -1    2101      94                                                        1753   -2.85    0.00  1.0000 
  -6   2   1    2068      90                                                        1723    2.85    0.00  1.0000 
   6   2  -1    2033      78                                                        1691   -2.85    0.00  1.0000 
   5  -2  -1    1313      66                                                        1443    1.25    0.00  1.0000 
   5  -2  -1    1291      78                                                        1420    1.25    0.00  1.0000 
   5  -2  -1    1330      72                                                        1461    1.25    0.00  1.0000 
  -5  -2   1    1258      79                                                        1385    1.25    0.00  1.0000 
  -5  -2   1    1207      72                                                        1331    1.25    0.00  1.0000 
  -5  -2   1    1275      64                                                        1403    1.25    0.00  1.0000 
   5   2  -1    1074      68                                                        1192    1.25    0.00  1.0000 
  -5   2   1    1328      74                                                        1458    1.25    0.00  1.0000 
   5   2  -1    1321      76                                                        1451    1.25    0.00  1.0000 
   5   2  -1    1233      60                                                        1359    1.25    0.00  1.0000 
   5   2  -1    1311      75                                                        1441    1.25    0.00  1.0000 
   5   2  -1    1216      60                                                        1341    1.25    0.00  1.0000 
   5   2  -1    1271      71                                                        1399    1.25    0.00  1.0000 
  -5   2   1    1295      77                                                        1424    1.25    0.00  1.0000 
  -5   2   1    1210      64                                                        1335    1.25    0.00  1.0000 
  -5   2   1    1287      62                                                        1415    1.25    0.00  1.0000 
  -4  -2   1    3355     148                                                        3304    0.32    0.00  1.0000 
  -4  -2   1    3111     129                                                        3062    0.32    0.00  1.0000 
  -4  -2   1    3122     142                                                        3073    0.32    0.00  1.0000 
   4  -2  -1    3220     146                                                        3170   -0.32    0.00  1.0000 
   4  -2  -1    3054     140                                                        3005   -0.32    0.00  1.0000 
   4   2  -1    3282     145                                                        3232    0.32    0.00  1.0000 
  -4   2   1    3358     145                                                        3307   -0.32    0.00  1.0000 
   4   2  -1    3276     136                                                        3226    0.32    0.00  1.0000 
   4   2  -1    3218     139                                                        3168    0.32    0.00  1.0000 
   4   2  -1    3228     142                                                        3178    0.32    0.00  1.0000 
  -4   2   1    3239     143                                                        3189   -0.32    0.00  1.0000 
  -4   2   1    3115     129                                                        3066   -0.32    0.00  1.0000 
   3  -2  -1     552      31                                                         393   -2.63    0.00  1.0000 
  -3  -2   1     601      19                                                         435   -2.63    0.00  1.0000 
  -3  -2   1     571      29                                                         409   -2.63    0.00  1.0000 
  -3  -2   1     497      28                                                         347   -2.63    0.00  1.0000 
   3  -2  -1     587      29                                                         423   -2.63    0.00  1.0000 
   3   2  -1     597      25                                                         431   -2.63    0.00  1.0000 
  -3   2   1     582      29                                                         419   -2.63    0.00  1.0000 
   3   2  -1     579      20                                                         416   -2.63    0.00  1.0000 
   3   2  -1     668      29                                                         492   -2.63    0.00  1.0000 
   3   2  -1     609      31                                                         442   -2.63    0.00  1.0000 
  -2  -2   1    3247     160                                                        3561    1.93    0.00  1.0000 
  -2  -2   1    3408     159                                                        3729    1.93    0.00  1.0000 
  -2  -2   1    3310     151                                                        3627    1.93    0.00  1.0000 
   2  -2  -1    3293     159                                                        3609   -1.93    0.00  1.0000 
   2  -2  -1    3567     153                                                        3895   -1.93    0.00  1.0000 
   2   2  -1    3413     161                                                        3734    1.93    0.00  1.0000 
   2   2  -1    3245     153                                                        3559    1.93    0.00  1.0000 
  -2   2   1    3444     159                                                        3767   -1.93    0.00  1.0000 
   2   2  -1    3250     158                                                        3564    1.93    0.00  1.0000 
  -1  -2   1     746      32                                                         543    2.87    0.00  1.0000 
  -1  -2   1     750      31                                                         547    2.87    0.00  1.0000 
   1  -2  -1     747      30                                                         544    2.87    0.00  1.0000 
   1  -2  -1     777      32                                                         570    2.87    0.00  1.0000 
  -1   2   1     720      30                                                         521    2.87    0.00  1.0000 
  -1   2   1     761      25                                                         556    2.87    0.00  1.0000 
   1   2  -1     736      31                                                         535    2.87    0.00  1.0000 
   0  -2  -1    2489     125                                                        2992    3.45    0.00  1.0000 
   0  -2   1    2318     129                                                        2804   -3.45    0.00  1.0000 
   0  -2  -1    2440     125                                                        2938    3.45    0.00  1.0000 
   0  -2  -1    2380     126                                                        2872    3.45    0.00  1.0000 
   0  -2   1    2511     128                                                        3016   -3.45    0.00  1.0000 
   0  -2   1    2382     121                                                        2874   -3.45    0.00  1.0000 
   0   2  -1    2367     128                                                        2858   -3.45    0.00  1.0000 
   0   2   1    2429     126                                                        2926    3.45    0.00  1.0000 
   0   2  -1    2554     120                                                        3063   -3.45    0.00  1.0000 
   1  -2   1      99      22                                                         216   -3.44    0.00  1.0000 
   1  -2   1     119      19                                                         245   -3.44    0.00  1.0000 
  -1  -2  -1     108      14                                                         229   -3.44    0.00  1.0000 
  -1  -2  -1      98      15                                                         215   -3.44    0.00  1.0000 
  -1  -2  -1     108      14                                                         230   -3.44    0.00  1.0000 
   1  -2   1     101      14                                                         219   -3.44    0.00  1.0000 
  -1   2  -1      77      19                                                         183   -3.44    0.00  1.0000 
   1   2   1     109      16                                                         231   -3.44    0.00  1.0000 
  -1   2  -1     104      14                                                         223   -3.44    0.00  1.0000 
  -2  -2  -1    4533     225                                                        5142   -3.14    0.00  1.0000 
  -2  -2  -1    4704     215                                                        5324   -3.14    0.00  1.0000 
   2  -2   1    4670     218                                                        5288    3.14    0.00  1.0000 
  -2  -2  -1    4420     217                                                        5022   -3.14    0.00  1.0000 
   2  -2   1    4757     216                                                        5381    3.14    0.00  1.0000 
  -2  -2  -1    4639     214                                                        5255   -3.14    0.00  1.0000 
   2  -2   1    4561     218                                                        5172    3.14    0.00  1.0000 
   2  -2   1    4411     223                                                        5012    3.14    0.00  1.0000 
  -2  -2  -1    4696     220                                                        5316   -3.14    0.00  1.0000 
   2   2   1    4508     217                                                        5115   -3.14    0.00  1.0000 
  -2   2  -1    4365     222                                                        4963    3.14    0.00  1.0000 
   2   2   1    4517     215                                                        5125   -3.14    0.00  1.0000 
   3  -2   1    2893     160                                                        3409    3.30    0.00  1.0000 
  -3  -2  -1    3067     149                                                        3598    3.30    0.00  1.0000 
  -3  -2  -1    2870     161                                                        3384    3.30    0.00  1.0000 
  -3  -2  -1    3075     154                                                        3607    3.30    0.00  1.0000 
  -3  -2  -1    3097     161                                                        3631    3.30    0.00  1.0000 
   3  -2   1    3108     157                                                        3643    3.30    0.00  1.0000 
  -3  -2  -1    3019     157                                                        3546    3.30    0.00  1.0000 
   3  -2   1    3170     158                                                        3710    3.30    0.00  1.0000 
   3   2   1    3185     157                                                        3726    3.30    0.00  1.0000 
   3   2   1    3189     164                                                        3730    3.30    0.00  1.0000 
   3   2   1    3011     155                                                        3537    3.30    0.00  1.0000 
  -3   2  -1    3059     161                                                        3589    3.30    0.00  1.0000 
  -4  -2  -1    1038      67                                                        1196    1.70    0.00  1.0000 
  -4  -2  -1    1084      61                                                        1245    1.70    0.00  1.0000 
  -4  -2  -1    1004      66                                                        1159    1.70    0.00  1.0000 
   4  -2   1     988      63                                                        1142   -1.70    0.00  1.0000 
  -4  -2  -1     987      63                                                        1141    1.70    0.00  1.0000 
  -4  -2  -1    1052      55                                                        1211    1.70    0.00  1.0000 
   4  -2   1    1118      64                                                        1282   -1.70    0.00  1.0000 
   4  -2   1    1041      65                                                        1199   -1.70    0.00  1.0000 
  -4   2  -1    1132      54                                                        1297   -1.70    0.00  1.0000 
   4   2   1    1359      66                                                        1539    1.70    0.00  1.0000 
   4   2   1     974      64                                                        1127    1.70    0.00  1.0000 
  -4   2  -1    1010      66                                                        1166   -1.70    0.00  1.0000 
  -4   2  -1    1017      55                                                        1173   -1.70    0.00  1.0000 
  -4   2  -1    1061      64                                                        1221   -1.70    0.00  1.0000 
   4   2   1    1017      68                                                        1173    1.70    0.00  1.0000 
  -5  -2  -1     965      57                                                        1076   -1.25    0.00  1.0000 
  -5  -2  -1     806      56                                                         908   -1.25    0.00  1.0000 
  -5  -2  -1     889      59                                                         996   -1.25    0.00  1.0000 
   5  -2   1     890      57                                                         997   -1.25    0.00  1.0000 
   5  -2   1     800      53                                                         902   -1.25    0.00  1.0000 
  -5  -2  -1     862      49                                                         967   -1.25    0.00  1.0000 
   5  -2   1     814      57                                                         917   -1.25    0.00  1.0000 
  -5  -2  -1     842      46                                                         946   -1.25    0.00  1.0000 
   5  -2   1     858      50                                                         963   -1.25    0.00  1.0000 
  -5  -2  -1     871      54                                                         977   -1.25    0.00  1.0000 
   5   2   1     991      58                                                        1104   -1.25    0.00  1.0000 
   5   2   1     848      59                                                         953   -1.25    0.00  1.0000 
  -5   2  -1     853      47                                                         958   -1.25    0.00  1.0000 
   5   2   1     989      62                                                        1102   -1.25    0.00  1.0000 
   5   2   1     874      48                                                         980   -1.25    0.00  1.0000 
   5   2   1     841      44                                                         945   -1.25    0.00  1.0000 
  -5   2  -1     840      57                                                         944   -1.25    0.00  1.0000 
  -5   2  -1     912      49                                                        1020   -1.25    0.00  1.0000 
  -5   2  -1     849      47                                                         954   -1.25    0.00  1.0000 
  -5   2  -1     833      58                                                         937   -1.25    0.00  1.0000 
  -6  -2  -1    3906     165                                                        3851    0.32    0.00  1.0000 
  -6  -2  -1    3688     175                                                        3634    0.32    0.00  1.0000 
   6  -2   1    3849     169                                                        3794   -0.32    0.00  1.0000 
  -6  -2  -1    3773     173                                                        3719    0.32    0.00  1.0000 
  -6  -2  -1    3641     172                                                        3588    0.32    0.00  1.0000 
   6  -2   1    3934     176                                                        3878   -0.32    0.00  1.0000 
   6  -2   1    3977     175                                                        3921   -0.32    0.00  1.0000 
   6  -2   1    4023     168                                                        3967   -0.32    0.00  1.0000 
  -6  -2  -1    3729     172                                                        3675    0.32    0.00  1.0000 
  -6   2  -1    3990     178                                                        3934   -0.32    0.00  1.0000 
  -6   2  -1    3825     163                                                        3770   -0.32    0.00  1.0000 
   6   2   1    3874     161                                                        3819    0.32    0.00  1.0000 
  -6   2  -1    3856     177                                                        3801   -0.32    0.00  1.0000 
   6   2   1    4019     180                                                        3963    0.32    0.00  1.0000 
  -6   2  -1    3866     164                                                        3811   -0.32    0.00  1.0000 
   6   2   1    3663     179                                                        3609    0.32    0.00  1.0000 
   6   2   1    3952     166                                                        3896    0.32    0.00  1.0000 
   7  -2   1      19      12                                                          18   -0.10    0.00  1.0000 
   7  -2   1      25      15                                                          24   -0.10    0.00  1.0000 
  -7  -2  -1       6      11                                                           5   -0.10    0.00  1.0000 
  -7  -2  -1      43      15                                                          41   -0.10    0.00  1.0000 
  -7  -2  -1      13       9                                                          12   -0.10    0.00  1.0000 
  -7  -2  -1      19      12                                                          18   -0.10    0.00  1.0000 
   7  -2   1      22      11                                                          21   -0.10    0.00  1.0000 
   7  -2   1      11      11                                                          10   -0.10    0.00  1.0000 
  -7  -2  -1      11      11                                                          10   -0.10    0.00  1.0000 
   7   2   1      30      11                                                          28   -0.10    0.00  1.0000 
   7   2   1       8       6                                                           7   -0.10    0.00  1.0000 
  -7   2  -1      21      15                                                          20   -0.10    0.00  1.0000 
   7   2   1      35      16                                                          33   -0.10    0.00  1.0000 
  -7   2  -1       6      16                                                           5   -0.10    0.00  1.0000 
   7   2   1      40      18                                                          38   -0.10    0.00  1.0000 
  -7   2  -1      12       8                                                          11   -0.10    0.00  1.0000 
   7   2   1      31      13                                                          29   -0.10    0.00  1.0000 
  -8  -2  -1    1169      63                                                        1001   -1.84    0.00  1.0000 
  -8  -2  -1     995      61                                                         840   -1.84    0.00  1.0000 
   8  -2   1    1269      61                                                        1093    1.84    0.00  1.0000 
  -8  -2  -1    1096      64                                                         933   -1.84    0.00  1.0000 
  -8  -2  -1    1137      55                                                         971   -1.84    0.00  1.0000 
   8  -2   1    1140      63                                                         974    1.84    0.00  1.0000 
   8  -2   1    1216      68                                                        1044    1.84    0.00  1.0000 
   8  -2   1    1153      58                                                         986    1.84    0.00  1.0000 
   8   2   1    1136      72                                                         970   -1.84    0.00  1.0000 
   8   2   1    1186      66                                                        1016   -1.84    0.00  1.0000 
   8   2   1    1103      56                                                         940   -1.84    0.00  1.0000 
   8   2   1    1247      70                                                        1073   -1.84    0.00  1.0000 
  -8   2  -1    1169      54                                                        1001    1.84    0.00  1.0000 
  -8   2  -1    1109      70                                                         945    1.84    0.00  1.0000 
   9  -2   1       0      13                                                          -9    0.24    0.00  1.0000 
   9  -2   1      43      17                                                          39    0.24    0.00  1.0000 
   9  -2   1       5      13                                                           4    0.24    0.00  1.0000 
  -9  -2  -1      19      12                                                          16    0.24    0.00  1.0000 
  -9  -2  -1       0      14                                                         -11    0.24    0.00  1.0000 
  -9  -2  -1       2      13                                                           1    0.24    0.00  1.0000 
   9  -2   1      25      14                                                          22    0.24    0.00  1.0000 
   9   2   1      15      18                                                          13    0.24    0.00  1.0000 
  -9   2  -1      10      11                                                           8    0.24    0.00  1.0000 
   9   2   1      24      20                                                          21    0.24    0.00  1.0000 
   9   2   1       0      11                                                          -7    0.24    0.00  1.0000 
  -9   2  -1      27      22                                                          24    0.24    0.00  1.0000 
   9   2   1      14      15                                                          12    0.24    0.00  1.0000 
  10  -2   1     777      48                                                         617   -2.18    0.00  1.0000 
 -10  -2  -1     777      44                                                         617    2.18    0.00  1.0000 
 -10  -2  -1     897      56                                                         724    2.18    0.00  1.0000 
  10  -2   1     853      50                                                         685   -2.18    0.00  1.0000 
  10  -2   1     717      59                                                         564   -2.18    0.00  1.0000 
  10  -2   1     877      55                                                         706   -2.18    0.00  1.0000 
 -10  -2  -1     859      62                                                         690    2.18    0.00  1.0000 
 -10   2  -1     844      68                                                         677   -2.18    0.00  1.0000 
  10   2   1     707      66                                                         555    2.18    0.00  1.0000 
  10   2   1     724      51                                                         570    2.18    0.00  1.0000 
 -10   2  -1     798      45                                                         636   -2.18    0.00  1.0000 
  11  -2   1       1      16                                                          -7   -0.61    0.00  1.0000 
  11  -2   1      23      19                                                          16   -0.61    0.00  1.0000 
 -11  -2  -1       1      17                                                          -2   -0.61    0.00  1.0000 
  11  -2   1       1      16                                                          -8   -0.61    0.00  1.0000 
 -11  -2  -1       1      13                                                          -5   -0.61    0.00  1.0000 
 -11   2  -1       1      21                                                         -25   -0.61    0.00  1.0000 
 -11   2  -1      19      14                                                          13   -0.61    0.00  1.0000 
  11   2   1       1      13                                                         -11   -0.61    0.00  1.0000 
  11   2   1       8      21                                                           4   -0.61    0.00  1.0000 
 -12  -2  -1     106      26                                                          64   -1.70    0.00  1.0000 
  12  -2   1     123      23                                                          77    1.70    0.00  1.0000 
  12  -2   1     139      32                                                          90    1.70    0.00  1.0000 
  12  -2   1     140      26                                                          91    1.70    0.00  1.0000 
 -12  -2  -1     134      22                                                          86   -1.70    0.00  1.0000 
 -12   2  -1      80      32                                                          44    1.70    0.00  1.0000 
  12   2   1     113      30                                                          69   -1.70    0.00  1.0000 
 -12   2  -1      91      21                                                          52    1.70    0.00  1.0000 
  12   2   1      58      18                                                          28   -1.70    0.00  1.0000 
 -13  -2  -1      51      26                                                          44    0.37    0.00  1.0000 
 -13  -2  -1      25      18                                                          20    0.37    0.00  1.0000 
  13  -2   1      16      21                                                          12    0.37    0.00  1.0000 
  13  -2   1      49      27                                                          42    0.37    0.00  1.0000 
 -13   2  -1       0      16                                                          -3    0.37    0.00  1.0000 
  13   2   1      27      19                                                          22    0.37    0.00  1.0000 
  14  -2   1     132      31                                                         109   -0.75    0.00  1.0000 
 -14  -2  -1     247      32                                                         215    0.75    0.00  1.0000 
 -14  -2  -1     129      36                                                         106    0.75    0.00  1.0000 
  14   2   1     141      31                                                         117    0.75    0.00  1.0000 
 -14   2  -1     164      30                                                         138   -0.75    0.00  1.0000 
 -15  -2  -1     151      31                                                         147   -0.12    0.00  1.0000 
 -15  -2  -1      70      32                                                          67   -0.12    0.00  1.0000 
  15  -2   1      93      30                                                          90   -0.12    0.00  1.0000 
 -15   2  -1      71      26                                                          68   -0.12    0.00  1.0000 
  15   2   1      91      29                                                          88   -0.12    0.00  1.0000 
 -16  -2  -1     136      35                                                         129   -0.21    0.00  1.0000 
  16  -2   1     147      40                                                         140    0.21    0.00  1.0000 
 -16   2  -1     171      39                                                         163    0.21    0.00  1.0000 
  16   2   1     177      38                                                         169   -0.21    0.00  1.0000 
 -16  -3   1      19      29                                                          19    0.03    0.00  1.0000 
 -16   3   1      39      25                                                          39   -0.03    0.00  1.0000 
  16   3  -1      34      17                                                          34    0.03    0.00  1.0000 
 -15  -3   1       0      27                                                         -20    0.02    0.00  1.0000 
  15   3  -1       0      12                                                         -11    0.02    0.00  1.0000 
 -15   3   1       0      20                                                          -8    0.02    0.00  1.0000 
 -14  -3   1     185      44                                                         164    0.58    0.00  1.0000 
  14   3  -1     182      25                                                         161    0.58    0.00  1.0000 
 -14   3   1     277      38                                                         251   -0.58    0.00  1.0000 
 -13  -3   1       3      22                                                           2   -0.13    0.00  1.0000 
  13  -3  -1       0      20                                                         -14   -0.13    0.00  1.0000 
 -13   3   1       0      17                                                         -20   -0.13    0.00  1.0000 
  13   3  -1       0      12                                                          -1   -0.13    0.00  1.0000 
 -12  -3   1      13      20                                                          10   -0.41    0.00  1.0000 
  12  -3  -1       0      18                                                           0    0.41    0.00  1.0000 
  12  -3  -1       0      25                                                          -2    0.41    0.00  1.0000 
  12   3  -1       9      20                                                           6   -0.41    0.00  1.0000 
  12   3  -1      18      11                                                          14   -0.41    0.00  1.0000 
 -12   3   1       0      16                                                          -3    0.41    0.00  1.0000 
  11  -3  -1     578      62                                                         596    0.27    0.00  1.0000 
 -11  -3   1     554      62                                                         572    0.27    0.00  1.0000 
  11  -3  -1     457      52                                                         473    0.27    0.00  1.0000 
 -11   3   1     551      48                                                         569    0.27    0.00  1.0000 
  11   3  -1     506      35                                                         523    0.27    0.00  1.0000 
 -11   3   1     565      68                                                         583    0.27    0.00  1.0000 
  11   3  -1     480      62                                                         497    0.27    0.00  1.0000 
  10  -3  -1     228      37                                                         236    0.18    0.00  1.0000 
  10  -3  -1     318      43                                                         327    0.18    0.00  1.0000 
 -10  -3   1     258      39                                                         266   -0.18    0.00  1.0000 
 -10  -3   1     320      55                                                         329   -0.18    0.00  1.0000 
  10  -3  -1     219      35                                                         226    0.18    0.00  1.0000 
 -10   3   1     364      53                                                         373    0.18    0.00  1.0000 
  10   3  -1     350      49                                                         359   -0.18    0.00  1.0000 
  10   3  -1     259      24                                                         267   -0.18    0.00  1.0000 
   9  -3  -1     627      52                                                         646    0.27    0.00  1.0000 
   9  -3  -1     675      55                                                         695    0.27    0.00  1.0000 
   9  -3  -1     716      62                                                         736    0.27    0.00  1.0000 
  -9  -3   1     721      57                                                         741    0.27    0.00  1.0000 
   9  -3  -1     648      48                                                         667    0.27    0.00  1.0000 
  -9  -3   1     581      56                                                         599    0.27    0.00  1.0000 
  -9   3   1     666      39                                                         686    0.27    0.00  1.0000 
   9   3  -1     722      55                                                         742    0.27    0.00  1.0000 
  -9   3   1     625      65                                                         644    0.27    0.00  1.0000 
  -9   3   1     646      43                                                         665    0.27    0.00  1.0000 
   9   3  -1     649      34                                                         668    0.27    0.00  1.0000 
   9   3  -1     884      63                                                         907    0.27    0.00  1.0000 
   9   3  -1     625      34                                                         644    0.27    0.00  1.0000 
  -8  -3   1    3365     144                                                        3415    0.31    0.00  1.0000 
   8  -3  -1    3220     147                                                        3269   -0.31    0.00  1.0000 
   8  -3  -1    3198     155                                                        3247   -0.31    0.00  1.0000 
   8  -3  -1    3083     157                                                        3131   -0.31    0.00  1.0000 
   8  -3  -1    3416     157                                                        3466   -0.31    0.00  1.0000 
  -8  -3   1    3041     156                                                        3089    0.31    0.00  1.0000 
  -8  -3   1    3020     154                                                        3067    0.31    0.00  1.0000 
  -8   3   1    3313     163                                                        3363   -0.31    0.00  1.0000 
  -8   3   1    2982     136                                                        3029   -0.31    0.00  1.0000 
   8   3  -1    2827     148                                                        2873    0.31    0.00  1.0000 
   8   3  -1    3119     154                                                        3167    0.31    0.00  1.0000 
   8   3  -1    3359     164                                                        3409    0.31    0.00  1.0000 
   8   3  -1    3150     159                                                        3198    0.31    0.00  1.0000 
  -8   3   1    3088     138                                                        3136   -0.31    0.00  1.0000 
   7  -3  -1     115      30                                                         161   -1.41    0.00  1.0000 
   7  -3  -1     113      20                                                         158   -1.41    0.00  1.0000 
  -7  -3   1      73      23                                                         110   -1.41    0.00  1.0000 
  -7  -3   1      99      18                                                         142   -1.41    0.00  1.0000 
   7  -3  -1      69      20                                                         105   -1.41    0.00  1.0000 
  -7  -3   1      71      22                                                         108   -1.41    0.00  1.0000 
   7  -3  -1      78      23                                                         117   -1.41    0.00  1.0000 
   7   3  -1     127      27                                                         175   -1.41    0.00  1.0000 
  -7   3   1     102      30                                                         146   -1.41    0.00  1.0000 
   7   3  -1      80      21                                                         119   -1.41    0.00  1.0000 
   7   3  -1      88      20                                                         129   -1.41    0.00  1.0000 
   7   3  -1      60      23                                                          94   -1.41    0.00  1.0000 
  -6  -3   1    4574     203                                                        4661   -0.46    0.00  1.0000 
   6  -3  -1    4348     203                                                        4433    0.46    0.00  1.0000 
  -6  -3   1    4229     212                                                        4313   -0.46    0.00  1.0000 
   6  -3  -1    4538     203                                                        4625    0.46    0.00  1.0000 
  -6  -3   1    4489     206                                                        4575   -0.46    0.00  1.0000 
   6  -3  -1    4481     211                                                        4567    0.46    0.00  1.0000 
   6   3  -1    4333     192                                                        4418   -0.46    0.00  1.0000 
  -6   3   1    4358     206                                                        4443    0.46    0.00  1.0000 
   6   3  -1    4511     211                                                        4597   -0.46    0.00  1.0000 
   6   3  -1    4303     204                                                        4387   -0.46    0.00  1.0000 
   6   3  -1    4582     201                                                        4669   -0.46    0.00  1.0000 
  -5  -3   1     156      12                                                         206    1.32    0.00  1.0000 
  -5  -3   1     131      27                                                         177    1.32    0.00  1.0000 
   5  -3  -1     148      29                                                         196    1.32    0.00  1.0000 
   5  -3  -1     185      28                                                         239    1.32    0.00  1.0000 
  -5  -3   1     215      32                                                         272    1.32    0.00  1.0000 
   5   3  -1     191      25                                                         245    1.32    0.00  1.0000 
  -5   3   1     177      28                                                         229    1.32    0.00  1.0000 
   5   3  -1     232      29                                                         292    1.32    0.00  1.0000 
   5   3  -1     154      13                                                         203    1.32    0.00  1.0000 
   5   3  -1     195      33                                                         250    1.32    0.00  1.0000 
   4  -3  -1    8708     372                                                        8850   -0.54    0.00  1.0000 
  -4  -3   1    8551     353                                                        8692    0.54    0.00  1.0000 
  -4  -3   1    8439     370                                                        8579    0.54    0.00  1.0000 
  -4  -3   1    8205     370                                                        8343    0.54    0.00  1.0000 
   4  -3  -1    8799     361                                                        8942   -0.54    0.00  1.0000 
   4  -3  -1    8580     368                                                        8721   -0.54    0.00  1.0000 
  -4   3   1    8433     369                                                        8573   -0.54    0.00  1.0000 
   4   3  -1    8366     366                                                        8506    0.54    0.00  1.0000 
   4   3  -1    8443     373                                                        8583    0.54    0.00  1.0000 
   4   3  -1    8713     361                                                        8855    0.54    0.00  1.0000 
  -3  -3   1    2902     137                                                        2884    0.12    0.00  1.0000 
  -3  -3   1    2857     124                                                        2839    0.12    0.00  1.0000 
   3  -3  -1    3155     127                                                        3136    0.12    0.00  1.0000 
  -3  -3   1    3032     135                                                        3014    0.12    0.00  1.0000 
   3  -3  -1    3198     139                                                        3179    0.12    0.00  1.0000 
   3  -3  -1    3003     136                                                        2985    0.12    0.00  1.0000 
   3   3  -1    2945     140                                                        2927    0.12    0.00  1.0000 
   3   3  -1    2841     133                                                        2823    0.12    0.00  1.0000 
   3   3  -1    2900     125                                                        2882    0.12    0.00  1.0000 
  -3   3   1    2871     135                                                        2853    0.12    0.00  1.0000 
  -2  -3   1    1188      66                                                        1231   -0.44    0.00  1.0000 
   2  -3  -1    1236      65                                                        1280    0.44    0.00  1.0000 
   2  -3  -1    1259      64                                                        1303    0.44    0.00  1.0000 
  -2  -3   1    1277      64                                                        1322   -0.44    0.00  1.0000 
   2   3  -1    1084      63                                                        1125   -0.44    0.00  1.0000 
  -2   3   1    1190      64                                                        1233    0.44    0.00  1.0000 
  -1  -3   1     244      22                                                         218   -0.61    0.00  1.0000 
  -1  -3   1     229      23                                                         204   -0.61    0.00  1.0000 
  -1  -3   1     230      23                                                         205   -0.61    0.00  1.0000 
   1  -3  -1     197      18                                                         174   -0.61    0.00  1.0000 
   1  -3  -1     254      23                                                         228   -0.61    0.00  1.0000 
  -1   3   1     231      21                                                         206   -0.61    0.00  1.0000 
   1   3  -1     237      22                                                         212   -0.61    0.00  1.0000 
  -1   3   1     215      10                                                         191   -0.61    0.00  1.0000 
   0  -3  -1     300      24                                                         302   -0.03    0.00  1.0000 
   0  -3   1     242      24                                                         243    0.03    0.00  1.0000 
   0  -3  -1     295      21                                                         297   -0.03    0.00  1.0000 
   0  -3   1     361      32                                                         363    0.03    0.00  1.0000 
   0   3  -1     293      14                                                         295    0.03    0.00  1.0000 
   0   3   1     309      23                                                         311   -0.03    0.00  1.0000 
   0   3  -1     325      25                                                         327    0.03    0.00  1.0000 
   1  -3   1     632      37                                                         615    0.24    0.00  1.0000 
   1  -3   1     575      29                                                         559    0.24    0.00  1.0000 
  -1  -3  -1     596      34                                                         580    0.24    0.00  1.0000 
  -1  -3  -1     609      33                                                         592    0.24    0.00  1.0000 
  -1  -3  -1     551      28                                                         535    0.24    0.00  1.0000 
   1  -3   1     609      39                                                         592    0.24    0.00  1.0000 
  -1  -3  -1     603      31                                                         586    0.24    0.00  1.0000 
  -1   3  -1     621      29                                                         604    0.24    0.00  1.0000 
  -1   3  -1     570      37                                                         554    0.24    0.00  1.0000 
   1   3   1     579      34                                                         563    0.24    0.00  1.0000 
  -2  -3  -1     457      27                                                         477    0.34    0.00  1.0000 
   2  -3   1     478      36                                                         499   -0.34    0.00  1.0000 
   2  -3   1     455      33                                                         475   -0.34    0.00  1.0000 
  -2  -3  -1     350      36                                                         368    0.34    0.00  1.0000 
   2  -3   1     406      26                                                         425   -0.34    0.00  1.0000 
  -2  -3  -1     402      21                                                         421    0.34    0.00  1.0000 
  -2  -3  -1     460      30                                                         481    0.34    0.00  1.0000 
  -2  -3  -1     459      25                                                         480    0.34    0.00  1.0000 
   2   3   1     367      27                                                         385    0.34    0.00  1.0000 
  -2   3  -1     516      35                                                         538   -0.34    0.00  1.0000 
   3  -3   1     444      27                                                         449   -0.08    0.00  1.0000 
  -3  -3  -1     472      43                                                         477   -0.08    0.00  1.0000 
  -3  -3  -1     446      33                                                         451   -0.08    0.00  1.0000 
   3  -3   1     433      40                                                         438   -0.08    0.00  1.0000 
   3  -3   1     428      29                                                         433   -0.08    0.00  1.0000 
  -3  -3  -1     426      29                                                         431   -0.08    0.00  1.0000 
   3  -3   1     431      33                                                         436   -0.08    0.00  1.0000 
  -3  -3  -1     459      27                                                         464   -0.08    0.00  1.0000 
   3  -3   1     425      32                                                         430   -0.08    0.00  1.0000 
  -3  -3  -1     434      24                                                         439   -0.08    0.00  1.0000 
   3   3   1     451      30                                                         456   -0.08    0.00  1.0000 
  -3   3  -1     468      36                                                         473   -0.08    0.00  1.0000 
   3   3   1     451      25                                                         456   -0.08    0.00  1.0000 
  -4  -3  -1   14015     585                                                       14282   -0.80    0.00  1.0000 
   4  -3   1   14033     595                                                       14300    0.80    0.00  1.0000 
  -4  -3  -1   13522     597                                                       13784   -0.80    0.00  1.0000 
  -4  -3  -1   13765     579                                                       14029   -0.80    0.00  1.0000 
   4  -3   1   13863     586                                                       14128    0.80    0.00  1.0000 
  -4  -3  -1   14092     588                                                       14359   -0.80    0.00  1.0000 
   4  -3   1   13995     589                                                       14261    0.80    0.00  1.0000 
  -4  -3  -1   13011     595                                                       13268   -0.80    0.00  1.0000 
   4  -3   1   13677     591                                                       13940    0.80    0.00  1.0000 
   4   3   1   14436     601                                                       14706   -0.80    0.00  1.0000 
   4   3   1   14550     585                                                       14822   -0.80    0.00  1.0000 
  -4   3  -1   13760     595                                                       14024    0.80    0.00  1.0000 
   4   3   1   14439     589                                                       14709   -0.80    0.00  1.0000 
   5  -3   1     310      33                                                         326   -0.32    0.00  1.0000 
   5  -3   1     232      32                                                         246   -0.32    0.00  1.0000 
  -5  -3  -1     304      30                                                         320   -0.32    0.00  1.0000 
  -5  -3  -1     269      36                                                         284   -0.32    0.00  1.0000 
  -5  -3  -1     391      30                                                         409   -0.32    0.00  1.0000 
   5  -3   1     367      38                                                         384   -0.32    0.00  1.0000 
  -5  -3  -1     304      20                                                         320   -0.32    0.00  1.0000 
  -5  -3  -1     339      38                                                         356   -0.32    0.00  1.0000 
   5   3   1     336      32                                                         352   -0.32    0.00  1.0000 
   5   3   1     260      21                                                         275   -0.32    0.00  1.0000 
   5   3   1     313      32                                                         329   -0.32    0.00  1.0000 
   5   3   1     283      37                                                         298   -0.32    0.00  1.0000 
  -5   3  -1     385      41                                                         403   -0.32    0.00  1.0000 
  -6  -3  -1    2582     128                                                        2659    0.54    0.00  1.0000 
   6  -3   1    2448     123                                                        2523   -0.54    0.00  1.0000 
  -6  -3  -1    2089     123                                                        2158    0.54    0.00  1.0000 
   6  -3   1    2454     125                                                        2529   -0.54    0.00  1.0000 
  -6  -3  -1    2353     108                                                        2427    0.54    0.00  1.0000 
   6  -3   1    2365     114                                                        2439   -0.54    0.00  1.0000 
   6  -3   1    2231     120                                                        2303   -0.54    0.00  1.0000 
  -6  -3  -1    2445     121                                                        2520    0.54    0.00  1.0000 
  -6  -3  -1    2340     124                                                        2413    0.54    0.00  1.0000 
  -6  -3  -1    2416     120                                                        2491    0.54    0.00  1.0000 
   6   3   1    2394     130                                                        2468    0.54    0.00  1.0000 
  -6   3  -1    2503     123                                                        2579   -0.54    0.00  1.0000 
   6   3   1    2541     124                                                        2617    0.54    0.00  1.0000 
   6   3   1    2679     122                                                        2757    0.54    0.00  1.0000 
   7  -3   1      96      23                                                         115    0.68    0.00  1.0000 
   7  -3   1     126      20                                                         148    0.68    0.00  1.0000 
  -7  -3  -1      85      22                                                         103    0.68    0.00  1.0000 
  -7  -3  -1      78      21                                                          95    0.68    0.00  1.0000 
   7  -3   1      54      19                                                          69    0.68    0.00  1.0000 
  -7  -3  -1      92      23                                                         111    0.68    0.00  1.0000 
   7  -3   1     116      26                                                         137    0.68    0.00  1.0000 
  -7  -3  -1     122      19                                                         144    0.68    0.00  1.0000 
  -7  -3  -1      68      19                                                          84    0.68    0.00  1.0000 
  -7   3  -1     102      25                                                         122    0.68    0.00  1.0000 
  -7   3  -1      93      11                                                         112    0.68    0.00  1.0000 
   7   3   1      79      26                                                          97    0.68    0.00  1.0000 
  -7   3  -1      97      13                                                         116    0.68    0.00  1.0000 
   7   3   1      81      22                                                          99    0.68    0.00  1.0000 
   7   3   1      77      21                                                          94    0.68    0.00  1.0000 
  -8  -3  -1    1332      83                                                        1330    0.02    0.00  1.0000 
  -8  -3  -1    1317      79                                                        1315    0.02    0.00  1.0000 
  -8  -3  -1    1419      80                                                        1417    0.02    0.00  1.0000 
  -8  -3  -1    1356      84                                                        1354    0.02    0.00  1.0000 
   8  -3   1    1404      77                                                        1402   -0.02    0.00  1.0000 
   8  -3   1    1367      83                                                        1365   -0.02    0.00  1.0000 
   8  -3   1    1350      74                                                        1348   -0.02    0.00  1.0000 
   8  -3   1    1429      84                                                        1427   -0.02    0.00  1.0000 
   8   3   1    1363      60                                                        1361    0.02    0.00  1.0000 
  -8   3  -1    1468      86                                                        1466   -0.02    0.00  1.0000 
  -8   3  -1    1377      68                                                        1375   -0.02    0.00  1.0000 
   8   3   1    1368      81                                                        1366    0.02    0.00  1.0000 
  -8   3  -1    1338      64                                                        1336   -0.02    0.00  1.0000 
   8   3   1    1318      59                                                        1316    0.02    0.00  1.0000 
   8   3   1    1426      86                                                        1424    0.02    0.00  1.0000 
   9  -3   1      14      18                                                          21   -0.58    0.00  1.0000 
   9  -3   1      26      16                                                          35   -0.58    0.00  1.0000 
  -9  -3  -1      18      17                                                          26   -0.58    0.00  1.0000 
   9  -3   1      32      21                                                          42   -0.58    0.00  1.0000 
   9  -3   1      19      18                                                          27   -0.58    0.00  1.0000 
  -9  -3  -1       1      14                                                          -6   -0.58    0.00  1.0000 
  -9   3  -1      20      14                                                          28   -0.58    0.00  1.0000 
   9   3   1       7      17                                                          12   -0.58    0.00  1.0000 
   9   3   1       4       8                                                           8   -0.58    0.00  1.0000 
  -9   3  -1      44      25                                                          55   -0.58    0.00  1.0000 
   9   3   1      15       7                                                          22   -0.58    0.00  1.0000 
 -10  -3  -1    3081     156                                                        3097    0.10    0.00  1.0000 
  10  -3   1    2971     146                                                        2986   -0.10    0.00  1.0000 
  10  -3   1    3103     160                                                        3119   -0.10    0.00  1.0000 
  10  -3   1    3003     153                                                        3018   -0.10    0.00  1.0000 
  10   3   1    2782     133                                                        2797    0.10    0.00  1.0000 
 -10   3  -1    3023     160                                                        3038   -0.10    0.00  1.0000 
 -10   3  -1    2853     140                                                        2868   -0.10    0.00  1.0000 
  10   3   1    3019     161                                                        3034    0.10    0.00  1.0000 
  11  -3   1     495      63                                                         521    0.41    0.00  1.0000 
 -11  -3  -1     470      58                                                         495    0.41    0.00  1.0000 
  11  -3   1     480      57                                                         505    0.41    0.00  1.0000 
  11   3   1     474      38                                                         499    0.41    0.00  1.0000 
 -11   3  -1     495      48                                                         521    0.41    0.00  1.0000 
  11   3   1     502      62                                                         528    0.41    0.00  1.0000 
 -11   3  -1     567      67                                                         594    0.41    0.00  1.0000 
 -12  -3  -1      27      24                                                          22    0.39    0.00  1.0000 
  12  -3   1      52      26                                                          45   -0.39    0.00  1.0000 
  12   3   1      39      16                                                          33    0.39    0.00  1.0000 
 -12   3  -1      43      21                                                          37   -0.39    0.00  1.0000 
 -12   3  -1      17      25                                                          13   -0.39    0.00  1.0000 
  12   3   1      36      25                                                          30    0.39    0.00  1.0000 
 -13  -3  -1      39      29                                                          44   -0.26    0.00  1.0000 
 -13   3  -1       1      18                                                           2   -0.26    0.00  1.0000 
  13   3   1       0      12                                                         -19   -0.26    0.00  1.0000 
 -14  -3  -1     353      54                                                         319   -0.67    0.00  1.0000 
  14   3   1     302      34                                                         270   -0.67    0.00  1.0000 
 -14   3  -1     221      35                                                         194    0.67    0.00  1.0000 
 -15  -3  -1       6      26                                                           8    0.31    0.00  1.0000 
 -15   3  -1       4      22                                                           6    0.31    0.00  1.0000 
  15   3   1       0      15                                                          -7    0.31    0.00  1.0000 
 -16  -3  -1     133      46                                                         130    0.08    0.00  1.0000 
 -16   3  -1      95      32                                                          93   -0.08    0.00  1.0000 
  16   3   1     121      26                                                         118    0.08    0.00  1.0000 
 -15  -4   1      39      35                                                          49    0.54    0.00  1.0000 
 -14  -4   1       2      28                                                           1    0.39    0.00  1.0000 
 -13  -4   1     256      52                                                         304   -1.03    0.00  1.0000 
  13   4  -1     258      42                                                         306   -1.03    0.00  1.0000 
 -12  -4   1     217      41                                                         206    0.27    0.00  1.0000 
  12   4  -1     220      32                                                         209    0.27    0.00  1.0000 
  11  -4  -1     377      47                                                         381    0.07    0.00  1.0000 
 -11  -4   1     483      57                                                         487    0.07    0.00  1.0000 
 -11   4   1     451      59                                                         455    0.07    0.00  1.0000 
  11   4  -1     395      41                                                         399    0.07    0.00  1.0000 
  11   4  -1     438      54                                                         442    0.07    0.00  1.0000 
  10  -4  -1     598      57                                                         562    0.54    0.00  1.0000 
 -10  -4   1     598      56                                                         562   -0.54    0.00  1.0000 
  10  -4  -1     564      57                                                         529    0.54    0.00  1.0000 
  10   4  -1     619      61                                                         582   -0.54    0.00  1.0000 
  10   4  -1     570      40                                                         534   -0.54    0.00  1.0000 
   9  -4  -1      10      18                                                           8    0.34    0.00  1.0000 
  -9  -4   1       3      15                                                           2    0.34    0.00  1.0000 
   9  -4  -1      16      21                                                          13    0.34    0.00  1.0000 
   9  -4  -1      22      16                                                          18    0.34    0.00  1.0000 
   9   4  -1       0       8                                                           0    0.34    0.00  1.0000 
   9   4  -1      28      18                                                          24    0.34    0.00  1.0000 
   8  -4  -1     125      31                                                         120   -0.18    0.00  1.0000 
  -8  -4   1      25      16                                                          23    0.18    0.00  1.0000 
  -8  -4   1      99      26                                                          94    0.18    0.00  1.0000 
   8  -4  -1      50      18                                                          47   -0.18    0.00  1.0000 
   8  -4  -1      63      22                                                          59   -0.18    0.00  1.0000 
   8   4  -1      61      21                                                          57    0.18    0.00  1.0000 
   8   4  -1      47       9                                                          44    0.18    0.00  1.0000 
   8   4  -1      62      18                                                          58    0.18    0.00  1.0000 
   7  -4  -1     861      56                                                         868    0.09    0.00  1.0000 
   7  -4  -1     855      61                                                         862    0.09    0.00  1.0000 
   7  -4  -1     851      69                                                         858    0.09    0.00  1.0000 
  -7  -4   1     844      57                                                         851    0.09    0.00  1.0000 
  -7  -4   1     860      62                                                         867    0.09    0.00  1.0000 
   7   4  -1     779      57                                                         786    0.09    0.00  1.0000 
   7   4  -1     842      54                                                         849    0.09    0.00  1.0000 
   7   4  -1    1022      90                                                        1030    0.09    0.00  1.0000 
  -6  -4   1    2713     140                                                        2750    0.26    0.00  1.0000 
   6  -4  -1    2801     138                                                        2839   -0.26    0.00  1.0000 
   6  -4  -1    2743     131                                                        2780   -0.26    0.00  1.0000 
  -6  -4   1    2717     117                                                        2754    0.26    0.00  1.0000 
   6  -4  -1    2665     132                                                        2702   -0.26    0.00  1.0000 
   6  -4  -1    2419     140                                                        2454   -0.26    0.00  1.0000 
   6   4  -1    2854     136                                                        2892    0.26    0.00  1.0000 
   6   4  -1    2992     148                                                        3031    0.26    0.00  1.0000 
   6   4  -1    2753     127                                                        2790    0.26    0.00  1.0000 
   5  -4  -1    1222      74                                                        1314   -0.92    0.00  1.0000 
   5  -4  -1    1121      75                                                        1209   -0.92    0.00  1.0000 
  -5  -4   1    1009      72                                                        1092   -0.92    0.00  1.0000 
   5  -4  -1    1129      63                                                        1217   -0.92    0.00  1.0000 
  -5  -4   1    1198      76                                                        1289   -0.92    0.00  1.0000 
  -5  -4   1    1086      54                                                        1173   -0.92    0.00  1.0000 
  -5   4   1    1072      72                                                        1158   -0.92    0.00  1.0000 
   5   4  -1    1126      59                                                        1214   -0.92    0.00  1.0000 
   5   4  -1    1075      69                                                        1161   -0.92    0.00  1.0000 
   5   4  -1    1195      79                                                        1286   -0.92    0.00  1.0000 
  -4  -4   1     595      47                                                         626   -0.45    0.00  1.0000 
  -4  -4   1     523      31                                                         552   -0.45    0.00  1.0000 
   4  -4  -1     705      46                                                         738    0.45    0.00  1.0000 
   4  -4  -1     656      38                                                         688    0.45    0.00  1.0000 
   4  -4  -1     629      49                                                         660    0.45    0.00  1.0000 
  -4  -4   1     612      45                                                         643   -0.45    0.00  1.0000 
   4  -4  -1     542      45                                                         571    0.45    0.00  1.0000 
   4   4  -1     551      42                                                         580   -0.45    0.00  1.0000 
  -4   4   1     619      46                                                         650    0.45    0.00  1.0000 
   4   4  -1     620      51                                                         651   -0.45    0.00  1.0000 
   3  -4  -1      48      14                                                          57    0.47    0.00  1.0000 
  -3  -4   1      50      15                                                          59    0.47    0.00  1.0000 
   3  -4  -1      92      21                                                         105    0.47    0.00  1.0000 
  -3  -4   1      67      11                                                          78    0.47    0.00  1.0000 
  -3  -4   1      60      19                                                          70    0.47    0.00  1.0000 
   3   4  -1      54      15                                                          64    0.47    0.00  1.0000 
  -3   4   1      49      16                                                          58    0.47    0.00  1.0000 
  -2  -4   1    1379      79                                                        1424    0.43    0.00  1.0000 
   2  -4  -1    1442      75                                                        1488   -0.43    0.00  1.0000 
  -2  -4   1    1408      77                                                        1454    0.43    0.00  1.0000 
   2  -4  -1    1349      77                                                        1394   -0.43    0.00  1.0000 
  -2  -4   1    1374      74                                                        1419    0.43    0.00  1.0000 
   2   4  -1    1407      76                                                        1453    0.43    0.00  1.0000 
  -2   4   1    1368      75                                                        1413   -0.43    0.00  1.0000 
  -1  -4   1     927      55                                                         928   -0.02    0.00  1.0000 
   1  -4  -1     911      50                                                         912   -0.02    0.00  1.0000 
   1  -4  -1     773      51                                                         774   -0.02    0.00  1.0000 
  -1  -4   1     887      55                                                         888   -0.02    0.00  1.0000 
  -1  -4   1     884      51                                                         885   -0.02    0.00  1.0000 
   1   4  -1     808      52                                                         809   -0.02    0.00  1.0000 
  -1   4   1     868      38                                                         869   -0.02    0.00  1.0000 
  -1   4   1     873      50                                                         874   -0.02    0.00  1.0000 
   0  -4   1     583      42                                                         595   -0.18    0.00  1.0000 
   0  -4   1     504      37                                                         515   -0.18    0.00  1.0000 
   0  -4   1     554      41                                                         566   -0.18    0.00  1.0000 
   0  -4  -1     487      34                                                         498    0.18    0.00  1.0000 
   0  -4  -1     638      41                                                         651    0.18    0.00  1.0000 
   0   4  -1     512      39                                                         523   -0.18    0.00  1.0000 
   0   4   1     577      38                                                         589    0.18    0.00  1.0000 
  -1  -4  -1    1791      91                                                        1776   -0.13    0.00  1.0000 
  -1  -4  -1    1848      85                                                        1833   -0.13    0.00  1.0000 
  -1  -4  -1    1856      99                                                        1841   -0.13    0.00  1.0000 
  -1  -4  -1    1844      79                                                        1829   -0.13    0.00  1.0000 
  -1  -4  -1    1807      88                                                        1792   -0.13    0.00  1.0000 
   1  -4   1    1814      80                                                        1799   -0.13    0.00  1.0000 
   1  -4   1    1869      96                                                        1854   -0.13    0.00  1.0000 
   1  -4   1    1865      92                                                        1850   -0.13    0.00  1.0000 
  -1   4  -1    1956      80                                                        1941   -0.13    0.00  1.0000 
  -1   4  -1    1761      92                                                        1746   -0.13    0.00  1.0000 
   1   4   1    1913      90                                                        1898   -0.13    0.00  1.0000 
  -2  -4  -1    1476      79                                                        1474    0.01    0.00  1.0000 
  -2  -4  -1    1492      78                                                        1490    0.01    0.00  1.0000 
   2  -4   1    1624      83                                                        1622   -0.01    0.00  1.0000 
   2  -4   1    1701      74                                                        1699   -0.01    0.00  1.0000 
  -2  -4  -1    1610      73                                                        1608    0.01    0.00  1.0000 
  -2  -4  -1    1631      90                                                        1629    0.01    0.00  1.0000 
   2  -4   1    1580      87                                                        1578   -0.01    0.00  1.0000 
  -2  -4  -1    1458      73                                                        1456    0.01    0.00  1.0000 
  -2   4  -1    1616      85                                                        1614   -0.01    0.00  1.0000 
   2   4   1    1672      80                                                        1670    0.01    0.00  1.0000 
   3  -4   1    2288     109                                                        2244    0.33    0.00  1.0000 
  -3  -4  -1    2227     107                                                        2184    0.33    0.00  1.0000 
   3  -4   1    2216      97                                                        2173    0.33    0.00  1.0000 
  -3  -4  -1    2288     100                                                        2244    0.33    0.00  1.0000 
  -3  -4  -1    2163      96                                                        2120    0.33    0.00  1.0000 
   3  -4   1    2218     113                                                        2175    0.33    0.00  1.0000 
   3  -4   1    2218     101                                                        2175    0.33    0.00  1.0000 
   3  -4   1    2227     107                                                        2184    0.33    0.00  1.0000 
  -3  -4  -1    2042     113                                                        2001    0.33    0.00  1.0000 
   3   4   1    2366     105                                                        2321    0.33    0.00  1.0000 
  -3   4  -1    2078     110                                                        2036    0.33    0.00  1.0000 
   4  -4   1    1686      91                                                        1689   -0.02    0.00  1.0000 
  -4  -4  -1    1632      80                                                        1635    0.02    0.00  1.0000 
   4  -4   1    1711      94                                                        1714   -0.02    0.00  1.0000 
   4  -4   1    1753      81                                                        1756   -0.02    0.00  1.0000 
  -4  -4  -1    1570      89                                                        1573    0.02    0.00  1.0000 
   4  -4   1    1652      83                                                        1655   -0.02    0.00  1.0000 
   4  -4   1    1658      88                                                        1661   -0.02    0.00  1.0000 
  -4  -4  -1    1620      75                                                        1623    0.02    0.00  1.0000 
  -4  -4  -1    1669      95                                                        1672    0.02    0.00  1.0000 
  -4  -4  -1    1709      83                                                        1712    0.02    0.00  1.0000 
   4   4   1    1712      85                                                        1715    0.02    0.00  1.0000 
  -4   4  -1    1682      97                                                        1685   -0.02    0.00  1.0000 
   4   4   1    1662      72                                                        1665    0.02    0.00  1.0000 
   5  -4   1     647      60                                                         668    0.29    0.00  1.0000 
   5  -4   1     688      44                                                         709    0.29    0.00  1.0000 
  -5  -4  -1     664      43                                                         685    0.29    0.00  1.0000 
  -5  -4  -1     675      36                                                         696    0.29    0.00  1.0000 
   5  -4   1     664      46                                                         685    0.29    0.00  1.0000 
  -5  -4  -1     697      56                                                         718    0.29    0.00  1.0000 
   5  -4   1     610      52                                                         630    0.29    0.00  1.0000 
  -5  -4  -1     606      59                                                         626    0.29    0.00  1.0000 
  -5  -4  -1     734      45                                                         756    0.29    0.00  1.0000 
   5   4   1     704      47                                                         725    0.29    0.00  1.0000 
   5   4   1     684      39                                                         705    0.29    0.00  1.0000 
   6  -4   1    1150      77                                                        1172    0.23    0.00  1.0000 
   6  -4   1    1273      72                                                        1296    0.23    0.00  1.0000 
  -6  -4  -1    1153      57                                                        1175   -0.23    0.00  1.0000 
  -6  -4  -1    1337      81                                                        1361   -0.23    0.00  1.0000 
  -6  -4  -1    1192      69                                                        1214   -0.23    0.00  1.0000 
   6  -4   1    1186      77                                                        1208    0.23    0.00  1.0000 
  -6  -4  -1    1066      78                                                        1087   -0.23    0.00  1.0000 
  -6  -4  -1    1196      69                                                        1218   -0.23    0.00  1.0000 
   6   4   1    1463      88                                                        1488   -0.23    0.00  1.0000 
   6   4   1    1142      70                                                        1164   -0.23    0.00  1.0000 
   6   4   1    1182      65                                                        1204   -0.23    0.00  1.0000 
  -7  -4  -1     774      56                                                         809   -0.45    0.00  1.0000 
   7  -4   1     929      67                                                         968   -0.45    0.00  1.0000 
   7  -4   1     788      59                                                         824   -0.45    0.00  1.0000 
  -7  -4  -1     808      44                                                         844   -0.45    0.00  1.0000 
  -7  -4  -1     832      57                                                         869   -0.45    0.00  1.0000 
   7  -4   1     821      62                                                         857   -0.45    0.00  1.0000 
  -7  -4  -1     829      65                                                         866   -0.45    0.00  1.0000 
   7   4   1     870      59                                                         907   -0.45    0.00  1.0000 
   7   4   1     886      56                                                         924   -0.45    0.00  1.0000 
   8  -4   1    2285     120                                                        2297   -0.09    0.00  1.0000 
  -8  -4  -1    2362     128                                                        2375    0.09    0.00  1.0000 
   8  -4   1    2240     125                                                        2252   -0.09    0.00  1.0000 
  -8  -4  -1    2347     121                                                        2359    0.09    0.00  1.0000 
   8  -4   1    2312     123                                                        2324   -0.09    0.00  1.0000 
   8   4   1    2288     122                                                        2300    0.09    0.00  1.0000 
   8   4   1    2234     103                                                        2246    0.09    0.00  1.0000 
   9  -4   1     178      35                                                         186   -0.21    0.00  1.0000 
  -9  -4  -1     156      31                                                         163   -0.21    0.00  1.0000 
   9  -4   1     191      32                                                         199   -0.21    0.00  1.0000 
   9  -4   1     174      34                                                         182   -0.21    0.00  1.0000 
   9   4   1     213      26                                                         222   -0.21    0.00  1.0000 
   9   4   1     171      32                                                         179   -0.21    0.00  1.0000 
  10  -4   1     210      38                                                         194   -0.42    0.00  1.0000 
 -10  -4  -1     202      34                                                         186    0.42    0.00  1.0000 
  10  -4   1     175      29                                                         160   -0.42    0.00  1.0000 
  10  -4   1     199      34                                                         183   -0.42    0.00  1.0000 
  10   4   1     178      27                                                         163    0.42    0.00  1.0000 
 -10   4  -1     195      36                                                         179   -0.42    0.00  1.0000 
  10   4   1     203      34                                                         187    0.42    0.00  1.0000 
 -11  -4  -1     140      35                                                         123    0.53    0.00  1.0000 
  11   4   1     136      25                                                         119    0.53    0.00  1.0000 
 -11   4  -1     177      35                                                         158    0.53    0.00  1.0000 
  11   4   1     139      32                                                         122    0.53    0.00  1.0000 
 -12  -4  -1     269      43                                                         244   -0.56    0.00  1.0000 
 -13  -4  -1     410      59                                                         413    0.05    0.00  1.0000 
 -14  -4  -1     105      39                                                         105    0.01    0.00  1.0000 
 -15  -4  -1      22      30                                                          25   -0.23    0.00  1.0000 
 -15   4  -1       0      12                                                          -2   -0.23    0.00  1.0000 
 -14  -5   1     128      42                                                         139   -0.33    0.00  1.0000 
 -13  -5   1     349      58                                                         375    0.48    0.00  1.0000 
  13   5  -1     383      29                                                         410    0.48    0.00  1.0000 
 -12  -5   1       7      24                                                           1   -1.18    0.00  1.0000 
 -11  -5   1     317      47                                                         309    0.15    0.00  1.0000 
 -10  -5   1     213      33                                                         146    1.80    0.00  1.0000 
  10  -5  -1     202      34                                                         137   -1.80    0.00  1.0000 
  10   5  -1     200      32                                                         135    1.80    0.00  1.0000 
   9  -5  -1    1092      80                                                        1098    0.06    0.00  1.0000 
  -9  -5   1    1217      78                                                        1223    0.06    0.00  1.0000 
   9   5  -1    1200      81                                                        1206    0.06    0.00  1.0000 
   8  -5  -1      22      24                                                           6    1.66    0.00  1.0000 
   8  -5  -1      36      13                                                          14    1.66    0.00  1.0000 
  -8  -5   1       5      14                                                          -1   -1.66    0.00  1.0000 
   8  -5  -1       5      18                                                           0    1.66    0.00  1.0000 
   8   5  -1      41      16                                                          17   -1.66    0.00  1.0000 
   7  -5  -1     105      21                                                         100    0.19    0.00  1.0000 
   7  -5  -1     139      30                                                         133    0.19    0.00  1.0000 
  -7  -5   1     111      23                                                         106    0.19    0.00  1.0000 
   7  -5  -1      81      29                                                          76    0.19    0.00  1.0000 
  -7  -5   1     158      31                                                         152    0.19    0.00  1.0000 
   7   5  -1      96      23                                                          91    0.19    0.00  1.0000 
   7   5  -1     160      19                                                         154    0.19    0.00  1.0000 
  -6  -5   1      62      24                                                          83    0.90    0.00  1.0000 
   6  -5  -1      43      23                                                          61   -0.90    0.00  1.0000 
   6  -5  -1      36      26                                                          53   -0.90    0.00  1.0000 
   6  -5  -1      46      16                                                          64   -0.90    0.00  1.0000 
   6   5  -1      82      24                                                         106    0.90    0.00  1.0000 
   5  -5  -1     642      60                                                         631   -0.16    0.00  1.0000 
  -5  -5   1     715      36                                                         703   -0.16    0.00  1.0000 
   5  -5  -1     704      60                                                         692   -0.16    0.00  1.0000 
   5  -5  -1     698      43                                                         686   -0.16    0.00  1.0000 
  -5  -5   1     726      56                                                         714   -0.16    0.00  1.0000 
   5  -5  -1     684      43                                                         672   -0.16    0.00  1.0000 
   5   5  -1     730      52                                                         718   -0.16    0.00  1.0000 
   4  -5  -1       0      15                                                          -9    0.04    0.00  1.0000 
  -4  -5   1      11       7                                                          11   -0.04    0.00  1.0000 
  -4  -5   1       3      13                                                           3   -0.04    0.00  1.0000 
   4  -5  -1      11       9                                                          11    0.04    0.00  1.0000 
   4  -5  -1      21      17                                                          22    0.04    0.00  1.0000 
   4   5  -1      11      13                                                          11   -0.04    0.00  1.0000 
   3  -5  -1    1077      62                                                        1062    0.17    0.00  1.0000 
  -3  -5   1    1061      68                                                        1046    0.17    0.00  1.0000 
  -3  -5   1    1024      64                                                        1009    0.17    0.00  1.0000 
  -3  -5   1     988      52                                                         973    0.17    0.00  1.0000 
   3  -5  -1    1135      69                                                        1119    0.17    0.00  1.0000 
   3   5  -1     950      62                                                         936    0.17    0.00  1.0000 
  -3   5   1     990      63                                                         975    0.17    0.00  1.0000 
   2  -5  -1      52      14                                                          50   -0.11    0.00  1.0000 
  -2  -5   1      42      17                                                          40    0.11    0.00  1.0000 
  -2  -5   1      12      13                                                          11    0.11    0.00  1.0000 
   2  -5  -1      49      18                                                          47   -0.11    0.00  1.0000 
   2   5  -1      39      15                                                          37    0.11    0.00  1.0000 
  -2   5   1      37      14                                                          35   -0.11    0.00  1.0000 
  -1  -5   1    1425      80                                                        1404   -0.20    0.00  1.0000 
  -1  -5   1    1437      81                                                        1416   -0.20    0.00  1.0000 
   1  -5  -1    1383      73                                                        1362   -0.20    0.00  1.0000 
   1  -5  -1    1392      78                                                        1371   -0.20    0.00  1.0000 
   1   5  -1    1261      76                                                        1241   -0.20    0.00  1.0000 
   0  -5  -1     331      31                                                         313    0.36    0.00  1.0000 
   0  -5  -1     371      36                                                         352    0.36    0.00  1.0000 
   0  -5   1     345      37                                                         327   -0.36    0.00  1.0000 
   0  -5   1     326      38                                                         308   -0.36    0.00  1.0000 
   0  -5  -1     301      28                                                         284    0.36    0.00  1.0000 
   0   5   1     327      34                                                         309    0.36    0.00  1.0000 
   0   5  -1     317      35                                                         300   -0.36    0.00  1.0000 
   1  -5   1    2129      94                                                        2110    0.15    0.00  1.0000 
  -1  -5  -1    2364     120                                                        2344    0.15    0.00  1.0000 
  -1  -5  -1    2154     109                                                        2135    0.15    0.00  1.0000 
  -1  -5  -1    2178     102                                                        2159    0.15    0.00  1.0000 
  -1  -5  -1    2129     105                                                        2110    0.15    0.00  1.0000 
   1  -5   1    2187     115                                                        2168    0.15    0.00  1.0000 
  -1   5  -1    2153      94                                                        2134    0.15    0.00  1.0000 
   1   5   1    2238     109                                                        2218    0.15    0.00  1.0000 
  -2  -5  -1     165      29                                                         147   -0.51    0.00  1.0000 
  -2  -5  -1     199      20                                                         179   -0.51    0.00  1.0000 
  -2  -5  -1     175      25                                                         157   -0.51    0.00  1.0000 
   2  -5   1     119      25                                                         104    0.51    0.00  1.0000 
  -2  -5  -1     180      23                                                         161   -0.51    0.00  1.0000 
  -2  -5  -1     202      16                                                         182   -0.51    0.00  1.0000 
   2  -5   1     181      17                                                         162    0.51    0.00  1.0000 
   2   5   1     152      23                                                         135   -0.51    0.00  1.0000 
  -3  -5  -1     850      45                                                         854    0.05    0.00  1.0000 
  -3  -5  -1     845      45                                                         849    0.05    0.00  1.0000 
   3  -5   1     746      43                                                         750    0.05    0.00  1.0000 
   3  -5   1     843      47                                                         847    0.05    0.00  1.0000 
  -3  -5  -1     853      63                                                         857    0.05    0.00  1.0000 
  -3  -5  -1     824      54                                                         828    0.05    0.00  1.0000 
  -3  -5  -1     776      53                                                         780    0.05    0.00  1.0000 
   3  -5   1     750      60                                                         754    0.05    0.00  1.0000 
   3   5   1     910      54                                                         915    0.05    0.00  1.0000 
   4  -5   1      77      16                                                          81   -0.17    0.00  1.0000 
  -4  -5  -1      91      24                                                          96    0.17    0.00  1.0000 
  -4  -5  -1      48      18                                                          51    0.17    0.00  1.0000 
  -4  -5  -1      54      13                                                          58    0.17    0.00  1.0000 
   4  -5   1      82      23                                                          86   -0.17    0.00  1.0000 
   4  -5   1      69      25                                                          73   -0.17    0.00  1.0000 
  -4  -5  -1      63      14                                                          67    0.17    0.00  1.0000 
   4  -5   1      89      16                                                          94   -0.17    0.00  1.0000 
  -4  -5  -1      73      13                                                          77    0.17    0.00  1.0000 
   4   5   1      51      16                                                          54    0.17    0.00  1.0000 
   5  -5   1     696      65                                                         727   -0.42    0.00  1.0000 
  -5  -5  -1     624      44                                                         653   -0.42    0.00  1.0000 
  -5  -5  -1     718      45                                                         750   -0.42    0.00  1.0000 
   5  -5   1     557      56                                                         585   -0.42    0.00  1.0000 
   5  -5   1     665      47                                                         695   -0.42    0.00  1.0000 
  -5  -5  -1     706      38                                                         737   -0.42    0.00  1.0000 
  -5  -5  -1     757      62                                                         789   -0.42    0.00  1.0000 
   5   5   1     619      48                                                         648   -0.42    0.00  1.0000 
  -6  -5  -1      29      13                                                          26   -0.23    0.00  1.0000 
  -6  -5  -1      25      18                                                          22   -0.23    0.00  1.0000 
   6  -5   1      58      24                                                          53    0.23    0.00  1.0000 
   6  -5   1      29      21                                                          26    0.23    0.00  1.0000 
   6  -5   1      67      17                                                          62    0.23    0.00  1.0000 
  -6  -5  -1      57      11                                                          52   -0.23    0.00  1.0000 
   6   5   1      40       8                                                          36   -0.23    0.00  1.0000 
   6   5   1      44      16                                                          40   -0.23    0.00  1.0000 
   7  -5   1     726      69                                                         748    0.29    0.00  1.0000 
   7  -5   1     724      57                                                         746    0.29    0.00  1.0000 
  -7  -5  -1     738      55                                                         760    0.29    0.00  1.0000 
   7  -5   1     862      77                                                         886    0.29    0.00  1.0000 
   7   5   1     885      59                                                         910    0.29    0.00  1.0000 
   7   5   1     769      46                                                         792    0.29    0.00  1.0000 
   8  -5   1     309      43                                                         256   -1.13    0.00  1.0000 
  -8  -5  -1     338      39                                                         282    1.13    0.00  1.0000 
   8  -5   1     343      47                                                         287   -1.13    0.00  1.0000 
   8   5   1     374      40                                                         315    1.13    0.00  1.0000 
  -9  -5  -1      23      18                                                          25   -0.26    0.00  1.0000 
   9  -5   1       0      16                                                         -42   -0.26    0.00  1.0000 
   9   5   1      15      18                                                          17   -0.26    0.00  1.0000 
 -10  -5  -1      84      32                                                         127   -1.50    0.00  1.0000 
  10   5   1     125      34                                                         176   -1.50    0.00  1.0000 
 -11  -5  -1     623      69                                                         637    0.19    0.00  1.0000 
 -12  -5  -1      48      26                                                          27    1.26    0.00  1.0000 
 -13  -5  -1     290      54                                                         304   -0.30    0.00  1.0000 
  13   5   1     295      28                                                         309   -0.30    0.00  1.0000 
 -14  -5  -1      47      33                                                          52   -0.25    0.00  1.0000 
 -13  -6   1     191      44                                                         193   -0.05    0.00  1.0000 
 -12  -6   1      11      28                                                          26    1.35    0.00  1.0000 
 -11  -6   1     360      51                                                         349   -0.22    0.00  1.0000 
 -10  -6   1       8      19                                                          15   -0.73    0.00  1.0000 
  -9  -6   1     197      36                                                         191    0.15    0.00  1.0000 
  -8  -6   1      28      19                                                          30    0.12    0.00  1.0000 
   8  -6  -1      11      22                                                          12   -0.12    0.00  1.0000 
   8   6  -1      58      24                                                          61    0.12    0.00  1.0000 
  -7  -6   1     512      50                                                         511   -0.02    0.00  1.0000 
   7  -6  -1     584      61                                                         583   -0.02    0.00  1.0000 
   7   6  -1     569      56                                                         568   -0.02    0.00  1.0000 
   6  -6  -1       1      19                                                           0    0.53    0.00  1.0000 
   6   6  -1       5      15                                                           2   -0.53    0.00  1.0000 
   5  -6  -1      24      21                                                          21    0.31    0.00  1.0000 
  -5  -6   1      23      17                                                          20    0.31    0.00  1.0000 
  -5  -6   1      20      18                                                          17    0.31    0.00  1.0000 
   5  -6  -1      30      21                                                          26    0.31    0.00  1.0000 
   5  -6  -1       6       9                                                           4    0.31    0.00  1.0000 
   5   6  -1       0      14                                                          -4    0.31    0.00  1.0000 
   4  -6  -1     495      56                                                         512   -0.27    0.00  1.0000 
   4  -6  -1     502      34                                                         519   -0.27    0.00  1.0000 
  -4  -6   1     467      52                                                         483    0.27    0.00  1.0000 
  -4  -6   1     458      33                                                         474    0.27    0.00  1.0000 
   4  -6  -1     572      62                                                         590   -0.27    0.00  1.0000 
  -4  -6   1     470      54                                                         486    0.27    0.00  1.0000 
   4   6  -1     614      57                                                         633    0.27    0.00  1.0000 
  -3  -6   1     691      61                                                         669   -0.30    0.00  1.0000 
   3  -6  -1     722      62                                                         700   -0.30    0.00  1.0000 
  -3  -6   1     585      58                                                         565   -0.30    0.00  1.0000 
  -3  -6   1     606      39                                                         586   -0.30    0.00  1.0000 
   3   6  -1     661      58                                                         640   -0.30    0.00  1.0000 
  -2  -6   1      20      18                                                          19    0.06    0.00  1.0000 
  -2  -6   1      36      19                                                          35    0.06    0.00  1.0000 
  -2  -6   1      23      12                                                          22    0.06    0.00  1.0000 
   2  -6  -1      36      21                                                          35   -0.06    0.00  1.0000 
   2   6  -1      22      17                                                          21    0.06    0.00  1.0000 
   1  -6  -1    2337     114                                                        2325    0.09    0.00  1.0000 
  -1  -6   1    2388     126                                                        2376    0.09    0.00  1.0000 
  -1  -6   1    2298     125                                                        2286    0.09    0.00  1.0000 
   1  -6  -1    2346     124                                                        2334    0.09    0.00  1.0000 
   1   6  -1    2368     124                                                        2356    0.09    0.00  1.0000 
   0  -6   1     353      44                                                         334   -0.38    0.00  1.0000 
   0  -6  -1     367      46                                                         347    0.38    0.00  1.0000 
   0  -6  -1     410      44                                                         389    0.38    0.00  1.0000 
   0  -6  -1     415      37                                                         394    0.38    0.00  1.0000 
   0  -6   1     330      42                                                         311   -0.38    0.00  1.0000 
   0   6  -1     366      42                                                         346   -0.38    0.00  1.0000 
  -1  -6  -1    1549     100                                                        1539   -0.09    0.00  1.0000 
   1  -6   1    1602      94                                                        1592   -0.09    0.00  1.0000 
  -1  -6  -1    1507      81                                                        1497   -0.09    0.00  1.0000 
   1  -6   1    1675      98                                                        1665   -0.09    0.00  1.0000 
  -1  -6  -1    1724      94                                                        1714   -0.09    0.00  1.0000 
   1   6   1    1655      91                                                        1645   -0.09    0.00  1.0000 
  -2  -6  -1     952      46                                                         927   -0.29    0.00  1.0000 
  -2  -6  -1     909      53                                                         885   -0.29    0.00  1.0000 
  -2  -6  -1     979      65                                                         954   -0.29    0.00  1.0000 
   2  -6   1     876      68                                                         852    0.29    0.00  1.0000 
   2  -6   1    1021      49                                                         995    0.29    0.00  1.0000 
  -2  -6  -1     908      71                                                         884   -0.29    0.00  1.0000 
   2   6   1     982      63                                                         957   -0.29    0.00  1.0000 
  -3  -6  -1     156      27                                                         146    0.29    0.00  1.0000 
  -3  -6  -1     136      16                                                         127    0.29    0.00  1.0000 
  -3  -6  -1      69      27                                                          63    0.29    0.00  1.0000 
   3  -6   1     130      30                                                         121    0.29    0.00  1.0000 
  -3  -6  -1     177      21                                                         167    0.29    0.00  1.0000 
   3  -6   1     186      21                                                         175    0.29    0.00  1.0000 
   3   6   1     160      26                                                         150    0.29    0.00  1.0000 
   4  -6   1     125      19                                                         117   -0.27    0.00  1.0000 
  -4  -6  -1     129      17                                                         120    0.27    0.00  1.0000 
   4  -6   1      85      30                                                          78   -0.27    0.00  1.0000 
  -4  -6  -1     133      25                                                         124    0.27    0.00  1.0000 
  -4  -6  -1     109      29                                                         101    0.27    0.00  1.0000 
  -4  -6  -1     181      21                                                         171    0.27    0.00  1.0000 
   4  -6   1     187      31                                                         177   -0.27    0.00  1.0000 
   4   6   1     116      23                                                         108    0.27    0.00  1.0000 
   5  -6   1    1104      64                                                        1064   -0.43    0.00  1.0000 
   5  -6   1    1050      78                                                        1011   -0.43    0.00  1.0000 
  -5  -6  -1    1092      55                                                        1052   -0.43    0.00  1.0000 
   5  -6   1    1038      89                                                         999   -0.43    0.00  1.0000 
  -5  -6  -1    1095      60                                                        1055   -0.43    0.00  1.0000 
   5   6   1    1055      68                                                        1016   -0.43    0.00  1.0000 
  -6  -6  -1     332      36                                                         323   -0.19    0.00  1.0000 
   6  -6   1     300      47                                                         291    0.19    0.00  1.0000 
   6   6   1     319      39                                                         310   -0.19    0.00  1.0000 
  -7  -6  -1     274      34                                                         265    0.21    0.00  1.0000 
   7  -6   1     151      36                                                         144    0.21    0.00  1.0000 
   7   6   1     254      36                                                         245    0.21    0.00  1.0000 
  -8  -6  -1     104      26                                                         101    0.11    0.00  1.0000 
   8   6   1     132      29                                                         128    0.11    0.00  1.0000 
  -9  -6  -1     431      51                                                         421   -0.17    0.00  1.0000 
   9   6   1     482      52                                                         471   -0.17    0.00  1.0000 
 -10  -6  -1      74      28                                                          80    0.24    0.00  1.0000 
 -11  -6  -1     154      35                                                         140    0.41    0.00  1.0000 
 -12  -6  -1      50      29                                                          63   -0.64    0.00  1.0000 
 -11  -7   1     155      39                                                         165   -0.28    0.00  1.0000 
 -10  -7   1     127      32                                                         122   -0.16    0.00  1.0000 
  -9  -7   1      27      22                                                          33    0.42    0.00  1.0000 
  -8  -7   1     258      35                                                         227    0.71    0.00  1.0000 
  -7  -7   1     160      30                                                         188   -0.75    0.00  1.0000 
  -6  -7   1     472      55                                                         453   -0.32    0.00  1.0000 
   6  -7  -1     477      56                                                         458    0.32    0.00  1.0000 
  -6  -7   1     453      45                                                         434   -0.32    0.00  1.0000 
   6   7  -1     437      53                                                         419   -0.32    0.00  1.0000 
  -5  -7   1       0      14                                                         -46    0.22    0.00  1.0000 
   5  -7  -1       2      20                                                           1    0.22    0.00  1.0000 
   5   7  -1      14      19                                                          12    0.22    0.00  1.0000 
   4  -7  -1      16      22                                                          19   -0.33    0.00  1.0000 
  -4  -7   1      43      22                                                          48    0.33    0.00  1.0000 
   4   7  -1       0      16                                                         -24    0.33    0.00  1.0000 
  -3  -7   1      37      21                                                          30    0.42    0.00  1.0000 
  -3  -7   1      39      14                                                          32    0.42    0.00  1.0000 
   3  -7  -1      38      24                                                          31    0.42    0.00  1.0000 
   3   7  -1      47      22                                                          39    0.42    0.00  1.0000 
  -2  -7   1    2492     131                                                        2435   -0.41    0.00  1.0000 
  -2  -7   1    2368     128                                                        2313   -0.41    0.00  1.0000 
   2  -7  -1    2308     116                                                        2253    0.41    0.00  1.0000 
  -2  -7   1    2299     110                                                        2245   -0.41    0.00  1.0000 
   2  -7  -1    2369     127                                                        2314    0.41    0.00  1.0000 
   2   7  -1    2724     131                                                        2665   -0.41    0.00  1.0000 
   2   7  -1    2124      96                                                        2072   -0.41    0.00  1.0000 
  -1  -7   1    1128      79                                                        1089   -0.42    0.00  1.0000 
   1  -7  -1    1071      66                                                        1033   -0.42    0.00  1.0000 
   1  -7  -1    1102      77                                                        1063   -0.42    0.00  1.0000 
  -1  -7   1    1102      63                                                        1063   -0.42    0.00  1.0000 
  -1  -7   1    1083      77                                                        1045   -0.42    0.00  1.0000 
   1  -7  -1    1085      80                                                        1047   -0.42    0.00  1.0000 
   1   7  -1    1249      78                                                        1208   -0.42    0.00  1.0000 
   0  -7  -1      86      19                                                          71   -0.61    0.00  1.0000 
   0  -7   1      86      28                                                          71    0.61    0.00  1.0000 
   0  -7   1      67      23                                                          54    0.61    0.00  1.0000 
   0  -7  -1     114      28                                                          97   -0.61    0.00  1.0000 
  -1  -7  -1     153      30                                                         141    0.35    0.00  1.0000 
   1  -7   1     266      42                                                         251    0.35    0.00  1.0000 
  -1  -7  -1     119      22                                                         109    0.35    0.00  1.0000 
   1  -7   1     209      36                                                         195    0.35    0.00  1.0000 
   1   7   1     158      30                                                         146    0.35    0.00  1.0000 
  -2  -7  -1       8      13                                                           4    0.70    0.00  1.0000 
   2  -7   1       1      19                                                           0   -0.70    0.00  1.0000 
   2  -7   1      42      19                                                          33   -0.70    0.00  1.0000 
  -2  -7  -1      13      17                                                           8    0.70    0.00  1.0000 
   2  -7   1      27      10                                                          20   -0.70    0.00  1.0000 
   2   7   1       1      15                                                         -12    0.70    0.00  1.0000 
  -3  -7  -1     483      51                                                         451   -0.54    0.00  1.0000 
  -3  -7  -1     579      44                                                         543   -0.54    0.00  1.0000 
   3  -7   1     586      62                                                         550   -0.54    0.00  1.0000 
   3   7   1     548      54                                                         513   -0.54    0.00  1.0000 
  -4  -7  -1    1357      86                                                        1324   -0.32    0.00  1.0000 
   4  -7   1    1324      94                                                        1291    0.32    0.00  1.0000 
   4   7   1    1413      86                                                        1379   -0.32    0.00  1.0000 
  -5  -7  -1     409      38                                                         389    0.35    0.00  1.0000 
  -5  -7  -1     580      56                                                         556    0.35    0.00  1.0000 
   5   7   1     425      49                                                         405    0.35    0.00  1.0000 
  -6  -7  -1      28      16                                                          30   -0.15    0.00  1.0000 
  -6  -7  -1      15      18                                                          17   -0.15    0.00  1.0000 
   6   7   1      50      24                                                          53   -0.15    0.00  1.0000 
  -7  -7  -1      86      24                                                          91    0.21    0.00  1.0000 
   7   7   1      54      24                                                          58    0.21    0.00  1.0000 
  -8  -7  -1     538      53                                                         513   -0.39    0.00  1.0000 
  -9  -7  -1      41      25                                                          48   -0.36    0.00  1.0000 
 -10  -7  -1     241      41                                                         214    0.65    0.00  1.0000 
 -11  -7  -1       5      21                                                           6    0.22    0.00  1.0000 
  -8  -8   1     293      39                                                         265   -0.60    0.00  1.0000 
  -7  -8   1      10      17                                                           8   -0.22    0.00  1.0000 
  -6  -8   1     289      34                                                         267    0.47    0.00  1.0000 
   3  -8  -1       0      28                                                         -17   -0.43    0.00  1.0000 
   3  -8  -1      31      20                                                          25   -0.43    0.00  1.0000 
   3   8  -1       4       6                                                           2   -0.43    0.00  1.0000 
   2  -8  -1     248      37                                                         251    0.08    0.00  1.0000 
   2  -8  -1     243      44                                                         246    0.08    0.00  1.0000 
  -2  -8   1     189      41                                                         192   -0.08    0.00  1.0000 
   1  -8  -1       0      14                                                         -23    0.00    0.00  1.0000 
  -1  -8   1       0      13                                                         -14    0.00    0.00  1.0000 
   1  -8  -1       0      23                                                         -17    0.00    0.00  1.0000 
   0  -8  -1     228      32                                                         215    0.31    0.00  1.0000 
   0  -8   1     191      30                                                         179   -0.31    0.00  1.0000 
  -1  -8  -1      26      17                                                          30   -0.25    0.00  1.0000 
  -2  -8  -1      10      14                                                           8   -0.32    0.00  1.0000 
   3   8   1       5      10                                                           2    0.66    0.00  1.0000 
  -6  -8  -1     290      37                                                         302    0.26    0.00  1.0000 
  -7  -8  -1       0      16                                                         -14   -0.15    0.00  1.0000 
  -8  -8  -1     211      36                                                         206    0.14    0.00  1.0000 
   4  -9  -1      95      29                                                          77   -0.71    0.00  1.0000 
   3  -9  -1      69      28                                                          77    0.35    0.00  1.0000 
   2  -9  -1      46      23                                                          34    0.68    0.00  1.0000 
   1  -9  -1      68      27                                                          77   -0.37    0.00  1.0000 
   0  -9  -1      98      25                                                          96   -0.06    0.00  1.0000 
   0  -9   1      65      24                                                          64    0.06    0.00  1.0000 
   1  -9   1     152      33                                                         167    0.44    0.00  1.0000 
   2  -9   1     122      31                                                         128    0.19    0.00  1.0000 
 -16   0   2       3      21                                                         -28    1.16    0.00  1.0000 
  16   0  -2      10      28                                                           5    1.16    0.00  1.0000 
  14   0  -2     140      32                                                         101   -1.31    0.00  1.0000 
 -14   0   2     182      31                                                         137   -1.31    0.00  1.0000 
  12   0  -2    1780     101                                                        1725    0.47    0.00  1.0000 
 -12   0   2    1851      94                                                        1795    0.47    0.00  1.0000 
  12   0  -2    1721     112                                                        1667    0.47    0.00  1.0000 
  12   0  -2    1649     106                                                        1596    0.47    0.00  1.0000 
 -12   0   2    1805     106                                                        1749    0.47    0.00  1.0000 
 -10   0   2    1991     116                                                        2009    0.15    0.00  1.0000 
 -10   0   2    1908      98                                                        1926    0.15    0.00  1.0000 
  10   0  -2    2071     116                                                        2090    0.15    0.00  1.0000 
  10   0  -2    1959     108                                                        1977    0.15    0.00  1.0000 
  10   0  -2    1883     110                                                        1901    0.15    0.00  1.0000 
 -10   0   2    2050     110                                                        2069    0.15    0.00  1.0000 
  10   0  -2    1934     105                                                        1952    0.15    0.00  1.0000 
  -8   0   2    1577      87                                                        1517    0.55    0.00  1.0000 
  -8   0   2    1578      75                                                        1518    0.55    0.00  1.0000 
  -8   0   2    1610      83                                                        1550    0.55    0.00  1.0000 
   8   0  -2    1582      83                                                        1522    0.55    0.00  1.0000 
   8   0  -2    1553      82                                                        1494    0.55    0.00  1.0000 
   8   0  -2    1489      79                                                        1431    0.55    0.00  1.0000 
   8   0  -2    1623      88                                                        1562    0.55    0.00  1.0000 
  -8   0   2    1455      80                                                        1398    0.55    0.00  1.0000 
  -6   0   2     450      31                                                         496   -0.77    0.00  1.0000 
   6   0  -2     493      35                                                         542   -0.77    0.00  1.0000 
   6   0  -2     411      35                                                         455   -0.77    0.00  1.0000 
  -6   0   2     516      37                                                         566   -0.77    0.00  1.0000 
  -6   0   2     477      36                                                         525   -0.77    0.00  1.0000 
   4   0  -2    2070     143                                                        3277   -8.43    0.00  1.0000 
  -4   0   2    2093     147                                                        3306   -8.43    0.00  1.0000 
   4   0  -2    2030     147                                                        3227   -8.43    0.00  1.0000 
  -4   0   2    2004     144                                                        3194   -8.43    0.00  1.0000 
   4   0  -2    1993     144                                                        3181   -8.43    0.00  1.0000 
  -4   0   2    2172     140                                                        3406   -8.43    0.00  1.0000 
  -2   0   2   26172    1802                                                       46103   37.93    0.00  1.0000 
   2   0  -2   26322    1806                                                       46302   37.93    0.00  1.0000 
  -2   0   2   25223    1806                                                       44840   37.93    0.00  1.0000 
   2   0  -2   22171    1803                                                       40738   37.93    0.00  1.0000 
   2   0  -2   24951    1801                                                       44477   37.93    0.00  1.0000 
   2   0  -2   25290    1807                                                       44929   37.93    0.00  1.0000 
  -2   0   2   24786    1805                                                       44257   37.93    0.00  1.0000 
   0   0  -2    3513     100                                                        2365  -77.11    0.00  1.0000 
   0   0   2    3440     100                                                        2426  -77.11    0.00  1.0000 
   0   0   2    3450     100                                                        2418  -77.11    0.00  1.0000 
   0   0  -2    3525     100                                                        2355  -77.11    0.00  1.0000 
   0   0   2    3582     101                                                        2309  -77.11    0.00  1.0000 
   0   0   2    3328     101                                                        2523  -77.11    0.00  1.0000 
   0   0  -2    3507     103                                                        2370  -77.11    0.00  1.0000 
   0   0  -2    3404     100                                                        2457  -77.11    0.00  1.0000 
   0   0   2    3534     102                                                        2348  -77.11    0.00  1.0000 
   2   0   2   36086    3893                                                       93920   83.46    0.00  1.0000 
   2   0   2   37073    3880                                                       95509   83.46    0.00  1.0000 
   2   0   2   38194    3885                                                       97303   83.46    0.00  1.0000 
  -2   0  -2   39464    3886                                                       99323   83.46    0.00  1.0000 
  -2   0  -2   37406    3884                                                       96042   83.46    0.00  1.0000 
  -2   0  -2   34473    3891                                                       91307   83.46    0.00  1.0000 
   2   0   2   39891    3885                                                      100000   83.46    0.00  1.0000 
  -2   0  -2   37445    3885                                                       96105   83.46    0.00  1.0000 
  -2   0  -2   36021    3880                                                       93816   83.46    0.00  1.0000 
  -4   0  -2    3092     698                                                       17231  -54.25    0.00  1.0000 
   4   0   2    3038     698                                                       17102  -54.25    0.00  1.0000 
   4   0   2    3267     696                                                       17640  -54.25    0.00  1.0000 
  -4   0  -2    2720     702                                                       16335  -54.25    0.00  1.0000 
   4   0   2    2779     703                                                       16479  -54.25    0.00  1.0000 
   4   0   2    3029     697                                                       17081  -54.25    0.00  1.0000 
  -4   0  -2    3012     694                                                       17040  -54.25    0.00  1.0000 
  -4   0  -2    3235     700                                                       17567  -54.25    0.00  1.0000 
  -4   0  -2    2795     696                                                       16518  -54.25    0.00  1.0000 
   6   0   2    3620     355                                                        8250   21.99    0.00  1.0000 
  -6   0  -2    3761     358                                                        8463   21.99    0.00  1.0000 
  -6   0  -2    3737     356                                                        8426   21.99    0.00  1.0000 
   6   0   2    3587     355                                                        8200   21.99    0.00  1.0000 
  -6   0  -2    3655     354                                                        8303   21.99    0.00  1.0000 
   6   0   2    3580     362                                                        8190   21.99    0.00  1.0000 
   6   0   2    3981     353                                                        8791   21.99    0.00  1.0000 
  -6   0  -2    3650     350                                                        8295   21.99    0.00  1.0000 
  -6   0  -2    3768     360                                                        8473   21.99    0.00  1.0000 
   8   0   2    4586     243                                                        5381   -4.04    0.00  1.0000 
  -8   0  -2    4627     250                                                        5426   -4.04    0.00  1.0000 
  -8   0  -2    4768     252                                                        5578   -4.04    0.00  1.0000 
  -8   0  -2    4726     239                                                        5533   -4.04    0.00  1.0000 
  -8   0  -2    4677     246                                                        5480   -4.04    0.00  1.0000 
   8   0   2    4895     257                                                        5716   -4.04    0.00  1.0000 
   8   0   2    4995     249                                                        5824   -4.04    0.00  1.0000 
   8   0   2    4774     248                                                        5585   -4.04    0.00  1.0000 
  10   0   2    1089      68                                                        1011   -0.86    0.00  1.0000 
 -10   0  -2    1151      75                                                        1071   -0.86    0.00  1.0000 
  10   0   2    1347      76                                                        1260   -0.86    0.00  1.0000 
  10   0   2    1270      76                                                        1186   -0.86    0.00  1.0000 
  10   0   2    1237      81                                                        1154   -0.86    0.00  1.0000 
 -10   0  -2    1165      64                                                        1084   -0.86    0.00  1.0000 
 -10   0  -2    1315      75                                                        1229   -0.86    0.00  1.0000 
  12   0   2     615      58                                                         601    0.20    0.00  1.0000 
 -12   0  -2     554      49                                                         541    0.20    0.00  1.0000 
 -12   0  -2     518      82                                                         505    0.20    0.00  1.0000 
  12   0   2     609      64                                                         595    0.20    0.00  1.0000 
 -12   0  -2     670      98                                                         656    0.20    0.00  1.0000 
  14   0   2     669      69                                                         685    0.21    0.00  1.0000 
 -14   0  -2     674      59                                                         690    0.21    0.00  1.0000 
  16   0   2     139      41                                                         149   -0.30    0.00  1.0000 
 -16   0  -2     138      36                                                         148   -0.30    0.00  1.0000 
 -17  -1   2      30      30                                                          39    0.57    0.00  1.0000 
  17  -1  -2      61      34                                                          74   -0.57    0.00  1.0000 
  17   1  -2      35      30                                                          45    0.57    0.00  1.0000 
 -17   1   2      16      36                                                          23   -0.57    0.00  1.0000 
  16  -1  -2     281      50                                                         294    0.28    0.00  1.0000 
 -16  -1   2     219      42                                                         231    0.28    0.00  1.0000 
 -16   1   2     173      42                                                         183    0.28    0.00  1.0000 
  16   1  -2     157      42                                                         167    0.28    0.00  1.0000 
 -15  -1   2      82      27                                                          86   -0.17    0.00  1.0000 
  15  -1  -2     108      34                                                         113    0.17    0.00  1.0000 
  15   1  -2     103      34                                                         108   -0.17    0.00  1.0000 
 -15   1   2     106      35                                                         111    0.17    0.00  1.0000 
  14  -1  -2      77      32                                                          93   -0.62    0.00  1.0000 
 -14  -1   2      41      29                                                          53   -0.62    0.00  1.0000 
 -14  -1   2      44      23                                                          56   -0.62    0.00  1.0000 
  14   1  -2      66      29                                                          81   -0.62    0.00  1.0000 
 -14   1   2      19      24                                                          27   -0.62    0.00  1.0000 
  13  -1  -2     172      35                                                         149    0.66    0.00  1.0000 
  13  -1  -2      85      29                                                          69    0.66    0.00  1.0000 
 -13  -1   2      55      25                                                          42   -0.66    0.00  1.0000 
 -13  -1   2     120      25                                                         101   -0.66    0.00  1.0000 
  13  -1  -2     167      32                                                         144    0.66    0.00  1.0000 
  13   1  -2     213      44                                                         187   -0.66    0.00  1.0000 
  13   1  -2     128      30                                                         108   -0.66    0.00  1.0000 
 -13   1   2     143      27                                                         122    0.66    0.00  1.0000 
 -12  -1   2     491      59                                                         549    0.91    0.00  1.0000 
  12  -1  -2     347      53                                                         396    0.91    0.00  1.0000 
 -12  -1   2     297      38                                                         342    0.91    0.00  1.0000 
  12  -1  -2     479      60                                                         536    0.91    0.00  1.0000 
  12  -1  -2     314      44                                                         361    0.91    0.00  1.0000 
 -12   1   2     392      46                                                         444    0.91    0.00  1.0000 
  12   1  -2     223      48                                                         263    0.91    0.00  1.0000 
  12   1  -2     342      46                                                         391    0.91    0.00  1.0000 
 -11  -1   2     312      41                                                         269    0.91    0.00  1.0000 
 -11  -1   2     324      32                                                         280    0.91    0.00  1.0000 
  11  -1  -2     307      42                                                         264   -0.91    0.00  1.0000 
  11  -1  -2     286      36                                                         245   -0.91    0.00  1.0000 
  11  -1  -2     274      37                                                         234   -0.91    0.00  1.0000 
 -11  -1   2     282      40                                                         241    0.91    0.00  1.0000 
  11   1  -2     363      42                                                         316    0.91    0.00  1.0000 
 -11   1   2     291      34                                                         249   -0.91    0.00  1.0000 
  11   1  -2     292      36                                                         250    0.91    0.00  1.0000 
  11   1  -2     338      49                                                         293    0.91    0.00  1.0000 
 -11   1   2     352      53                                                         306   -0.91    0.00  1.0000 
  10  -1  -2    1173      81                                                        1265   -0.94    0.00  1.0000 
  10  -1  -2    1167      81                                                        1259   -0.94    0.00  1.0000 
  10  -1  -2    1125      75                                                        1215   -0.94    0.00  1.0000 
  10  -1  -2    1240      79                                                        1334   -0.94    0.00  1.0000 
 -10  -1   2    1228      83                                                        1322   -0.94    0.00  1.0000 
 -10  -1   2    1258      71                                                        1353   -0.94    0.00  1.0000 
 -10  -1   2    1061      79                                                        1148   -0.94    0.00  1.0000 
  10   1  -2    1217      82                                                        1310   -0.94    0.00  1.0000 
 -10   1   2    1234      74                                                        1328   -0.94    0.00  1.0000 
  10   1  -2    1111      76                                                        1200   -0.94    0.00  1.0000 
  10   1  -2    1088      88                                                        1176   -0.94    0.00  1.0000 
 -10   1   2    1236      93                                                        1330   -0.94    0.00  1.0000 
 -10   1   2    1174      78                                                        1266   -0.94    0.00  1.0000 
   9  -1  -2     923      63                                                         920    0.04    0.00  1.0000 
   9  -1  -2     906      58                                                         903    0.04    0.00  1.0000 
   9  -1  -2     949      63                                                         946    0.04    0.00  1.0000 
   9  -1  -2    1125      65                                                        1121    0.04    0.00  1.0000 
  -9  -1   2     906      64                                                         903   -0.04    0.00  1.0000 
  -9  -1   2     937      63                                                         934   -0.04    0.00  1.0000 
  -9  -1   2     942      54                                                         939   -0.04    0.00  1.0000 
   9   1  -2     928      71                                                         925   -0.04    0.00  1.0000 
  -9   1   2     884      60                                                         881    0.04    0.00  1.0000 
   9   1  -2     962      64                                                         959   -0.04    0.00  1.0000 
  -9   1   2     963      84                                                         960    0.04    0.00  1.0000 
   9   1  -2     983      64                                                         980   -0.04    0.00  1.0000 
   9   1  -2     896      59                                                         893   -0.04    0.00  1.0000 
  -9   1   2     935      57                                                         932    0.04    0.00  1.0000 
  -8  -1   2    1245      63                                                        1263    0.18    0.00  1.0000 
   8  -1  -2    1195      70                                                        1213    0.18    0.00  1.0000 
   8  -1  -2    1060      69                                                        1077    0.18    0.00  1.0000 
  -8  -1   2    1175      71                                                        1193    0.18    0.00  1.0000 
  -8  -1   2    1312      73                                                        1331    0.18    0.00  1.0000 
  -8  -1   2    1044      70                                                        1061    0.18    0.00  1.0000 
   8  -1  -2    1203      67                                                        1221    0.18    0.00  1.0000 
  -8   1   2    1247      71                                                        1265    0.18    0.00  1.0000 
  -8   1   2    1200      69                                                        1218    0.18    0.00  1.0000 
   8   1  -2    1137      78                                                        1154    0.18    0.00  1.0000 
   8   1  -2    1154      71                                                        1171    0.18    0.00  1.0000 
  -8   1   2    1063      79                                                        1080    0.18    0.00  1.0000 
  -8   1   2    1115      65                                                        1132    0.18    0.00  1.0000 
   8   1  -2    1296      70                                                        1315    0.18    0.00  1.0000 
   8   1  -2    1302      73                                                        1321    0.18    0.00  1.0000 
   7  -1  -2    1670     103                                                        2055    3.20    0.00  1.0000 
  -7  -1   2    1674      96                                                        2059   -3.20    0.00  1.0000 
  -7  -1   2    1608     106                                                        1986   -3.20    0.00  1.0000 
  -7  -1   2    1786     106                                                        2183   -3.20    0.00  1.0000 
  -7  -1   2    1617     104                                                        1996   -3.20    0.00  1.0000 
   7  -1  -2    1801     101                                                        2200    3.20    0.00  1.0000 
   7  -1  -2    1678     105                                                        2064    3.20    0.00  1.0000 
   7   1  -2    1667     105                                                        2051   -3.20    0.00  1.0000 
   7   1  -2    1697     103                                                        2085   -3.20    0.00  1.0000 
  -7   1   2    1788     104                                                        2185    3.20    0.00  1.0000 
   7   1  -2    1747     115                                                        2140   -3.20    0.00  1.0000 
   7   1  -2    1678     104                                                        2064   -3.20    0.00  1.0000 
  -7   1   2    1669     103                                                        2053    3.20    0.00  1.0000 
  -7   1   2    1831     116                                                        2233    3.20    0.00  1.0000 
  -7   1   2    1731     101                                                        2122    3.20    0.00  1.0000 
   6  -1  -2    1227      59                                                        1073    1.63    0.00  1.0000 
   6  -1  -2    1224      57                                                        1070    1.63    0.00  1.0000 
   6  -1  -2    1269      64                                                        1112    1.63    0.00  1.0000 
  -6  -1   2    1174      63                                                        1023    1.63    0.00  1.0000 
  -6  -1   2    1320      63                                                        1160    1.63    0.00  1.0000 
  -6  -1   2    1213      61                                                        1060    1.63    0.00  1.0000 
  -6  -1   2    1248      54                                                        1092    1.63    0.00  1.0000 
   6   1  -2    1309      60                                                        1150    1.63    0.00  1.0000 
   6   1  -2    1330      62                                                        1169    1.63    0.00  1.0000 
   6   1  -2    1291      69                                                        1133    1.63    0.00  1.0000 
  -6   1   2    1218      59                                                        1064    1.63    0.00  1.0000 
  -6   1   2    1261      60                                                        1105    1.63    0.00  1.0000 
  -6   1   2    1272      70                                                        1115    1.63    0.00  1.0000 
  -6   1   2    1242      59                                                        1087    1.63    0.00  1.0000 
   5  -1  -2     381      49                                                         895   -7.46    0.00  1.0000 
  -5  -1   2     407      52                                                         935    7.46    0.00  1.0000 
   5  -1  -2     395      48                                                         917   -7.46    0.00  1.0000 
  -5  -1   2     401      56                                                         925    7.46    0.00  1.0000 
   5  -1  -2     379      55                                                         892   -7.46    0.00  1.0000 
  -5  -1   2     363      45                                                         867    7.46    0.00  1.0000 
   5   1  -2     451      58                                                        1000    7.46    0.00  1.0000 
   5   1  -2     370      51                                                         878    7.46    0.00  1.0000 
  -5   1   2     397      50                                                         919   -7.46    0.00  1.0000 
  -5   1   2     402      50                                                         927   -7.46    0.00  1.0000 
   5   1  -2     417      50                                                         949    7.46    0.00  1.0000 
  -5   1   2     453      60                                                        1003   -7.46    0.00  1.0000 
  -4  -1   2    2015      80                                                        1656   -3.02    0.00  1.0000 
  -4  -1   2    1686      71                                                        1359   -3.02    0.00  1.0000 
  -4  -1   2    1826      66                                                        1485   -3.02    0.00  1.0000 
   4  -1  -2    1878      69                                                        1532   -3.02    0.00  1.0000 
   4  -1  -2    1787      70                                                        1450   -3.02    0.00  1.0000 
   4  -1  -2    1847      79                                                        1504   -3.02    0.00  1.0000 
   4   1  -2    1797      68                                                        1459   -3.02    0.00  1.0000 
   4   1  -2    1852      76                                                        1508   -3.02    0.00  1.0000 
   4   1  -2    1754      72                                                        1420   -3.02    0.00  1.0000 
  -4   1   2    1872      71                                                        1526   -3.02    0.00  1.0000 
  -4   1   2    1773      71                                                        1437   -3.02    0.00  1.0000 
  -4   1   2    1952      80                                                        1599   -3.02    0.00  1.0000 
  -3  -1   2   30152    1420                                                       34606   -8.87    0.00  1.0000 
   3  -1  -2   28817    1418                                                       33175    8.87    0.00  1.0000 
  -3  -1   2   30360    1424                                                       34829   -8.87    0.00  1.0000 
   3  -1  -2   31305    1417                                                       35841    8.87    0.00  1.0000 
   3  -1  -2   30988    1426                                                       35502    8.87    0.00  1.0000 
  -3  -1   2   29976    1415                                                       34418   -8.87    0.00  1.0000 
  -3   1   2   31329    1417                                                       35867    8.87    0.00  1.0000 
  -3   1   2   31329    1426                                                       35866    8.87    0.00  1.0000 
   3   1  -2   30266    1415                                                       34729   -8.87    0.00  1.0000 
   3   1  -2   29700    1420                                                       34122   -8.87    0.00  1.0000 
   3   1  -2   30589    1422                                                       35074   -8.87    0.00  1.0000 
   3   1  -2   30969    1420                                                       35481   -8.87    0.00  1.0000 
  -3   1   2   30858    1421                                                       35362    8.87    0.00  1.0000 
  -2  -1   2   13328     523                                                       12875    1.42    0.00  1.0000 
   2  -1  -2   13045     525                                                       12597    1.42    0.00  1.0000 
   2  -1  -2   12821     519                                                       12377    1.42    0.00  1.0000 
  -2  -1   2   13159     521                                                       12709    1.42    0.00  1.0000 
  -2  -1   2   13466     521                                                       13011    1.42    0.00  1.0000 
   2  -1  -2   13226     519                                                       12775    1.42    0.00  1.0000 
   2   1  -2   13084     517                                                       12636    1.42    0.00  1.0000 
   2   1  -2   13369     517                                                       12916    1.42    0.00  1.0000 
   2   1  -2   13110     519                                                       12661    1.42    0.00  1.0000 
  -2   1   2   13505     518                                                       13049    1.42    0.00  1.0000 
   2   1  -2   13191     521                                                       12741    1.42    0.00  1.0000 
   2   1  -2   12719     522                                                       12277    1.42    0.00  1.0000 
  -2   1   2   13223     518                                                       12772    1.42    0.00  1.0000 
  -2   1   2   13490     520                                                       13035    1.42    0.00  1.0000 
  -1  -1   2     833      39                                                         799   -0.43    0.00  1.0000 
   1  -1  -2     886      38                                                         851    0.43    0.00  1.0000 
  -1  -1   2     880      39                                                         845   -0.43    0.00  1.0000 
  -1  -1   2     950      42                                                         914   -0.43    0.00  1.0000 
   1  -1  -2    1004      40                                                         967    0.43    0.00  1.0000 
  -1   1   2     880      38                                                         845    0.43    0.00  1.0000 
  -1   1   2     881      39                                                         846    0.43    0.00  1.0000 
   1   1  -2     837      39                                                         803   -0.43    0.00  1.0000 
   1   1  -2     836      37                                                         802   -0.43    0.00  1.0000 
  -1   1   2     934      37                                                         898    0.43    0.00  1.0000 
  -1   1   2     941      37                                                         905    0.43    0.00  1.0000 
   1   1  -2     927      37                                                         891   -0.43    0.00  1.0000 
   1   1  -2     897      42                                                         862   -0.43    0.00  1.0000 
   0  -1   2    7416     352                                                        8464    4.22    0.00  1.0000 
   0  -1   2    7191     347                                                        8224    4.22    0.00  1.0000 
   0  -1  -2    8210     350                                                        9311    4.22    0.00  1.0000 
   0  -1   2    7613     353                                                        8675    4.22    0.00  1.0000 
   0  -1  -2    7813     350                                                        8888    4.22    0.00  1.0000 
   0  -1  -2    7416     347                                                        8464    4.22    0.00  1.0000 
   0  -1   2    7546     354                                                        8603    4.22    0.00  1.0000 
   0   1   2    7393     347                                                        8440    4.22    0.00  1.0000 
   0   1   2    7985     351                                                        9072    4.22    0.00  1.0000 
   0   1  -2    7592     354                                                        8652    4.22    0.00  1.0000 
   0   1   2    7442     347                                                        8492    4.22    0.00  1.0000 
   0   1  -2    7458     348                                                        8509    4.22    0.00  1.0000 
   0   1  -2    7227     347                                                        8263    4.22    0.00  1.0000 
   0   1   2    7375     352                                                        8421    4.22    0.00  1.0000 
   0   1   2    7638     348                                                        8702    4.22    0.00  1.0000 
   0   1  -2    7033     352                                                        8055    4.22    0.00  1.0000 
   0   1  -2    7574     348                                                        8633    4.22    0.00  1.0000 
   0   1  -2    7449     353                                                        8500    4.22    0.00  1.0000 
   1  -1   2    1285     131                                                        2901   12.92    0.00  1.0000 
  -1  -1  -2    1404     129                                                        3078  -12.92    0.00  1.0000 
  -1  -1  -2    1508     126                                                        3231  -12.92    0.00  1.0000 
   1  -1   2    1224     130                                                        2809   12.92    0.00  1.0000 
  -1  -1  -2    1572     127                                                        3324  -12.92    0.00  1.0000 
  -1  -1  -2    1341     130                                                        2985  -12.92    0.00  1.0000 
   1  -1   2    1327     131                                                        2963   12.92    0.00  1.0000 
  -1   1  -2    1258     125                                                        2860   12.92    0.00  1.0000 
  -1   1  -2    1238     131                                                        2830   12.92    0.00  1.0000 
   1   1   2    1442     125                                                        3134  -12.92    0.00  1.0000 
  -1   1  -2    1167     130                                                        2722   12.92    0.00  1.0000 
   1   1   2    1500     128                                                        3219  -12.92    0.00  1.0000 
   1   1   2    1220     129                                                        2802  -12.92    0.00  1.0000 
  -1   1  -2    1572     127                                                        3324   12.92    0.00  1.0000 
   1   1   2    1378     127                                                        3040  -12.92    0.00  1.0000 
   1   1   2    1294     130                                                        2914  -12.92    0.00  1.0000 
   1   1   2    1486     125                                                        3199  -12.92    0.00  1.0000 
  -2  -1  -2     177      24                                                         465   -6.04    0.00  1.0000 
  -2  -1  -2     193      24                                                         492   -6.04    0.00  1.0000 
  -2  -1  -2     172      27                                                         457   -6.04    0.00  1.0000 
   2  -1   2     178      25                                                         468   -6.04    0.00  1.0000 
  -2  -1  -2     152      30                                                         424   -6.04    0.00  1.0000 
  -2  -1  -2     167      24                                                         449   -6.04    0.00  1.0000 
   2  -1   2     149      22                                                         419   -6.04    0.00  1.0000 
   2  -1   2     152      28                                                         425   -6.04    0.00  1.0000 
  -2  -1  -2     170      28                                                         454   -6.04    0.00  1.0000 
   2  -1   2     160      30                                                         437   -6.04    0.00  1.0000 
  -2   1  -2     185      30                                                         479   -6.04    0.00  1.0000 
  -2   1  -2     162      28                                                         441   -6.04    0.00  1.0000 
  -2   1  -2     166      23                                                         448   -6.04    0.00  1.0000 
  -2   1  -2     167      25                                                         450   -6.04    0.00  1.0000 
   2   1   2     196      27                                                         497   -6.04    0.00  1.0000 
   2   1   2     154      23                                                         428   -6.04    0.00  1.0000 
   2   1   2     189      31                                                         485   -6.04    0.00  1.0000 
   3  -1   2     173       9                                                          16  -12.16    0.00  1.0000 
   3  -1   2      81      13                                                          72  -12.16    0.00  1.0000 
  -3  -1  -2     119       9                                                          41   12.16    0.00  1.0000 
  -3  -1  -2     114       7                                                          44   12.16    0.00  1.0000 
   3  -1   2     113      11                                                          45  -12.16    0.00  1.0000 
  -3  -1  -2     136       7                                                          31   12.16    0.00  1.0000 
  -3  -1  -2     132      10                                                          33   12.16    0.00  1.0000 
  -3  -1  -2     107       9                                                          49   12.16    0.00  1.0000 
   3  -1   2     127       7                                                          36  -12.16    0.00  1.0000 
   3  -1   2     147       7                                                          26  -12.16    0.00  1.0000 
  -3  -1  -2     129      10                                                          35   12.16    0.00  1.0000 
  -3   1  -2     129      11                                                          35  -12.16    0.00  1.0000 
   3   1   2     110       8                                                          47   12.16    0.00  1.0000 
  -3   1  -2     104       9                                                          51  -12.16    0.00  1.0000 
  -3   1  -2     134       6                                                          32  -12.16    0.00  1.0000 
   3   1   2     129       9                                                          35   12.16    0.00  1.0000 
  -3   1  -2     122      10                                                          39  -12.16    0.00  1.0000 
   3   1   2     124       9                                                          38   12.16    0.00  1.0000 
   3   1   2     114      12                                                          44   12.16    0.00  1.0000 
   4  -1   2    7553     340                                                        8018    1.89    0.00  1.0000 
  -4  -1  -2    7791     333                                                        8263    1.89    0.00  1.0000 
   4  -1   2    7308     331                                                        7766    1.89    0.00  1.0000 
   4  -1   2    7203     336                                                        7657    1.89    0.00  1.0000 
  -4  -1  -2    7799     340                                                        8271    1.89    0.00  1.0000 
   4  -1   2    7427     332                                                        7888    1.89    0.00  1.0000 
  -4  -1  -2    7524     336                                                        7988    1.89    0.00  1.0000 
  -4  -1  -2    7395     337                                                        7855    1.89    0.00  1.0000 
  -4  -1  -2    7343     331                                                        7802    1.89    0.00  1.0000 
  -4   1  -2    7364     338                                                        7823    1.89    0.00  1.0000 
  -4   1  -2    7280     329                                                        7737    1.89    0.00  1.0000 
  -4   1  -2    7843     333                                                        8317    1.89    0.00  1.0000 
   4   1   2    7321     339                                                        7779    1.89    0.00  1.0000 
   4   1   2    8053     338                                                        8533    1.89    0.00  1.0000 
  -4   1  -2    7662     338                                                        8130    1.89    0.00  1.0000 
   4   1   2    7458     331                                                        7920    1.89    0.00  1.0000 
   4   1   2    7579     339                                                        8045    1.89    0.00  1.0000 
  -5  -1  -2     582      47                                                         771   -2.61    0.00  1.0000 
  -5  -1  -2     562      43                                                         747   -2.61    0.00  1.0000 
   5  -1   2     560      43                                                         745    2.61    0.00  1.0000 
  -5  -1  -2     567      48                                                         753   -2.61    0.00  1.0000 
  -5  -1  -2     497      40                                                         672   -2.61    0.00  1.0000 
   5  -1   2     609      50                                                         801    2.61    0.00  1.0000 
  -5  -1  -2     650      47                                                         848   -2.61    0.00  1.0000 
   5  -1   2     542      41                                                         724    2.61    0.00  1.0000 
   5  -1   2     568      46                                                         754    2.61    0.00  1.0000 
  -5   1  -2     586      48                                                         775    2.61    0.00  1.0000 
   5   1   2     544      41                                                         727   -2.61    0.00  1.0000 
   5   1   2     578      47                                                         766   -2.61    0.00  1.0000 
  -5   1  -2     598      39                                                         789    2.61    0.00  1.0000 
   5   1   2     534      48                                                         715   -2.61    0.00  1.0000 
  -5   1  -2     568      44                                                         754    2.61    0.00  1.0000 
  -5   1  -2     496      45                                                         671    2.61    0.00  1.0000 
   5   1   2     572      48                                                         759   -2.61    0.00  1.0000 
  -5   1  -2     572      47                                                         759    2.61    0.00  1.0000 
  -6  -1  -2    1892      85                                                        1674    1.85    0.00  1.0000 
   6  -1   2    1760      88                                                        1550    1.85    0.00  1.0000 
   6  -1   2    1835      84                                                        1621    1.85    0.00  1.0000 
   6  -1   2    1830      81                                                        1616    1.85    0.00  1.0000 
  -6  -1  -2    1784      85                                                        1573    1.85    0.00  1.0000 
  -6  -1  -2    1878      79                                                        1661    1.85    0.00  1.0000 
  -6  -1  -2    1773      87                                                        1563    1.85    0.00  1.0000 
   6  -1   2    1834      80                                                        1620    1.85    0.00  1.0000 
  -6  -1  -2    1843      82                                                        1628    1.85    0.00  1.0000 
   6   1   2    1859      87                                                        1643    1.85    0.00  1.0000 
  -6   1  -2    1792      85                                                        1580    1.85    0.00  1.0000 
   6   1   2    1983      88                                                        1760    1.85    0.00  1.0000 
   6   1   2    1896      80                                                        1678    1.85    0.00  1.0000 
  -6   1  -2    1900      87                                                        1682    1.85    0.00  1.0000 
  -6   1  -2    1947      84                                                        1726    1.85    0.00  1.0000 
  -6   1  -2    1821      86                                                        1608    1.85    0.00  1.0000 
   6   1   2    2005      91                                                        1781    1.85    0.00  1.0000 
  -6   1  -2    1802      76                                                        1590    1.85    0.00  1.0000 
  -7  -1  -2     664      62                                                         982   -3.99    0.00  1.0000 
   7  -1   2     664      56                                                         982    3.99    0.00  1.0000 
   7  -1   2     727      60                                                        1058    3.99    0.00  1.0000 
  -7  -1  -2     646      57                                                         960   -3.99    0.00  1.0000 
  -7  -1  -2     646      60                                                         959   -3.99    0.00  1.0000 
   7  -1   2     704      57                                                        1030    3.99    0.00  1.0000 
  -7  -1  -2     652      59                                                         967   -3.99    0.00  1.0000 
  -7  -1  -2     598      53                                                         901   -3.99    0.00  1.0000 
   7  -1   2     591      63                                                         892    3.99    0.00  1.0000 
   7   1   2     677      62                                                         997   -3.99    0.00  1.0000 
   7   1   2     682      65                                                        1003   -3.99    0.00  1.0000 
  -7   1  -2     629      60                                                         939    3.99    0.00  1.0000 
   7   1   2     697      63                                                        1021   -3.99    0.00  1.0000 
  -7   1  -2     659      60                                                         975    3.99    0.00  1.0000 
  -7   1  -2     673      61                                                         992    3.99    0.00  1.0000 
   7   1   2     638      54                                                         950   -3.99    0.00  1.0000 
  -7   1  -2     630      51                                                         940    3.99    0.00  1.0000 
  -7   1  -2     702      60                                                        1027    3.99    0.00  1.0000 
   8  -1   2      84      15                                                          40   -2.26    0.00  1.0000 
  -8  -1  -2      46      11                                                          15   -2.26    0.00  1.0000 
   8  -1   2      42      13                                                          13   -2.26    0.00  1.0000 
  -8  -1  -2      93      17                                                          46   -2.26    0.00  1.0000 
  -8  -1  -2      74      15                                                          33   -2.26    0.00  1.0000 
  -8  -1  -2      35      12                                                           9   -2.26    0.00  1.0000 
   8  -1   2     104      15                                                          54   -2.26    0.00  1.0000 
  -8  -1  -2     104      19                                                          54   -2.26    0.00  1.0000 
   8  -1   2      52      13                                                          19   -2.26    0.00  1.0000 
  -8   1  -2     105      18                                                          55   -2.26    0.00  1.0000 
  -8   1  -2      80      12                                                          37   -2.26    0.00  1.0000 
   8   1   2      66      16                                                          28   -2.26    0.00  1.0000 
  -8   1  -2      93      19                                                          46   -2.26    0.00  1.0000 
   8   1   2      59      13                                                          23   -2.26    0.00  1.0000 
   8   1   2      51      16                                                          18   -2.26    0.00  1.0000 
   8   1   2      98      19                                                          50   -2.26    0.00  1.0000 
  -8   1  -2      80      16                                                          37   -2.26    0.00  1.0000 
   9  -1   2    1102      96                                                        1540   -4.34    0.00  1.0000 
   9  -1   2    1144      87                                                        1590   -4.34    0.00  1.0000 
  -9  -1  -2    1124      89                                                        1566    4.34    0.00  1.0000 
  -9  -1  -2    1145      81                                                        1591    4.34    0.00  1.0000 
   9  -1   2    1080      88                                                        1515   -4.34    0.00  1.0000 
  -9  -1  -2     979      90                                                        1395    4.34    0.00  1.0000 
   9  -1   2    1194      86                                                        1649   -4.34    0.00  1.0000 
  -9  -1  -2    1065      91                                                        1497    4.34    0.00  1.0000 
  -9   1  -2    1154      79                                                        1602   -4.34    0.00  1.0000 
   9   1   2    1225      97                                                        1685    4.34    0.00  1.0000 
   9   1   2    1084      95                                                        1519    4.34    0.00  1.0000 
   9   1   2    1032      83                                                        1458    4.34    0.00  1.0000 
   9   1   2    1104      92                                                        1543    4.34    0.00  1.0000 
  -9   1  -2    1258      93                                                        1724   -4.34    0.00  1.0000 
  -9   1  -2    1170      91                                                        1621   -4.34    0.00  1.0000 
 -10  -1  -2    1156      71                                                        1103    0.57    0.00  1.0000 
 -10  -1  -2    1132      62                                                        1080    0.57    0.00  1.0000 
 -10  -1  -2    1218      76                                                        1164    0.57    0.00  1.0000 
 -10  -1  -2    1118      74                                                        1066    0.57    0.00  1.0000 
  10  -1   2    1089      77                                                        1038    0.57    0.00  1.0000 
  10  -1   2    1139      68                                                        1086    0.57    0.00  1.0000 
  10  -1   2    1097      68                                                        1045    0.57    0.00  1.0000 
  10  -1   2    1043      70                                                         993    0.57    0.00  1.0000 
  10   1   2    1031      76                                                         981    0.57    0.00  1.0000 
 -10   1  -2    1148      61                                                        1095    0.57    0.00  1.0000 
 -10   1  -2    1096      74                                                        1044    0.57    0.00  1.0000 
 -10   1  -2    1041      72                                                         991    0.57    0.00  1.0000 
  10   1   2    1089      66                                                        1038    0.57    0.00  1.0000 
  10   1   2    1112      78                                                        1060    0.57    0.00  1.0000 
 -11  -1  -2     332      41                                                         444   -2.05    0.00  1.0000 
 -11  -1  -2     281      49                                                         385   -2.05    0.00  1.0000 
 -11  -1  -2     243      43                                                         340   -2.05    0.00  1.0000 
  11  -1   2     333      46                                                         445    2.05    0.00  1.0000 
  11  -1   2     211      45                                                         302    2.05    0.00  1.0000 
  11  -1   2     311      49                                                         420    2.05    0.00  1.0000 
  11   1   2     228      40                                                         323   -2.05    0.00  1.0000 
  11   1   2     228      49                                                         322   -2.05    0.00  1.0000 
 -11   1  -2     291      38                                                         397    2.05    0.00  1.0000 
 -11   1  -2     290      52                                                         396    2.05    0.00  1.0000 
 -12  -1  -2    1222      87                                                        1270    0.49    0.00  1.0000 
  12  -1   2     943      72                                                         985    0.49    0.00  1.0000 
 -12  -1  -2    1009      67                                                        1053    0.49    0.00  1.0000 
  12  -1   2    1118      80                                                        1164    0.49    0.00  1.0000 
  12  -1   2    1090      88                                                        1135    0.49    0.00  1.0000 
  12   1   2    1020      72                                                        1064    0.49    0.00  1.0000 
  12   1   2    1179      91                                                        1226    0.49    0.00  1.0000 
 -12   1  -2     992      83                                                        1035    0.49    0.00  1.0000 
 -12   1  -2     969      66                                                        1012    0.49    0.00  1.0000 
  13  -1   2     108      29                                                         108    0.00    0.00  1.0000 
 -13  -1  -2      87      22                                                          87    0.00    0.00  1.0000 
 -13  -1  -2      39      27                                                          39    0.00    0.00  1.0000 
  13   1   2      41      23                                                          41    0.00    0.00  1.0000 
 -13   1  -2      58      21                                                          58    0.00    0.00  1.0000 
 -14  -1  -2     137      31                                                         162   -0.75    0.00  1.0000 
  14  -1   2     129      35                                                         153   -0.75    0.00  1.0000 
 -14   1  -2     109      28                                                         132   -0.75    0.00  1.0000 
  14   1   2     116      35                                                         139   -0.75    0.00  1.0000 
  15  -1   2       1      22                                                           0   -0.74    0.00  1.0000 
 -15  -1  -2       1      18                                                         -28    0.74    0.00  1.0000 
 -15   1  -2       1      19                                                          -9   -0.74    0.00  1.0000 
  15   1   2      16      24                                                          11    0.74    0.00  1.0000 
  16  -1   2     269      52                                                         291    0.47    0.00  1.0000 
 -16  -1  -2     256      43                                                         277    0.47    0.00  1.0000 
  16   1   2     219      46                                                         239    0.47    0.00  1.0000 
 -16   1  -2     178      39                                                         196    0.47    0.00  1.0000 
 -17  -2   2      79      31                                                          78    0.04    0.00  1.0000 
  17  -2  -2      59      33                                                          58   -0.04    0.00  1.0000 
  17   2  -2      67      29                                                          66    0.04    0.00  1.0000 
 -17   2   2      93      37                                                          92   -0.04    0.00  1.0000 
  16  -2  -2     147      39                                                         149   -0.05    0.00  1.0000 
 -16  -2   2      52      27                                                          53   -0.05    0.00  1.0000 
 -16   2   2      96      37                                                          97   -0.05    0.00  1.0000 
  16   2  -2      37      23                                                          38   -0.05    0.00  1.0000 
  15  -2  -2     285      45                                                         274    0.24    0.00  1.0000 
 -15  -2   2     215      48                                                         205   -0.24    0.00  1.0000 
 -15  -2   2     362      44                                                         349   -0.24    0.00  1.0000 
  15   2  -2     288      42                                                         277   -0.24    0.00  1.0000 
 -15   2   2     274      46                                                         263    0.24    0.00  1.0000 
  14  -2  -2      25      24                                                          29    0.26    0.00  1.0000 
 -14  -2   2      77      26                                                          83    0.26    0.00  1.0000 
 -14  -2   2      93      34                                                         100    0.26    0.00  1.0000 
  14  -2  -2      85      33                                                          92    0.26    0.00  1.0000 
 -14   2   2      22      27                                                          26    0.26    0.00  1.0000 
  14   2  -2      79      26                                                          86    0.26    0.00  1.0000 
  13  -2  -2      33      23                                                          35    0.12    0.00  1.0000 
  13  -2  -2      31      25                                                          33    0.12    0.00  1.0000 
 -13  -2   2      55      21                                                          57   -0.12    0.00  1.0000 
 -13  -2   2      43      25                                                          45   -0.12    0.00  1.0000 
 -13   2   2       8      22                                                           9    0.12    0.00  1.0000 
  13   2  -2       8      18                                                           9   -0.12    0.00  1.0000 
  12  -2  -2      95      29                                                         111   -0.57    0.00  1.0000 
 -12  -2   2      97      30                                                         113   -0.57    0.00  1.0000 
 -12  -2   2     107      24                                                         124   -0.57    0.00  1.0000 
  12  -2  -2     151      33                                                         171   -0.57    0.00  1.0000 
  12  -2  -2     181      41                                                         203   -0.57    0.00  1.0000 
  12   2  -2      83      25                                                          98   -0.57    0.00  1.0000 
  12   2  -2      60      27                                                          73   -0.57    0.00  1.0000 
 -12   2   2     107      29                                                         124   -0.57    0.00  1.0000 
  11  -2  -2    1156      81                                                        1307   -1.54    0.00  1.0000 
  11  -2  -2    1302      88                                                        1461   -1.54    0.00  1.0000 
  11  -2  -2    1203      90                                                        1357   -1.54    0.00  1.0000 
 -11  -2   2    1230      89                                                        1385    1.54    0.00  1.0000 
 -11  -2   2    1361      78                                                        1524    1.54    0.00  1.0000 
  11   2  -2    1079      93                                                        1225    1.54    0.00  1.0000 
  11   2  -2    1154      79                                                        1304    1.54    0.00  1.0000 
 -11   2   2    1178      83                                                        1330   -1.54    0.00  1.0000 
 -11   2   2    1330     103                                                        1491   -1.54    0.00  1.0000 
  10  -2  -2     148      28                                                         166    0.51    0.00  1.0000 
  10  -2  -2     151      29                                                         169    0.51    0.00  1.0000 
  10  -2  -2     108      26                                                         123    0.51    0.00  1.0000 
 -10  -2   2     118      28                                                         134    0.51    0.00  1.0000 
  10  -2  -2     121      29                                                         137    0.51    0.00  1.0000 
 -10  -2   2     205      36                                                         226    0.51    0.00  1.0000 
 -10  -2   2     126      22                                                         142    0.51    0.00  1.0000 
  10   2  -2      93      28                                                         107    0.51    0.00  1.0000 
 -10   2   2     104      34                                                         119    0.51    0.00  1.0000 
  10   2  -2     125      29                                                         141    0.51    0.00  1.0000 
 -10   2   2     127      27                                                         144    0.51    0.00  1.0000 
  10   2  -2     102      23                                                         117    0.51    0.00  1.0000 
   9  -2  -2    2233     135                                                        2662    3.12    0.00  1.0000 
  -9  -2   2    2374     127                                                        2816   -3.12    0.00  1.0000 
  -9  -2   2    2246     138                                                        2677   -3.12    0.00  1.0000 
   9  -2  -2    2410     140                                                        2855    3.12    0.00  1.0000 
  -9  -2   2    2309     140                                                        2745   -3.12    0.00  1.0000 
   9  -2  -2    2318     132                                                        2755    3.12    0.00  1.0000 
   9  -2  -2    2251     138                                                        2682    3.12    0.00  1.0000 
  -9   2   2    2349     134                                                        2789    3.12    0.00  1.0000 
   9   2  -2    2257     146                                                        2689   -3.12    0.00  1.0000 
   9   2  -2    2274     139                                                        2707   -3.12    0.00  1.0000 
   9   2  -2    2606     145                                                        3068   -3.12    0.00  1.0000 
   9   2  -2    2298     130                                                        2733   -3.12    0.00  1.0000 
  -9   2   2    2212     149                                                        2639    3.12    0.00  1.0000 
  -8  -2   2     872      66                                                         916   -0.53    0.00  1.0000 
   8  -2  -2    1051      63                                                        1099   -0.53    0.00  1.0000 
  -8  -2   2    1044      58                                                        1092   -0.53    0.00  1.0000 
   8  -2  -2    1048      66                                                        1096   -0.53    0.00  1.0000 
   8  -2  -2    1036      70                                                        1084   -0.53    0.00  1.0000 
  -8  -2   2    1045      68                                                        1093   -0.53    0.00  1.0000 
  -8   2   2    1116      65                                                        1166   -0.53    0.00  1.0000 
   8   2  -2    1106      60                                                        1156   -0.53    0.00  1.0000 
   8   2  -2    1019      67                                                        1067   -0.53    0.00  1.0000 
  -8   2   2    1174      80                                                        1225   -0.53    0.00  1.0000 
   8   2  -2    1141      76                                                        1191   -0.53    0.00  1.0000 
   8   2  -2    1198      73                                                        1250   -0.53    0.00  1.0000 
   7  -2  -2    2113     126                                                        2723   -4.46    0.00  1.0000 
  -7  -2   2    1902     137                                                        2483    4.46    0.00  1.0000 
   7  -2  -2    2111     129                                                        2721   -4.46    0.00  1.0000 
  -7  -2   2    2065     132                                                        2669    4.46    0.00  1.0000 
  -7  -2   2    2183     134                                                        2802    4.46    0.00  1.0000 
  -7  -2   2    2142     122                                                        2756    4.46    0.00  1.0000 
   7  -2  -2    2162     137                                                        2779   -4.46    0.00  1.0000 
   7   2  -2    2338     137                                                        2978    4.46    0.00  1.0000 
  -7   2   2    2268     133                                                        2899   -4.46    0.00  1.0000 
   7   2  -2    2084     121                                                        2690    4.46    0.00  1.0000 
   7   2  -2    2087     120                                                        2694    4.46    0.00  1.0000 
  -7   2   2    2124     126                                                        2736   -4.46    0.00  1.0000 
  -7   2   2    2132     141                                                        2745   -4.46    0.00  1.0000 
   7   2  -2    2038     137                                                        2638    4.46    0.00  1.0000 
   6  -2  -2     974      49                                                         986    0.14    0.00  1.0000 
   6  -2  -2     947      62                                                         959    0.14    0.00  1.0000 
   6  -2  -2     901      52                                                         912    0.14    0.00  1.0000 
  -6  -2   2     869      45                                                         880    0.14    0.00  1.0000 
  -6  -2   2     852      54                                                         863    0.14    0.00  1.0000 
  -6  -2   2     944      63                                                         956    0.14    0.00  1.0000 
  -6   2   2     861      45                                                         872    0.14    0.00  1.0000 
   6   2  -2     800      52                                                         811    0.14    0.00  1.0000 
  -6   2   2     929      62                                                         941    0.14    0.00  1.0000 
   6   2  -2     848      43                                                         859    0.14    0.00  1.0000 
   6   2  -2     839      43                                                         850    0.14    0.00  1.0000 
  -6   2   2     822      53                                                         833    0.14    0.00  1.0000 
   6   2  -2     920      57                                                         932    0.14    0.00  1.0000 
  -6   2   2     883      48                                                         894    0.14    0.00  1.0000 
   6   2  -2     828      55                                                         839    0.14    0.00  1.0000 
  -5  -2   2    4512     217                                                        5212   -3.60    0.00  1.0000 
  -5  -2   2    4373     226                                                        5063   -3.60    0.00  1.0000 
  -5  -2   2    4227     233                                                        4905   -3.60    0.00  1.0000 
   5  -2  -2    4847     220                                                        5572    3.60    0.00  1.0000 
   5  -2  -2    4556     224                                                        5259    3.60    0.00  1.0000 
   5  -2  -2    4348     233                                                        5036    3.60    0.00  1.0000 
  -5   2   2    4779     233                                                        5499    3.60    0.00  1.0000 
  -5   2   2    4602     226                                                        5309    3.60    0.00  1.0000 
   5   2  -2    4424     228                                                        5117   -3.60    0.00  1.0000 
  -5   2   2    4567     216                                                        5271    3.60    0.00  1.0000 
  -5   2   2    4745     217                                                        5462    3.60    0.00  1.0000 
   5   2  -2    4299     214                                                        4983   -3.60    0.00  1.0000 
   5   2  -2    4365     223                                                        5054   -3.60    0.00  1.0000 
   5   2  -2    4350     228                                                        5038   -3.60    0.00  1.0000 
   5   2  -2    4381     214                                                        5071   -3.60    0.00  1.0000 
   5   2  -2    4472     222                                                        5169   -3.60    0.00  1.0000 
   4  -2  -2       1       8                                                          11    1.84    0.00  1.0000 
  -4  -2   2      13      12                                                          38    1.84    0.00  1.0000 
   4  -2  -2       0      10                                                           5    1.84    0.00  1.0000 
  -4  -2   2       0       8                                                           5    1.84    0.00  1.0000 
   4   2  -2       2       7                                                          15    1.84    0.00  1.0000 
   4   2  -2       2       7                                                          14    1.84    0.00  1.0000 
  -4   2   2      11      11                                                          34    1.84    0.00  1.0000 
   4   2  -2       4       6                                                          21    1.84    0.00  1.0000 
   4   2  -2       4       9                                                          20    1.84    0.00  1.0000 
  -4   2   2       5       4                                                          23    1.84    0.00  1.0000 
  -4   2   2       4       4                                                          21    1.84    0.00  1.0000 
  -3  -2   2    4373     196                                                        4520    0.79    0.00  1.0000 
   3  -2  -2    4448     201                                                        4596   -0.79    0.00  1.0000 
  -3  -2   2    4540     198                                                        4690    0.79    0.00  1.0000 
  -3  -2   2    4334     193                                                        4480    0.79    0.00  1.0000 
   3  -2  -2    4585     195                                                        4736   -0.79    0.00  1.0000 
   3   2  -2    4492     198                                                        4641    0.79    0.00  1.0000 
   3   2  -2    4322     188                                                        4468    0.79    0.00  1.0000 
   3   2  -2    4247     196                                                        4392    0.79    0.00  1.0000 
  -3   2   2    4345     195                                                        4492   -0.79    0.00  1.0000 
   2  -2  -2     672      27                                                         501   -2.54    0.00  1.0000 
   2  -2  -2     656      29                                                         487   -2.54    0.00  1.0000 
  -2  -2   2     658      25                                                         489   -2.54    0.00  1.0000 
  -2  -2   2     659      30                                                         490   -2.54    0.00  1.0000 
  -2  -2   2     689      30                                                         516   -2.54    0.00  1.0000 
  -2   2   2     684      25                                                         512   -2.54    0.00  1.0000 
  -2   2   2     631      29                                                         466   -2.54    0.00  1.0000 
   2   2  -2     652      30                                                         484   -2.54    0.00  1.0000 
   2   2  -2     624      30                                                         460   -2.54    0.00  1.0000 
  -1  -2   2    1007      47                                                         892    1.34    0.00  1.0000 
  -1  -2   2     988      45                                                         874    1.34    0.00  1.0000 
   1  -2  -2    1059      45                                                         941   -1.34    0.00  1.0000 
   1  -2  -2    1058      43                                                         940   -1.34    0.00  1.0000 
   1  -2  -2    1044      45                                                         927   -1.34    0.00  1.0000 
   1   2  -2    1083      43                                                         964    1.34    0.00  1.0000 
  -1   2   2     990      42                                                         876   -1.34    0.00  1.0000 
   1   2  -2    1005      46                                                         890    1.34    0.00  1.0000 
   1   2  -2    1056      41                                                         938    1.34    0.00  1.0000 
  -1   2   2    1061      44                                                         943   -1.34    0.00  1.0000 
   0  -2   2      38       4                                                          12    2.82    0.00  1.0000 
   0  -2  -2      16       4                                                          -4    2.82    0.00  1.0000 
   0  -2   2      19       5                                                           1    2.82    0.00  1.0000 
   0  -2   2      30       5                                                           7    2.82    0.00  1.0000 
   0  -2   2      25       7                                                           4    2.82    0.00  1.0000 
   0  -2  -2      24       4                                                           3    2.82    0.00  1.0000 
   0  -2  -2      32       4                                                           8    2.82    0.00  1.0000 
   0   2  -2      33       3                                                           9    2.82    0.00  1.0000 
   0   2  -2      27       6                                                           5    2.82    0.00  1.0000 
   0   2   2      29       4                                                           6    2.82    0.00  1.0000 
   0   2   2      29       5                                                           6    2.82    0.00  1.0000 
   0   2  -2      32       6                                                           8    2.82    0.00  1.0000 
   0   2  -2      25       3                                                           4    2.82    0.00  1.0000 
  -1  -2  -2    1218      44                                                         999    2.38    0.00  1.0000 
  -1  -2  -2    1179      43                                                         963    2.38    0.00  1.0000 
   1  -2   2    1180      47                                                         964   -2.38    0.00  1.0000 
   1  -2   2    1108      49                                                         899   -2.38    0.00  1.0000 
  -1  -2  -2    1150      46                                                         937    2.38    0.00  1.0000 
  -1  -2  -2    1180      44                                                         964    2.38    0.00  1.0000 
  -1  -2  -2    1182      45                                                         966    2.38    0.00  1.0000 
   1  -2   2    1139      52                                                         927   -2.38    0.00  1.0000 
  -1   2  -2    1144      46                                                         932   -2.38    0.00  1.0000 
  -1   2  -2    1220      52                                                        1000   -2.38    0.00  1.0000 
   1   2   2    1136      44                                                         924    2.38    0.00  1.0000 
  -1   2  -2    1124      45                                                         914   -2.38    0.00  1.0000 
   2  -2   2    2379      87                                                        1917   -3.57    0.00  1.0000 
  -2  -2  -2    2203      86                                                        1760   -3.57    0.00  1.0000 
  -2  -2  -2    2293      83                                                        1840   -3.57    0.00  1.0000 
   2  -2   2    2315      83                                                        1860   -3.57    0.00  1.0000 
   2  -2   2    2268      91                                                        1818   -3.57    0.00  1.0000 
  -2  -2  -2    2297      86                                                        1844   -3.57    0.00  1.0000 
  -2  -2  -2    2283      92                                                        1831   -3.57    0.00  1.0000 
  -2  -2  -2    2352      81                                                        1893   -3.57    0.00  1.0000 
   2  -2   2    2345      89                                                        1887   -3.57    0.00  1.0000 
  -2   2  -2    2313      86                                                        1858   -3.57    0.00  1.0000 
   2   2   2    2425      79                                                        1959   -3.57    0.00  1.0000 
   2   2   2    2320      83                                                        1864   -3.57    0.00  1.0000 
  -2   2  -2    2309      90                                                        1855   -3.57    0.00  1.0000 
  -2   2  -2    2312      84                                                        1857   -3.57    0.00  1.0000 
   2   2   2    2325      84                                                        1869   -3.57    0.00  1.0000 
   3  -2   2     114      16                                                          64    1.98    0.00  1.0000 
   3  -2   2      88      11                                                          45    1.98    0.00  1.0000 
   3  -2   2     131      12                                                          77    1.98    0.00  1.0000 
  -3  -2  -2      77      10                                                          37   -1.98    0.00  1.0000 
  -3  -2  -2     120      12                                                          69   -1.98    0.00  1.0000 
  -3  -2  -2     106      14                                                          58   -1.98    0.00  1.0000 
  -3  -2  -2     129       9                                                          76   -1.98    0.00  1.0000 
  -3  -2  -2     102      12                                                          55   -1.98    0.00  1.0000 
   3   2   2     125      12                                                          73   -1.98    0.00  1.0000 
   3   2   2     125      13                                                          73   -1.98    0.00  1.0000 
  -3   2  -2     108      11                                                          60    1.98    0.00  1.0000 
   3   2   2     115      15                                                          65   -1.98    0.00  1.0000 
  -3   2  -2     104      15                                                          57    1.98    0.00  1.0000 
  -3   2  -2     125       6                                                          73    1.98    0.00  1.0000 
  -3   2  -2      88      10                                                          45    1.98    0.00  1.0000 
  -4  -2  -2    4010     155                                                        3555    2.65    0.00  1.0000 
   4  -2   2    3929     158                                                        3478    2.65    0.00  1.0000 
   4  -2   2    3782     158                                                        3340    2.65    0.00  1.0000 
   4  -2   2    3943     150                                                        3492    2.65    0.00  1.0000 
  -4  -2  -2    3984     154                                                        3530    2.65    0.00  1.0000 
  -4  -2  -2    3742     156                                                        3303    2.65    0.00  1.0000 
  -4  -2  -2    4029     149                                                        3573    2.65    0.00  1.0000 
   4  -2   2    3890     150                                                        3442    2.65    0.00  1.0000 
  -4  -2  -2    3854     160                                                        3408    2.65    0.00  1.0000 
  -4  -2  -2    4001     148                                                        3546    2.65    0.00  1.0000 
  -4   2  -2    3958     154                                                        3506    2.65    0.00  1.0000 
   4   2   2    4011     159                                                        3556    2.65    0.00  1.0000 
   4   2   2    3968     163                                                        3515    2.65    0.00  1.0000 
  -4   2  -2    3810     146                                                        3367    2.65    0.00  1.0000 
  -4   2  -2    3852     146                                                        3406    2.65    0.00  1.0000 
   4   2   2    3990     143                                                        3536    2.65    0.00  1.0000 
  -4   2  -2    3994     155                                                        3540    2.65    0.00  1.0000 
   4   2   2    3804     146                                                        3361    2.65    0.00  1.0000 
  -4   2  -2    3904     159                                                        3455    2.65    0.00  1.0000 
   4   2   2    4032     157                                                        3575    2.65    0.00  1.0000 
  -5  -2  -2    7701     307                                                        7514    0.77    0.00  1.0000 
  -5  -2  -2    7792     313                                                        7604    0.77    0.00  1.0000 
  -5  -2  -2    7457     318                                                        7273    0.77    0.00  1.0000 
   5  -2   2    7163     316                                                        6982   -0.77    0.00  1.0000 
  -5  -2  -2    7760     317                                                        7572    0.77    0.00  1.0000 
  -5  -2  -2    7485     305                                                        7300    0.77    0.00  1.0000 
   5  -2   2    7653     309                                                        7466   -0.77    0.00  1.0000 
   5  -2   2    7619     308                                                        7433   -0.77    0.00  1.0000 
  -5  -2  -2    7493     313                                                        7308    0.77    0.00  1.0000 
   5  -2   2    7690     318                                                        7503   -0.77    0.00  1.0000 
  -5   2  -2    7550     318                                                        7365   -0.77    0.00  1.0000 
  -5   2  -2    7487     305                                                        7302   -0.77    0.00  1.0000 
   5   2   2    7983     322                                                        7792    0.77    0.00  1.0000 
  -5   2  -2    7520     305                                                        7335   -0.77    0.00  1.0000 
   5   2   2    7307     319                                                        7125    0.77    0.00  1.0000 
  -5   2  -2    7395     312                                                        7212   -0.77    0.00  1.0000 
   5   2   2    7290     315                                                        7108    0.77    0.00  1.0000 
   5   2   2    7453     305                                                        7269    0.77    0.00  1.0000 
  -5   2  -2    7369     314                                                        7186   -0.77    0.00  1.0000 
   5   2   2    7301     301                                                        7119    0.77    0.00  1.0000 
  -5   2  -2    7544     303                                                        7359   -0.77    0.00  1.0000 
   6  -2   2       4       8                                                           3   -0.25    0.00  1.0000 
  -6  -2  -2       0       8                                                          -2   -0.25    0.00  1.0000 
  -6  -2  -2      21      10                                                          18   -0.25    0.00  1.0000 
   6  -2   2      22      11                                                          19   -0.25    0.00  1.0000 
  -6  -2  -2       4      11                                                           3   -0.25    0.00  1.0000 
   6  -2   2      15      13                                                          13   -0.25    0.00  1.0000 
  -6  -2  -2      29      11                                                          26   -0.25    0.00  1.0000 
  -6  -2  -2      16       9                                                          14   -0.25    0.00  1.0000 
   6  -2   2       0       8                                                           0   -0.25    0.00  1.0000 
   6   2   2       5       5                                                           4   -0.25    0.00  1.0000 
  -6   2  -2      25      14                                                          22   -0.25    0.00  1.0000 
   6   2   2      15      13                                                          13   -0.25    0.00  1.0000 
   6   2   2      10      13                                                           8   -0.25    0.00  1.0000 
  -6   2  -2      14       7                                                          12   -0.25    0.00  1.0000 
  -6   2  -2       0      12                                                          -1   -0.25    0.00  1.0000 
   6   2   2       2       5                                                           1   -0.25    0.00  1.0000 
   6   2   2       9       8                                                           7   -0.25    0.00  1.0000 
   7  -2   2    2047     121                                                        2143   -0.75    0.00  1.0000 
  -7  -2  -2    2234     120                                                        2334    0.75    0.00  1.0000 
   7  -2   2    2304     114                                                        2406   -0.75    0.00  1.0000 
  -7  -2  -2    2294     120                                                        2395    0.75    0.00  1.0000 
   7  -2   2    2104     111                                                        2201   -0.75    0.00  1.0000 
  -7  -2  -2    2403     116                                                        2507    0.75    0.00  1.0000 
   7  -2   2    2340     120                                                        2442   -0.75    0.00  1.0000 
  -7  -2  -2    2347     119                                                        2450    0.75    0.00  1.0000 
  -7  -2  -2    2368     111                                                        2471    0.75    0.00  1.0000 
   7   2   2    2254     125                                                        2355    0.75    0.00  1.0000 
   7   2   2    2426     123                                                        2530    0.75    0.00  1.0000 
   7   2   2    2201     106                                                        2300    0.75    0.00  1.0000 
   7   2   2    2401     112                                                        2505    0.75    0.00  1.0000 
  -7   2  -2    2312     107                                                        2414   -0.75    0.00  1.0000 
   7   2   2    2139     126                                                        2237    0.75    0.00  1.0000 
  -7   2  -2    2200     122                                                        2299   -0.75    0.00  1.0000 
   8  -2   2      35      15                                                          35    0.02    0.00  1.0000 
   8  -2   2      58      16                                                          58    0.02    0.00  1.0000 
  -8  -2  -2      52      18                                                          52    0.02    0.00  1.0000 
  -8  -2  -2      51      17                                                          51    0.02    0.00  1.0000 
   8  -2   2      51      18                                                          51    0.02    0.00  1.0000 
   8  -2   2      91      24                                                          91    0.02    0.00  1.0000 
  -8  -2  -2      29      16                                                          29    0.02    0.00  1.0000 
  -8  -2  -2      56      15                                                          56    0.02    0.00  1.0000 
   8   2   2      32      17                                                          32    0.02    0.00  1.0000 
   8   2   2      65      22                                                          65    0.02    0.00  1.0000 
   8   2   2      42      14                                                          42    0.02    0.00  1.0000 
   8   2   2      20      18                                                          20    0.02    0.00  1.0000 
  -8   2  -2      52      22                                                          52    0.02    0.00  1.0000 
  -8   2  -2      45      12                                                          45    0.02    0.00  1.0000 
   9  -2   2    1331      90                                                        1474    1.37    0.00  1.0000 
   9  -2   2    1174      76                                                        1309    1.37    0.00  1.0000 
   9  -2   2    1211      78                                                        1348    1.37    0.00  1.0000 
  -9  -2  -2    1244      84                                                        1383   -1.37    0.00  1.0000 
  -9  -2  -2    1329      75                                                        1472   -1.37    0.00  1.0000 
  -9  -2  -2    1221      85                                                        1358   -1.37    0.00  1.0000 
   9  -2   2    1221      83                                                        1358    1.37    0.00  1.0000 
  -9  -2  -2    1158      83                                                        1292   -1.37    0.00  1.0000 
   9   2   2    1340      89                                                        1484   -1.37    0.00  1.0000 
  -9   2  -2    1179      88                                                        1314    1.37    0.00  1.0000 
   9   2   2    1279      94                                                        1419   -1.37    0.00  1.0000 
   9   2   2    1111      74                                                        1242   -1.37    0.00  1.0000 
  -9   2  -2    1289      71                                                        1430    1.37    0.00  1.0000 
 -10  -2  -2       2      16                                                           1    0.36    0.00  1.0000 
  10  -2   2       0      15                                                          -5    0.36    0.00  1.0000 
 -10  -2  -2       0      13                                                          -2    0.36    0.00  1.0000 
  10  -2   2      30      16                                                          25    0.36    0.00  1.0000 
  10  -2   2       0      15                                                           0    0.36    0.00  1.0000 
  10  -2   2       0      16                                                           0    0.36    0.00  1.0000 
 -10  -2  -2       0      16                                                         -11    0.36    0.00  1.0000 
  10   2   2      18      21                                                          14    0.36    0.00  1.0000 
 -10   2  -2       0      11                                                         -10    0.36    0.00  1.0000 
  10   2   2      11      14                                                           8    0.36    0.00  1.0000 
 -10   2  -2       0      22                                                          -8    0.36    0.00  1.0000 
 -11  -2  -2    1069      69                                                        1203    1.43    0.00  1.0000 
  11  -2   2    1069      73                                                        1203   -1.43    0.00  1.0000 
 -11  -2  -2     851      78                                                         971    1.43    0.00  1.0000 
  11  -2   2    1002      73                                                        1132   -1.43    0.00  1.0000 
  11  -2   2    1012      78                                                        1143   -1.43    0.00  1.0000 
  11  -2   2    1001      85                                                        1131   -1.43    0.00  1.0000 
 -11   2  -2    1048      66                                                        1181   -1.43    0.00  1.0000 
  11   2   2     873      69                                                         995    1.43    0.00  1.0000 
  11   2   2    1051      90                                                        1184    1.43    0.00  1.0000 
 -11   2  -2     826      91                                                         945   -1.43    0.00  1.0000 
  12  -2   2      92      28                                                         110   -0.63    0.00  1.0000 
 -12  -2  -2     121      35                                                         141   -0.63    0.00  1.0000 
  12  -2   2     105      32                                                         124   -0.63    0.00  1.0000 
 -12  -2  -2     101      24                                                         120   -0.63    0.00  1.0000 
  12   2   2     109      28                                                         128   -0.63    0.00  1.0000 
 -12   2  -2      84      37                                                         101   -0.63    0.00  1.0000 
 -12   2  -2     100      24                                                         118   -0.63    0.00  1.0000 
  12   2   2     150      41                                                         172   -0.63    0.00  1.0000 
  13  -2   2      23      22                                                          35    0.93    0.00  1.0000 
 -13  -2  -2       9      19                                                          17   -0.93    0.00  1.0000 
 -13  -2  -2      21      25                                                          32   -0.93    0.00  1.0000 
  13  -2   2      13      25                                                          22    0.93    0.00  1.0000 
  13   2   2      11      20                                                          19   -0.93    0.00  1.0000 
 -13   2  -2      11      19                                                          20    0.93    0.00  1.0000 
  14  -2   2      17      23                                                          14    0.32    0.00  1.0000 
 -14  -2  -2       0      22                                                          -5    0.32    0.00  1.0000 
 -14  -2  -2       5      17                                                           3    0.32    0.00  1.0000
[truncated: 8,985,535 more chars]
