# Supplementary material for: Disappeared supramolecular isomer reappears with perylene guest
Source: IUCrJ. 2020 Feb 27;7(Pt 2):324–30. doi: 10.1107/S2052252520001451 (PMC7055374; doi:10.1107/S2052252520001451)
Supplement: Supplementary file 2 [file m-07-00324-1sup2.hkl]

data_1                                                                          
_shelx_title ' p2n in P2/n SQUEEZED [Zn(bpeb)(dhbdc)] 6-fold diamondoid MOF'    
_shelx_refln_list_code          4                                               
_shelx_F_calc_maximum      204.61                                               
_exptl_crystal_F_000       560.00                                               
_reflns_d_resolution_high  0.8107                                               
                                                                                
loop_                                                                           
 _space_group_symop_operation_xyz                                               
 'x, y, z'                                                                      
 '-x+1/2, y, -z+1/2'                                                            
 '-x, -y, -z'                                                                   
 'x-1/2, -y, z-1/2'                                                             
                                                                                
_cell_length_a    14.2399                                                       
_cell_length_b     7.5126                                                       
_cell_length_c    14.7479                                                       
_cell_angle_alpha  90.000                                                       
_cell_angle_beta  101.619                                                       
_cell_angle_gamma  90.000                                                       
                                                                                
_shelx_F_squared_multiplier     1.000                                           
                                                                                
loop_                                                                           
 _refln_index_h                                                                 
 _refln_index_k                                                                 
 _refln_index_l                                                                 
 _refln_F_squared_calc                                                          
 _refln_F_squared_meas                                                          
 _refln_F_squared_sigma                                                         
 _refln_observed_status                                                         
   2   0   0       3758.87       3598.21        16.87 o                         
   4   0   0       1057.51        972.73        67.65 o                         
   6   0   0       3504.26       3351.06        62.89 o                         
   8   0   0         46.69         92.80         4.90 o                         
  10   0   0        613.55        620.65        14.27 o                         
  12   0   0        507.68        546.85        16.48 o                         
  14   0   0        369.82        401.54        50.53 o                         
  16   0   0         39.38         65.58        12.39 o                         
   0   1   0       2864.23       2563.00        63.68 o                         
   1   1   0       1909.34       2500.24        16.30 o                         
   2   1   0       5827.19       6674.30        72.90 o                         
   3   1   0        325.29        401.68         6.54 o                         
   4   1   0        191.73        193.20         2.81 o                         
   5   1   0        121.36        160.82         3.66 o                         
   6   1   0       1251.54       1387.98        13.84 o                         
   7   1   0        734.57        684.17        12.79 o                         
   8   1   0        744.32        729.07         9.56 o                         
   9   1   0        474.59        507.53         9.96 o                         
  10   1   0        146.62        141.99         5.30 o                         
  11   1   0        200.73        199.74         7.02 o                         
  12   1   0        387.28        387.22        11.59 o                         
  13   1   0         14.79         11.94         3.72 o                         
  14   1   0        198.92        204.21        11.98 o                         
  15   1   0         43.47         44.91         7.27 o                         
  16   1   0         15.85         15.23         7.17 o                         
  17   1   0          7.91         11.24         7.57 o                         
   0   2   0        601.84        734.11        20.88 o                         
   1   2   0       1054.04        963.39        13.02 o                         
   2   2   0         56.95         80.36         3.17 o                         
   3   2   0       5106.62       5460.32        64.42 o                         
   4   2   0        366.21        456.23         6.13 o                         
   5   2   0        184.31        187.21         4.02 o                         
   6   2   0        781.35        894.93        10.87 o                         
   7   2   0       1539.45       1593.39        21.19 o                         
   8   2   0          5.30          5.77         1.78 o                         
   9   2   0        533.03        551.88        11.40 o                         
  10   2   0          8.16         11.91         2.61 o                         
  11   2   0          8.67          9.17         3.65 o                         
  12   2   0        105.73        117.01         6.73 o                         
  13   2   0        379.60        383.15        14.61 o                         
  14   2   0         46.18         58.00         6.94 o                         
  15   2   0         71.51         67.67         7.87 o                         
  16   2   0         32.80         33.36         7.76 o                         
   0   3   0        271.47        222.30        13.48 o                         
   1   3   0         74.98         49.81         2.90 o                         
   2   3   0          0.30          2.30         1.25 o                         
   3   3   0       2446.79       2527.69        32.19 o                         
   4   3   0       2022.68       2241.24        28.40 o                         
   5   3   0       4987.19       5301.94        61.17 o                         
   6   3   0         23.22         53.69         3.85 o                         
   7   3   0        941.86        881.97        13.72 o                         
   8   3   0         30.15         34.16         2.98 o                         
   9   3   0       1486.44       1471.29        20.60 o                         
  10   3   0        255.72        239.68        11.60 o                         
  11   3   0         96.23        107.09         7.00 o                         
  12   3   0         34.91         22.42         4.57 o                         
  13   3   0         37.98         38.22         7.45 o                         
  14   3   0          1.28          1.06         5.15 o                         
  15   3   0        131.23        116.97        16.75 o                         
  16   3   0          1.79          0.00         5.52 o                         
   0   4   0       1955.33       1898.91        49.61 o                         
   1   4   0       1046.30       1094.14        20.14 o                         
   2   4   0        133.17        110.65         3.98 o                         
   3   4   0        154.47        124.11         3.96 o                         
   4   4   0        625.55        664.57        10.46 o                         
   5   4   0        601.99        601.13         9.94 o                         
   6   4   0        827.00        846.75        14.44 o                         
   7   4   0       2004.29       2238.12        35.97 o                         
   8   4   0        105.39        121.72         5.68 o                         
   9   4   0         57.28         56.84         5.30 o                         
  10   4   0        123.20        114.91         7.70 o                         
  11   4   0        201.43        226.77        14.04 o                         
  12   4   0        195.34        180.06        16.81 o                         
  13   4   0         91.56         87.14        12.86 o                         
  14   4   0         23.69         13.41        14.44 o                         
  15   4   0          0.42          1.03        15.47 o                         
   0   5   0       1110.44       1066.46        27.67 o                         
   1   5   0        246.81        257.54         9.52 o                         
   2   5   0        365.73        356.39         8.50 o                         
   3   5   0         34.48         40.46         3.17 o                         
   4   5   0        480.82        452.24        10.40 o                         
   5   5   0         33.97         29.39         3.16 o                         
   6   5   0        209.77        207.80         9.07 o                         
   7   5   0         91.94         93.73         7.68 o                         
   8   5   0        215.47        229.82        11.38 o                         
   9   5   0          0.40          2.17         4.78 o                         
  10   5   0        189.02        225.10        18.96 o                         
  11   5   0          5.02         14.44        13.41 o                         
  12   5   0        296.86        300.10        35.58 o                         
  13   5   0         30.70         36.54        10.05 o                         
  14   5   0         73.29         74.77        21.14 o                         
   0   6   0        758.86        737.97        32.09 o                         
   1   6   0        125.53        129.88        10.15 o                         
   2   6   0        760.18        735.26        17.04 o                         
   3   6   0        488.42        504.08        13.27 o                         
   4   6   0         54.64         58.36         4.94 o                         
   5   6   0         12.67          9.55         3.48 o                         
   6   6   0        322.94        314.81        28.95 o                         
   7   6   0         28.91         38.60         8.25 o                         
   8   6   0        116.04        118.70        11.21 o                         
   9   6   0         39.32         61.04        10.02 o                         
  10   6   0        268.31        295.46        32.48 o                         
  11   6   0          0.67          1.03         8.77 o                         
  12   6   0        102.44        153.14        26.30 o                         
  13   6   0         63.01         58.78        19.08 o                         
   0   7   0        173.61        152.71        12.86 o                         
   1   7   0         48.56         50.46         5.81 o                         
   2   7   0        468.00        457.84        19.28 o                         
   3   7   0        570.05        595.10        20.90 o                         
   4   7   0         41.13         47.11         8.70 o                         
   5   7   0         35.43         46.96         8.23 o                         
   6   7   0         37.76         51.15         8.55 o                         
   7   7   0        127.34        131.69        21.40 o                         
   8   7   0         58.67         65.49        14.44 o                         
   9   7   0        245.69        245.96        30.42 o                         
  10   7   0          1.48          2.58        10.31 o                         
  11   7   0         80.88         91.78        21.66 o                         
   0   8   0         52.60         44.29         8.96 o                         
   1   8   0         31.07         28.71         6.92 o                         
   2   8   0         10.63          9.02         5.89 o                         
   3   8   0        111.22        107.25        23.20 o                         
   6   8   0          1.14          0.00         7.73 o                         
   7   8   0        171.36        174.80        22.17 o                         
   8   8   0         16.18         12.38        10.31 o                         
   0   9   0         45.00         63.94        14.44 o                         
   1   9   0         36.93         27.84        12.38 o                         
   2   9   0         44.88         50.02        14.44 o                         
   3   9   0         44.87         41.25        14.44 o                         
   4   9   0         26.49         44.10         7.48 o                         
 -17   0   1        135.24        170.10        40.73 o                         
 -15   0   1          7.93          1.03         7.78 o                         
 -13   0   1        635.46        585.96        24.27 o                         
 -11   0   1        733.49        722.91        20.91 o                         
  -9   0   1        923.17        932.80        19.41 o                         
  -7   0   1        759.27        819.82        14.37 o                         
  -5   0   1       5198.17       5475.03        74.41 o                         
  -3   0   1          7.48         34.05        18.42 o                         
  -1   0   1      26640.52      26530.83       170.37 o                         
   1   0   1      41865.07      40792.77       253.26 o                         
   3   0   1         85.70         14.44        63.42 o                         
   5   0   1       2199.69       2388.92         7.97 o                         
   7   0   1       1886.17       2214.34        26.39 o                         
   9   0   1        254.30        197.26         8.25 o                         
  11   0   1        466.91        517.76        20.82 o                         
  13   0   1        412.28        422.77        26.04 o                         
  15   0   1        391.12        403.12        25.98 o                         
 -17   1   1          4.34          6.09         6.74 o                         
 -16   1   1         80.14         47.35         8.56 o                         
 -15   1   1         97.57        104.21         9.57 o                         
 -14   1   1          3.94          7.56         4.74 o                         
 -13   1   1        140.64        130.86         7.80 o                         
 -12   1   1        188.20        157.96         9.18 o                         
 -11   1   1        184.80        210.14         7.90 o                         
 -10   1   1        262.64        231.12         6.67 o                         
  -9   1   1        810.61        819.93        12.11 o                         
  -8   1   1       1005.04       1137.82        12.50 o                         
  -7   1   1        629.90        544.00         8.64 o                         
  -6   1   1        198.94        230.49         4.10 o                         
  -5   1   1       1009.42       1123.16        16.48 o                         
  -4   1   1        246.77        305.83         8.12 o                         
  -3   1   1       5211.06       5349.67        68.35 o                         
  -2   1   1       9981.74      11458.16       132.03 o                         
  -1   1   1        492.72        542.67         7.16 o                         
   0   1   1          2.90          4.39         2.70 o                         
   1   1   1       8869.92       9596.44        92.69 o                         
   2   1   1        828.95       1245.67         5.52 o                         
   3   1   1       1096.96       1370.88        13.29 o                         
   4   1   1        612.10        808.65         7.80 o                         
   5   1   1        126.73        137.94         3.48 o                         
   6   1   1         70.46        101.28         2.94 o                         
   7   1   1       1484.85       1388.04        18.28 o                         
   8   1   1        226.06        271.97         6.22 o                         
   9   1   1        131.65        113.76         4.65 o                         
  10   1   1        668.56        676.46        11.79 o                         
  11   1   1        514.57        508.91        10.99 o                         
  12   1   1         22.27         28.55         4.08 o                         
  13   1   1        327.51        338.14        13.04 o                         
  14   1   1         60.81         60.99         9.23 o                         
  15   1   1         40.73         59.47        12.13 o                         
  16   1   1         16.11         23.42         7.33 o                         
 -16   2   1         58.22         68.36         9.43 o                         
 -15   2   1         26.57         42.88         6.99 o                         
 -14   2   1        182.08        170.43        10.02 o                         
 -13   2   1        110.63        129.46        10.68 o                         
 -12   2   1        153.29        150.25         6.52 o                         
 -11   2   1        123.55        151.14         6.52 o                         
 -10   2   1        209.16        218.00         8.36 o                         
  -9   2   1          2.76          3.38         1.98 o                         
  -8   2   1       1575.10       1490.76        17.12 o                         
  -7   2   1        735.47        813.03        10.87 o                         
  -6   2   1       1151.07       1089.19        11.62 o                         
  -5   2   1        694.93        651.17         8.89 o                         
  -4   2   1       1684.08       1656.45        20.83 o                         
  -3   2   1        282.83        303.15         4.86 o                         
  -2   2   1       1758.45       1730.78        26.96 o                         
  -1   2   1        356.45        386.18         5.82 o                         
   0   2   1       1231.60       1254.91        21.52 o                         
   1   2   1         33.03         53.70         2.70 o                         
   2   2   1       2060.12       2356.48        32.49 o                         
   3   2   1       1322.75       1580.49        23.47 o                         
   4   2   1        438.36        549.94         8.91 o                         
   5   2   1        431.64        448.97         6.06 o                         
   6   2   1       2161.21       1990.79        21.39 o                         
   7   2   1         12.19          9.68         1.37 o                         
   8   2   1        624.12        594.73         8.57 o                         
   9   2   1          4.93          6.50         1.99 o                         
  10   2   1        421.21        415.54         9.43 o                         
  11   2   1          5.15          3.09         2.74 o                         
  12   2   1         52.61         57.85         4.16 o                         
  13   2   1         13.39         12.90         4.23 o                         
  14   2   1         94.25         90.16        10.60 o                         
  15   2   1         45.23         51.70         6.77 o                         
  16   2   1         84.54         81.87         9.76 o                         
 -16   3   1         19.31         16.30         6.52 o                         
 -15   3   1          0.06          0.00         4.96 o                         
 -14   3   1        102.86        110.34        15.07 o                         
 -13   3   1          8.41          0.30         4.21 o                         
 -12   3   1          4.10          4.04         3.49 o                         
 -11   3   1        304.39        270.06        10.08 o                         
 -10   3   1        134.87        144.08         9.45 o                         
  -9   3   1        409.49        344.87         7.53 o                         
  -8   3   1       1699.72       1627.88        20.89 o                         
  -7   3   1         58.15         47.26         3.32 o                         
  -6   3   1       2163.23       2286.55        31.79 o                         
  -5   3   1        120.59         87.92         4.55 o                         
  -4   3   1       4176.64       4398.00        59.70 o                         
  -3   3   1       1168.03       1532.96        21.65 o                         
  -2   3   1        739.72        623.13        13.54 o                         
  -1   3   1        131.68        115.82         3.25 o                         
   0   3   1        185.81        154.87         4.97 o                         
   1   3   1        270.14        306.09         5.30 o                         
   2   3   1        214.57        224.09         7.40 o                         
   3   3   1        222.69        228.44         4.31 o                         
   4   3   1       6620.46       7191.97        84.42 o                         
   5   3   1        157.62        161.64         5.54 o                         
   6   3   1       1348.37       1248.92        16.73 o                         
   7   3   1         74.65         48.88         2.52 o                         
   8   3   1        732.26        706.87         9.94 o                         
   9   3   1          8.31          8.07         1.99 o                         
  10   3   1       1511.41       1531.38        27.37 o                         
  11   3   1        314.44        254.13        10.38 o                         
  12   3   1         15.86         18.57         4.60 o                         
  13   3   1          0.80          4.16         5.60 o                         
  14   3   1        177.97        147.99        17.87 o                         
  15   3   1          2.23          1.41         5.77 o                         
  16   3   1         56.03         59.87         9.53 o                         
 -15   4   1         56.61         20.11        18.05 o                         
 -14   4   1          5.36          1.03        14.44 o                         
 -13   4   1        136.29        132.63        16.85 o                         
 -12   4   1         77.32        112.86        13.01 o                         
 -11   4   1        263.02        218.34        11.57 o                         
 -10   4   1        259.58        302.38        12.06 o                         
  -9   4   1          4.78          5.55         2.86 o                         
  -8   4   1         27.15         30.73         4.11 o                         
  -7   4   1        429.04        440.38        11.15 o                         
  -6   4   1       1273.40       1414.43        22.95 o                         
  -5   4   1        546.21        578.28        11.06 o                         
  -4   4   1        375.54        310.62         7.31 o                         
  -3   4   1         39.51         31.46         2.92 o                         
  -2   4   1        766.65        716.92        14.83 o                         
  -1   4   1        499.77        447.63         8.99 o                         
   0   4   1        264.10        283.63         8.99 o                         
   1   4   1        951.32        954.26        13.63 o                         
   2   4   1        889.49        818.79        12.98 o                         
   3   4   1       1102.51       1143.48        16.29 o                         
   4   4   1        875.41        861.38        12.10 o                         
   5   4   1        432.15        348.80         7.18 o                         
   6   4   1        604.52        623.02        12.56 o                         
   7   4   1        450.87        430.71         9.82 o                         
   8   4   1       1072.98       1182.09        23.29 o                         
   9   4   1         93.55         95.49         6.57 o                         
  10   4   1        104.97         99.41         6.34 o                         
  11   4   1         81.18         75.84         7.95 o                         
  12   4   1        153.85        138.70        22.17 o                         
  13   4   1        193.34        211.41        30.42 o                         
  14   4   1         61.11         54.14        20.11 o                         
  15   4   1          7.40          3.24         5.75 o                         
 -14   5   1         22.13         66.00        21.66 o                         
 -13   5   1        186.43        194.23        13.37 o                         
 -12   5   1         10.30          3.61        12.38 o                         
 -11   5   1        127.28        163.46        24.23 o                         
 -10   5   1         84.66        105.76         9.82 o                         
  -9   5   1        636.61        604.76        23.71 o                         
  -8   5   1          7.18         11.52         3.67 o                         
  -7   5   1         53.35         66.38         5.80 o                         
  -6   5   1         36.00         27.83         4.97 o                         
  -5   5   1        410.14        362.40         9.26 o                         
  -4   5   1          6.10          4.94         2.25 o                         
  -3   5   1        569.78        530.74        12.11 o                         
  -2   5   1         16.67         19.69         3.13 o                         
  -1   5   1        718.21        711.59        17.86 o                         
   0   5   1        182.23        170.06         6.55 o                         
   1   5   1       1116.49       1126.82        19.13 o                         
   2   5   1         88.90         93.37         3.84 o                         
   3   5   1        454.66        424.85         8.65 o                         
   4   5   1         36.42         36.15         2.68 o                         
   5   5   1        333.49        346.82        10.04 o                         
   6   5   1         17.37         23.15         2.55 o                         
   7   5   1        412.86        403.56        13.65 o                         
   8   5   1        183.55        177.16        10.81 o                         
   9   5   1          3.41          6.27         5.14 o                         
  10   5   1         88.29         54.64        12.02 o                         
  11   5   1        348.29        321.24        35.58 o                         
  12   5   1         32.91         24.75        13.41 o                         
  13   5   1        147.09        151.57        12.82 o                         
  14   5   1         22.41         24.23        17.02 o                         
 -13   6   1         87.30         98.49        22.69 o                         
 -12   6   1          1.94          5.67        14.44 o                         
 -11   6   1        169.46        185.63        26.30 o                         
 -10   6   1          6.21          4.13         9.80 o                         
  -9   6   1        117.57        101.58        18.56 o                         
  -8   6   1         18.66         16.20         6.36 o                         
  -7   6   1        299.91        284.55        16.41 o                         
  -6   6   1          5.98          1.67         6.07 o                         
  -5   6   1          9.30          7.50         3.05 o                         
  -4   6   1        291.80        259.08         9.06 o                         
  -3   6   1        335.24        332.66        12.26 o                         
  -2   6   1          9.25         13.72         3.79 o                         
  -1   6   1       1235.11       1210.35        28.21 o                         
   0   6   1        192.60        194.93         8.88 o                         
   1   6   1        878.51        833.81        19.44 o                         
   2   6   1        499.01        492.59        11.12 o                         
   3   6   1         81.30         79.93         5.68 o                         
   4   6   1         64.33         72.09         5.61 o                         
   5   6   1        522.14        556.52        13.99 o                         
   6   6   1        181.60        165.13        11.89 o                         
   7   6   1        131.49        124.16        16.55 o                         
   8   6   1         28.28         60.92         9.98 o                         
   9   6   1        191.34        235.87        18.77 o                         
  10   6   1         27.88         38.16        14.44 o                         
  11   6   1         75.85         79.41        18.05 o                         
  12   6   1         25.97         25.78        14.95 o                         
 -11   7   1         62.41         79.92        20.11 o                         
 -10   7   1         47.59         65.49        16.50 o                         
  -9   7   1          2.47         13.92        11.34 o                         
  -8   7   1        158.20        133.03        18.05 o                         
  -7   7   1         86.67         82.50        15.47 o                         
  -6   7   1        209.85        236.68        13.32 o                         
  -5   7   1          2.59          2.48         5.06 o                         
  -4   7   1          4.38          9.01         5.75 o                         
  -3   7   1         21.27         20.68         4.88 o                         
  -2   7   1       1150.27       1218.85        25.81 o                         
  -1   7   1        593.24        575.67        14.30 o                         
   0   7   1         45.30         45.66         6.07 o                         
   1   7   1         90.43         89.50        11.27 o                         
   2   7   1          6.55          8.11         3.01 o                         
   3   7   1        273.09        284.44        13.30 o                         
   4   7   1        640.64        705.37        26.33 o                         
   5   7   1        243.47        238.43        25.33 o                         
   6   7   1         18.72         15.07         5.52 o                         
   7   7   1         38.73         36.83         8.75 o                         
   8   7   1        247.19        277.41        27.33 o                         
   9   7   1         19.16         21.14        12.89 o                         
  10   7   1        172.90        124.27        21.14 o                         
  11   7   1          0.47          2.58        10.83 o                         
  -8   8   1        161.36        151.08        20.11 o                         
  -7   8   1          3.23          5.16         8.77 o                         
  -6   8   1        152.92        149.02        17.53 o                         
  -3   8   1          7.91          4.53         4.35 o                         
  -2   8   1        108.25        118.94        12.01 o                         
  -1   8   1          0.53          0.00         4.54 o                         
   0   8   1        104.85        108.25        11.29 o                         
   1   8   1         16.21         13.41         8.77 o                         
   2   8   1          8.99          5.16         7.22 o                         
   3   8   1          8.48          2.58         5.16 o                         
   6   8   1        138.23        149.53        19.08 o                         
   7   8   1          0.82          0.00         8.25 o                         
   8   8   1        117.69        108.80        18.56 o                         
  -4   9   1         55.29         48.98        14.95 o                         
  -3   9   1         28.02         35.58        14.44 o                         
  -2   9   1         32.11         23.72        11.86 o                         
  -1   9   1         27.59         35.06        13.92 o                         
   0   9   1         32.93         42.98         8.93 o                         
   1   9   1         61.87         78.38        17.02 o                         
   2   9   1         47.41         62.91        15.98 o                         
 -16   0   2          3.58          3.09         8.66 o                         
 -14   0   2         74.03         84.77        11.48 o                         
 -12   0   2        879.85        912.58        23.81 o                         
 -10   0   2        986.83       1014.99        21.15 o                         
  -8   0   2        643.88        803.30        14.92 o                         
  -6   0   2        218.94        242.35         7.99 o                         
  -4   0   2       1473.20       1063.89        30.34 o                         
  -2   0   2      11938.27      12917.51       351.64 o                         
   0   0   2       1810.45       1792.88        17.32 o                         
   2   0   2      18046.40      19289.58       667.82 o                         
   4   0   2       1359.40       1551.16       120.01 o                         
   6   0   2       1774.30       1912.22        61.16 o                         
   8   0   2       2430.86       2452.77        45.18 o                         
  10   0   2        630.71        630.81        16.26 o                         
  12   0   2        289.81        303.58        14.82 o                         
  14   0   2        349.01        346.45        23.12 o                         
  16   0   2         62.33         71.38        13.95 o                         
 -17   1   2         24.77         18.34         8.30 o                         
 -16   1   2        109.43        109.20        12.65 o                         
 -15   1   2         68.63         50.90         8.24 o                         
 -14   1   2         30.82         24.48         6.17 o                         
 -13   1   2         56.27         70.46         7.48 o                         
 -12   1   2        192.49        186.50        13.70 o                         
 -11   1   2        168.93        159.41         6.06 o                         
 -10   1   2        628.25        609.43        11.36 o                         
  -9   1   2        479.62        487.84         8.62 o                         
  -8   1   2        650.13        613.73         9.75 o                         
  -7   1   2        658.90        881.67        13.91 o                         
  -6   1   2        632.65        647.99         8.41 o                         
  -5   1   2        287.18        206.24         7.67 o                         
  -4   1   2        722.00        945.81        10.77 o                         
  -3   1   2      15988.81      15740.19       203.08 o                         
  -2   1   2       6628.93       6806.18        71.66 o                         
  -1   1   2        495.35        464.50         6.05 o                         
   0   1   2       3614.31       3882.53        42.53 o                         
   1   1   2        539.54        711.40        16.04 o                         
   2   1   2        100.77         87.95         3.25 o                         
   3   1   2         40.73         66.13         1.65 o                         
   4   1   2       3777.11       3882.25        41.93 o                         
   5   1   2        272.13        291.92         5.44 o                         
   6   1   2       1013.72        958.14        10.20 o                         
   7   1   2        346.09        340.35         7.13 o                         
   8   1   2         41.01         39.29         2.58 o                         
   9   1   2        605.04        581.40        11.81 o                         
  10   1   2        549.77        572.92         9.69 o                         
  11   1   2        175.04        144.99         7.26 o                         
  12   1   2        507.85        542.29        14.74 o                         
  13   1   2         35.52         35.35         6.47 o                         
  14   1   2         57.49         63.44         8.21 o                         
  15   1   2          1.68          2.17         5.25 o                         
  16   1   2        113.75        118.88        11.41 o                         
 -17   2   2         40.36         38.07         8.28 o                         
 -16   2   2         43.21         40.09        11.46 o                         
 -15   2   2        154.35        151.96        10.35 o                         
 -14   2   2         36.41         31.55         6.33 o                         
 -13   2   2         20.30         14.82         4.61 o                         
 -12   2   2         53.08         56.80         5.45 o                         
 -11   2   2        631.18        632.52        14.82 o                         
 -10   2   2         53.50         66.50         4.10 o                         
  -9   2   2       1193.70       1197.34        19.67 o                         
  -8   2   2        576.12        552.20         9.95 o                         
  -7   2   2       1202.24       1097.30        17.96 o                         
  -6   2   2        421.50        452.94         6.79 o                         
  -5   2   2       1972.73       2319.63        28.76 o                         
  -4   2   2          4.29          1.99         1.01 o                         
  -3   2   2       2120.60       2274.17        33.60 o                         
  -2   2   2        283.33        340.39         4.83 o                         
  -1   2   2        658.21        534.71         7.17 o                         
   0   2   2         24.57         15.03         0.67 o                         
   1   2   2        524.95        600.52         6.87 o                         
   2   2   2       1131.90       1195.73        11.37 o                         
   3   2   2         79.49         59.06         1.81 o                         
   4   2   2       1905.02       2024.27        17.64 o                         
   5   2   2       3905.23       3881.52        35.04 o                         
   6   2   2          4.71          5.06         1.05 o                         
   7   2   2       1335.83       1175.53        15.03 o                         
   8   2   2         33.92         24.70         2.29 o                         
   9   2   2        605.24        638.69        11.65 o                         
  10   2   2          5.32          2.62         2.35 o                         
  11   2   2        470.92        512.17        12.53 o                         
  12   2   2         58.85         54.86         5.39 o                         
  13   2   2          5.02          7.36         4.47 o                         
  14   2   2          1.07          1.98         4.24 o                         
  15   2   2         51.54         42.12         7.08 o                         
  16   2   2         23.94         27.12         7.37 o                         
 -16   3   2          8.30         11.06         9.79 o                         
 -15   3   2         65.43         62.89         8.48 o                         
 -14   3   2          7.46         10.82         5.07 o                         
 -13   3   2        115.81        117.72         9.25 o                         
 -12   3   2         34.31         15.52         4.00 o                         
 -11   3   2        195.90        189.06         7.34 o                         
 -10   3   2        119.94        129.05         5.50 o                         
  -9   3   2       1309.96       1351.21        17.46 o                         
  -8   3   2        209.89        173.90         4.72 o                         
  -7   3   2       1681.20       1692.26        23.36 o                         
  -6   3   2        309.81        394.03         8.06 o                         
  -5   3   2        876.30        844.43        13.71 o                         
  -4   3   2        214.88        172.67         4.91 o                         
  -3   3   2       4994.00       5299.02        76.76 o                         
  -2   3   2       1070.21       1169.20        19.02 o                         
  -1   3   2        167.70        157.88         3.91 o                         
   0   3   2        137.97        117.81         3.16 o                         
   1   3   2        662.12        580.25        11.08 o                         
   2   3   2         93.96         84.17         3.02 o                         
   3   3   2       1644.93       1762.37        21.45 o                         
   4   3   2        199.10        265.40         5.86 o                         
   5   3   2       3024.77       3006.91        36.67 o                         
   6   3   2        548.45        461.63         7.51 o                         
   7   3   2        488.45        491.38         7.57 o                         
   8   3   2         18.14         14.88         1.70 o                         
   9   3   2        608.42        617.97        12.81 o                         
  10   3   2          5.71          5.33         2.83 o                         
  11   3   2       1061.80       1090.40        21.75 o                         
  12   3   2        260.40        231.49        11.68 o                         
  13   3   2         45.60         37.89        10.15 o                         
  14   3   2          2.96          0.84         5.24 o                         
  15   3   2         94.44        106.56        16.61 o                         
 -15   4   2         65.72         62.39        21.14 o                         
 -14   4   2         21.38          9.28        14.44 o                         
 -13   4   2          7.55          0.91         6.56 o                         
 -12   4   2        479.31        493.15        24.26 o                         
 -11   4   2         60.32         83.36         8.09 o                         
 -10   4   2         51.59         47.78         5.24 o                         
  -9   4   2         58.42         53.35         5.00 o                         
  -8   4   2        472.61        477.93        11.98 o                         
  -7   4   2         59.60         52.92         5.04 o                         
  -6   4   2       1607.26       1615.99        25.57 o                         
  -5   4   2        867.40        873.35        15.02 o                         
  -4   4   2         48.79         59.80         2.77 o                         
  -3   4   2       1006.78        960.40        17.65 o                         
  -2   4   2        276.05        254.53         6.23 o                         
  -1   4   2        776.17        810.64        12.91 o                         
   0   4   2         16.04          9.88         1.23 o                         
   1   4   2         10.96          5.69         1.21 o                         
   2   4   2       4146.57       4409.18        54.08 o                         
   3   4   2       1883.78       1688.76        22.53 o                         
   4   4   2        473.14        395.46         8.15 o                         
   5   4   2        334.94        373.52         7.50 o                         
   6   4   2        165.39        141.70         5.01 o                         
   7   4   2         58.04         71.63         4.32 o                         
   8   4   2        672.47        656.86        24.64 o                         
   9   4   2       1164.95       1191.62        28.84 o                         
  10   4   2        102.28        118.10         9.06 o                         
  11   4   2         48.04         44.33        19.08 o                         
  12   4   2        134.89        161.39        26.81 o                         
  13   4   2         95.77         93.84        23.20 o                         
  14   4   2         66.06         41.47         9.28 o                         
  15   4   2         37.33         43.31        20.11 o                         
 -14   5   2        129.11         90.75        21.14 o                         
 -13   5   2          1.06          0.14         4.84 o                         
 -12   5   2        213.01        209.35        29.39 o                         
 -11   5   2         79.80         66.52        19.59 o                         
 -10   5   2        259.15        245.55        16.67 o                         
  -9   5   2         86.05         90.50        11.37 o                         
  -8   5   2        163.16        149.92        10.21 o                         
  -7   5   2         79.82         70.17         5.08 o                         
  -6   5   2        650.76        652.19        21.38 o                         
  -5   5   2          4.79         10.60         2.86 o                         
  -4   5   2        449.53        387.58         9.33 o                         
  -3   5   2         69.12         70.08         6.53 o                         
  -2   5   2        763.35        685.33        16.67 o                         
  -1   5   2        289.78        275.95         7.65 o                         
   0   5   2       1534.52       1628.71        23.68 o                         
   1   5   2         42.51         49.53         2.50 o                         
   2   5   2       1256.25       1216.23        21.10 o                         
   3   5   2         18.94         22.96         2.20 o                         
   4   5   2        472.92        507.27         9.62 o                         
   5   5   2         20.78         30.31         3.13 o                         
   6   5   2        259.50        287.52         8.17 o                         
   7   5   2        128.65        121.77        17.14 o                         
   8   5   2         83.33         80.03        15.82 o                         
   9   5   2          7.26          1.03         5.28 o                         
  10   5   2        115.96        117.61        15.73 o                         
  11   5   2         21.30         25.89        10.71 o                         
  12   5   2         69.77         47.81         6.61 o                         
  13   5   2         18.84         17.53        13.92 o                         
 -13   6   2          0.62          0.52        11.34 o                         
 -12   6   2        128.02        135.61        23.72 o                         
 -11   6   2         12.87          1.03        10.31 o                         
 -10   6   2        106.74         46.41        14.44 o                         
  -9   6   2         21.53         18.82         8.75 o                         
  -8   6   2        126.26        133.94        11.79 o                         
  -7   6   2         31.57         34.22         8.92 o                         
  -6   6   2          7.05          3.17         6.19 o                         
  -5   6   2        252.43        271.89        16.89 o                         
  -4   6   2        512.22        513.24        13.83 o                         
  -3   6   2         14.15         10.98         4.16 o                         
  -2   6   2        299.17        265.01         9.07 o                         
  -1   6   2         54.88         49.97         3.14 o                         
   0   6   2       1935.18       1904.47        33.34 o                         
   1   6   2        894.07        906.38        14.88 o                         
   2   6   2        154.27        159.35         6.20 o                         
   3   6   2         25.12         27.90         3.98 o                         
   4   6   2        362.24        379.72        10.85 o                         
   5   6   2         63.62         64.99         8.11 o                         
   6   6   2        345.52        348.62        17.25 o                         
   7   6   2        298.65        304.34        23.20 o                         
   8   6   2         91.13        104.82        15.21 o                         
   9   6   2         19.43         27.05         8.20 o                         
  10   6   2         47.03         48.98        15.47 o                         
  11   6   2         46.04         39.70        14.95 o                         
  12   6   2         67.78         64.97        19.59 o                         
 -11   7   2         14.13          8.77        11.86 o                         
 -10   7   2         50.89         62.39        15.98 o                         
  -9   7   2         27.45          4.13        10.31 o                         
  -8   7   2         20.92         26.81        11.86 o                         
  -7   7   2        188.51        240.28        29.91 o                         
  -6   7   2          7.20          0.00        10.31 o                         
  -5   7   2         62.48         50.69        10.85 o                         
  -4   7   2          1.21          0.00         4.03 o                         
  -3   7   2        215.61        211.77        11.99 o                         
  -2   7   2         44.61         43.35         4.21 o                         
  -1   7   2        823.15        879.04        26.00 o                         
   0   7   2        216.37        220.93         9.46 o                         
   1   7   2          1.93          2.02         2.11 o                         
   2   7   2         60.39         68.11         4.89 o                         
   3   7   2        133.63        172.16         9.38 o                         
   4   7   2        365.33        349.34        15.94 o                         
   5   7   2        179.67        181.48        15.11 o                         
   6   7   2        132.75        110.35        16.50 o                         
   7   7   2        139.53        149.53        19.59 o                         
   8   7   2         30.70         52.08        13.92 o                         
   9   7   2        124.73        120.66        21.14 o                         
  10   7   2         13.05         14.44        12.89 o                         
  -8   8   2          0.17          0.00         8.25 o                         
  -7   8   2         89.30         93.33        17.02 o                         
  -6   8   2          0.05          0.00         9.80 o                         
  -5   8   2        316.31        319.18        34.03 o                         
  -4   8   2          0.95          2.58        10.31 o                         
  -3   8   2        151.37        146.95        21.14 o                         
  -2   8   2          0.17          2.87         3.31 o                         
  -1   8   2        210.02        220.45        16.22 o                         
   0   8   2          4.36          5.67         8.25 o                         
   1   8   2         97.81        123.24        17.53 o                         
   2   8   2          2.33          2.55         3.51 o                         
   4   8   2          0.84          0.00         6.19 o                         
   5   8   2        102.17        102.61        14.95 o                         
   6   8   2          0.09          0.00         7.73 o                         
   7   8   2         84.17        105.19        17.02 o                         
   8   8   2         15.67         24.75        12.38 o                         
  -4   9   2          7.80          3.61        12.38 o                         
  -3   9   2         29.49         43.83        17.02 o                         
  -2   9   2         25.88         22.17        12.38 o                         
  -1   9   2         22.12         36.09        12.89 o                         
   0   9   2         54.97         67.51        18.56 o                         
   1   9   2         52.65         76.31        14.95 o                         
 -17   0   3         12.82         15.88        12.94 o                         
 -15   0   3         98.82        138.90        18.71 o                         
 -13   0   3        257.15        236.78        17.41 o                         
 -11   0   3       1042.91       1029.79        24.39 o                         
  -9   0   3        968.94        933.31        20.23 o                         
  -7   0   3        641.02        519.77        11.82 o                         
  -5   0   3        705.41        679.52        13.06 o                         
  -3   0   3       6599.75       6399.60        75.42 o                         
  -1   0   3        308.91         67.92        24.29 o                         
   1   0   3        817.74        864.04        16.46 o                         
   3   0   3       1757.79       1203.88        14.82 o                         
   5   0   3       2546.10       2337.26        14.98 o                         
   7   0   3       3858.05       4131.44        34.22 o                         
   9   0   3        561.37        623.35        11.38 o                         
  11   0   3        659.62        676.56        17.93 o                         
  13   0   3        160.35        202.22        26.81 o                         
  15   0   3         98.87        117.90        18.56 o                         
 -17   1   3         25.86         13.06         8.14 o                         
 -16   1   3         37.13         33.70         9.08 o                         
 -15   1   3         80.61         77.71        11.72 o                         
 -14   1   3        274.36        291.61        13.93 o                         
 -13   1   3        116.42        117.76         7.07 o                         
 -12   1   3         53.10         54.38         6.19 o                         
 -11   1   3        851.70        853.51        14.86 o                         
 -10   1   3        101.51         77.46         4.28 o                         
  -9   1   3        113.66        105.22         4.06 o                         
  -8   1   3        600.70        570.59         9.22 o                         
  -7   1   3        598.02        689.96         9.83 o                         
  -6   1   3         60.59         64.64         3.15 o                         
  -5   1   3       1580.47       1652.55        20.76 o                         
  -4   1   3       1972.51       1854.71        14.63 o                         
  -3   1   3        654.57        697.93         7.29 o                         
  -2   1   3      17286.08      18984.03       169.13 o                         
  -1   1   3      12140.06      11776.04       121.60 o                         
   0   1   3         12.91         44.58         2.39 o                         
   1   1   3       1444.04       1533.45        12.82 o                         
   2   1   3          2.16          2.48         1.89 o                         
   3   1   3        869.20        820.93         6.24 o                         
   4   1   3       1391.65       1149.43        19.70 o                         
   5   1   3       5626.05       5929.98        55.86 o                         
   6   1   3          2.98          2.68         1.11 o                         
   7   1   3         26.31         20.71         2.04 o                         
   8   1   3       1275.19       1384.11        15.02 o                         
   9   1   3        168.11        190.97         5.84 o                         
  10   1   3         11.25          9.53         1.99 o                         
  11   1   3        342.21        399.65        12.42 o                         
  12   1   3        248.13        213.60         8.22 o                         
  13   1   3        218.01        189.80        10.27 o                         
  14   1   3          8.65          8.76         5.29 o                         
  15   1   3         65.70         69.84         9.45 o                         
  16   1   3          9.79         10.94         7.12 o                         
 -17   2   3         11.13         13.46         7.29 o                         
 -16   2   3         59.54         41.70        12.65 o                         
 -15   2   3         12.94          3.77         4.83 o                         
 -14   2   3         55.79         74.66         8.61 o                         
 -13   2   3         20.57         18.94         4.56 o                         
 -12   2   3        269.90        269.37        13.26 o                         
 -11   2   3         91.29        106.94         5.64 o                         
 -10   2   3        751.17        805.35        13.60 o                         
  -9   2   3        262.04        275.63         7.44 o                         
  -8   2   3       1101.72       1187.04        13.29 o                         
  -7   2   3        813.75        782.95        10.23 o                         
  -6   2   3       1535.19       1701.90        15.57 o                         
  -5   2   3        243.04        272.49         4.51 o                         
  -4   2   3       2932.09       3088.40        31.12 o                         
  -3   2   3          2.55          1.06         1.12 o                         
  -2   2   3       2134.89       1980.88        25.30 o                         
  -1   2   3       1026.51        929.26        13.82 o                         
   0   2   3         19.12         41.13         1.64 o                         
   1   2   3       1256.96       1245.75        16.26 o                         
   2   2   3        495.82        523.17         7.62 o                         
   3   2   3       2714.23       3050.15        33.17 o                         
   4   2   3       4628.22       4542.62        43.77 o                         
   5   2   3          8.96         15.61         1.61 o                         
   6   2   3        298.07        310.14         4.99 o                         
   7   2   3         52.66         54.96         2.60 o                         
   8   2   3       2077.27       2076.59        25.21 o                         
   9   2   3         83.03         68.62         5.24 o                         
  10   2   3        631.87        655.38        11.84 o                         
  11   2   3         15.20         11.15         2.97 o                         
  12   2   3         86.70         73.63         5.88 o                         
  13   2   3         48.66         47.12         5.36 o                         
  14   2   3         53.81         57.98         8.74 o                         
  15   2   3          0.31          3.18         5.40 o                         
 -16   3   3         15.61         22.16         9.11 o                         
 -15   3   3         12.37         24.41         5.73 o                         
 -14   3   3        177.80        152.18        10.25 o                         
 -13   3   3          0.08          1.15         3.57 o                         
 -12   3   3          6.75          8.39         3.09 o                         
 -11   3   3        356.20        339.23        12.40 o                         
 -10   3   3         11.88         14.04         3.43 o                         
  -9   3   3        351.34        356.31         9.77 o                         
  -8   3   3       1798.60       1807.60        22.30 o                         
  -7   3   3         68.75         77.13         4.30 o                         
  -6   3   3        480.62        508.99        15.16 o                         
  -5   3   3        100.75        119.30         4.97 o                         
  -4   3   3       1473.94       1439.86        24.83 o                         
  -3   3   3        492.97        585.02        10.93 o                         
  -2   3   3       1783.31       1801.71        24.40 o                         
  -1   3   3        162.06        163.63         4.04 o                         
   0   3   3        721.68        710.98         8.88 o                         
   1   3   3          1.16          3.70         0.72 o                         
   2   3   3       2237.76       2273.61        27.51 o                         
   3   3   3        279.34        338.78         6.45 o                         
   4   3   3        572.88        515.86         8.29 o                         
   5   3   3          0.20          8.42         1.37 o                         
   6   3   3       1046.85       1057.80        13.82 o                         
   7   3   3        165.47        177.20         6.56 o                         
   8   3   3        300.02        316.70         7.00 o                         
   9   3   3         12.97         11.65         2.81 o                         
  10   3   3        647.74        654.50        14.56 o                         
  11   3   3         62.15         51.00         5.45 o                         
  12   3   3        459.21        456.16        25.18 o                         
  13   3   3         18.73         11.89         5.91 o                         
  14   3   3         60.24         72.15         9.73 o                         
  15   3   3         12.30          9.74         6.79 o                         
 -15   4   3         25.85         13.92        15.47 o                         
 -14   4   3         90.54         67.03        20.63 o                         
 -13   4   3          0.91          2.06         5.70 o                         
 -12   4   3          4.86          4.07         5.93 o                         
 -11   4   3        783.77        794.19        32.00 o                         
 -10   4   3          1.46          2.20         3.15 o                         
  -9   4   3        365.29        345.35        12.47 o                         
  -8   4   3        402.04        392.21        18.05 o                         
  -7   4   3        595.58        569.33        14.74 o                         
  -6   4   3         38.86         36.63         3.39 o                         
  -5   4   3        927.14        956.08        16.14 o                         
  -4   4   3        924.31        907.49        14.10 o                         
  -3   4   3          8.07          7.12         2.06 o                         
  -2   4   3       1535.80       1577.46        22.85 o                         
  -1   4   3         29.90         31.67         2.23 o                         
   0   4   3        297.96        317.71         6.02 o                         
   1   4   3       1465.34       1470.57        19.42 o                         
   2   4   3         63.27         62.12         4.28 o                         
   3   4   3       2138.32       2126.30        31.54 o                         
   4   4   3        481.71        434.20         8.44 o                         
   5   4   3        161.86        150.77         6.82 o                         
   6   4   3         23.23         34.33         3.06 o                         
   7   4   3        467.22        453.88        11.95 o                         
   8   4   3        274.05        259.14        10.70 o                         
   9   4   3        231.16        214.57        13.17 o                         
  10   4   3        423.80        367.86        25.32 o                         
  11   4   3          1.43          5.21         7.41 o                         
  12   4   3         67.85         75.28        19.59 o                         
  13   4   3         66.86         48.98        19.59 o                         
  14   4   3         75.27         78.59        20.37 o                         
 -14   5   3          2.34          0.52        12.89 o                         
 -13   5   3        113.86        106.29        13.92 o                         
 -12   5   3         33.62         24.23        13.41 o                         
 -11   5   3        309.68        249.05        30.42 o                         
 -10   5   3         46.86         46.58        16.50 o                         
  -9   5   3        125.00        118.96        11.29 o                         
  -8   5   3         48.16         52.45        11.08 o                         
  -7   5   3        698.98        721.73        20.54 o                         
  -6   5   3        203.68        223.96         7.84 o                         
  -5   5   3        545.39        515.83        12.89 o                         
  -4   5   3         70.03         73.78         3.97 o                         
  -3   5   3        601.82        557.33        12.63 o                         
  -2   5   3        316.17        280.16         6.42 o                         
  -1   5   3       1611.46       1594.56        25.96 o                         
   0   5   3          3.47          3.62         1.35 o                         
   1   5   3       1475.90       1524.60        22.07 o                         
   2   5   3         13.68         13.44         1.78 o                         
   3   5   3        761.14        767.32        13.05 o                         
   4   5   3          4.75          4.45         2.01 o                         
   5   5   3        713.53        764.64        15.67 o                         
   6   5   3        283.58        294.70        12.76 o                         
   7   5   3         56.84         58.76         5.76 o                         
   8   5   3         28.52         17.13         6.58 o                         
   9   5   3        133.28        151.20        22.43 o                         
  10   5   3        119.24        111.88        13.21 o                         
  11   5   3         91.82        103.55        16.50 o                         
  12   5   3          4.27         16.28        12.38 o                         
  13   5   3         35.28         12.38        15.98 o                         
 -13   6   3        115.44        143.35        27.33 o                         
 -12   6   3          3.60          4.13        12.38 o                         
 -11   6   3        107.58         52.59        17.02 o                         
 -10   6   3         11.75          0.00         8.77 o                         
  -9   6   3        149.20        134.59        25.52 o                         
  -8   6   3         25.72         14.44        10.83 o                         
  -7   6   3          9.11         10.59         6.94 o                         
  -6   6   3         34.86         50.80         7.97 o                         
  -5   6   3        590.52        642.33        21.26 o                         
  -4   6   3         22.05         23.40         4.05 o                         
  -3   6   3        485.53        446.86        12.26 o                         
  -2   6   3         40.64         49.17         3.89 o                         
  -1   6   3        242.80        214.91         6.40 o                         
   0   6   3         16.43         17.53         2.29 o                         
   1   6   3       1040.90       1117.76        19.00 o                         
   2   6   3        146.41        159.95         5.61 o                         
   3   6   3        301.90        326.92         8.20 o                         
   4   6   3         55.80         55.58         4.85 o                         
   5   6   3        394.20        379.68        13.69 o                         
   6   6   3          7.94         11.96         5.64 o                         
   7   6   3         92.41         81.96        23.20 o                         
   8   6   3        230.26        194.39        24.23 o                         
   9   6   3         63.04         91.27        18.56 o                         
  10   6   3         52.43         36.61        15.47 o                         
  11   6   3         75.92         68.06        19.59 o                         
  12   6   3          0.25          0.00        10.83 o                         
 -11   7   3         13.65         10.31        12.89 o                         
 -10   7   3         15.78          3.61        10.83 o                         
  -9   7   3        103.62        102.09        18.56 o                         
  -7   7   3          0.46          0.00         9.28 o                         
  -6   7   3         96.65        119.76        13.67 o                         
  -5   7   3          9.01         14.34        14.70 o                         
  -4   7   3        388.03        381.75        25.56 o                         
  -3   7   3         56.37         48.88         4.55 o                         
  -2   7   3        365.30        370.36        13.16 o                         
  -1   7   3          6.94          4.55         2.63 o                         
   0   7   3        120.17        132.21         7.72 o                         
   1   7   3         72.72         70.14         8.15 o                         
   2   7   3         95.37        111.50         8.52 o                         
   3   7   3        211.21        195.95        12.57 o                         
   4   7   3         73.51         81.05         8.00 o                         
   5   7   3         71.19         90.24        14.95 o                         
   6   7   3        100.15        102.61        16.50 o                         
   7   7   3         81.67         70.64        15.47 o                         
   8   7   3        114.53        119.11        21.14 o                         
   9   7   3         53.17         58.78        17.02 o                         
  10   7   3         59.75         62.91        18.05 o                         
  -8   8   3         72.02         74.11        23.98 o                         
  -7   8   3          5.14          0.00        10.31 o                         
  -6   8   3         91.75        120.66        20.63 o                         
  -5   8   3         51.31         39.70        14.44 o                         
  -4   8   3        392.69        394.97        33.52 o                         
  -3   8   3          1.68          0.00         8.77 o                         
  -2   8   3        299.85        306.28        28.88 o                         
  -1   8   3          0.88          0.00         4.20 o                         
   0   8   3         70.29         91.27        15.47 o                         
   1   8   3          7.74         15.09         3.69 o                         
   2   8   3        255.26        281.33        14.20 o                         
   3   8   3         25.30         20.48         6.63 o                         
   4   8   3         58.96         71.40         9.12 o                         
   5   8   3          3.60          2.42         5.80 o                         
   6   8   3         79.08         97.56        12.21 o                         
   7   8   3         14.94         18.47         8.20 o                         
  -3   9   3          6.50         14.95        12.89 o                         
  -2   9   3         15.00         24.75        11.34 o                         
  -1   9   3         42.94         33.52        12.38 o                         
   0   9   3         61.71         76.83        14.95 o                         
   1   9   3         32.93         47.44        12.89 o                         
 -16   0   4         53.45         52.49        12.91 o                         
 -14   0   4        137.81        110.39        14.18 o                         
 -12   0   4        523.43        499.33        17.00 o                         
 -10   0   4       1104.07       1179.79        31.77 o                         
  -8   0   4        219.52        210.02         8.51 o                         
  -6   0   4        108.69        195.10         6.61 o                         
  -4   0   4       5771.33       6514.85        97.00 o                         
  -2   0   4        154.62        246.34         4.07 o                         
   0   0   4         11.20          9.71        12.50 o                         
   2   0   4       3566.26       2898.68       145.25 o                         
   4   0   4        464.28        354.09        58.26 o                         
   6   0   4       3252.85       3479.94       113.47 o                         
   8   0   4        704.08        762.60        28.41 o                         
  10   0   4        481.99        513.27        14.82 o                         
  12   0   4        240.61        227.54        15.05 o                         
  14   0   4         72.84         76.11        12.54 o                         
  16   0   4         93.94        111.30        16.48 o                         
 -17   1   4          0.30          5.07         7.64 o                         
 -16   1   4          7.92          3.33         6.52 o                         
 -15   1   4        128.59        110.75        11.56 o                         
 -14   1   4        154.33        155.24        13.30 o                         
 -13   1   4        141.00        115.38         7.73 o                         
 -12   1   4        426.78        421.50        13.59 o                         
 -11   1   4        148.99        155.55         7.12 o                         
 -10   1   4        674.61        690.86        12.46 o                         
  -9   1   4         12.74          8.07         1.83 o                         
  -8   1   4         34.82         26.89         2.26 o                         
  -7   1   4         41.34         59.06         2.53 o                         
  -6   1   4       1125.17       1105.97        12.92 o                         
  -5   1   4       1767.56       2163.19        27.77 o                         
  -4   1   4        691.24        620.28         6.96 o                         
  -3   1   4        982.71        866.28        14.67 o                         
  -2   1   4       2246.62       2262.69        23.70 o                         
  -1   1   4      15678.68      15326.37       161.86 o                         
   0   1   4      11621.96      11296.14       116.05 o                         
   1   1   4        947.04       1164.26        13.19 o                         
   2   1   4       3377.98       3528.70        41.47 o                         
   3   1   4       3505.55       2835.92        19.64 o                         
   4   1   4       1279.46       1310.81        17.49 o                         
   5   1   4       1178.95       1333.90         9.38 o                         
   6   1   4       1408.45       1382.28        16.51 o                         
   7   1   4        155.99        171.74         3.93 o                         
   8   1   4        414.32        455.51         7.32 o                         
   9   1   4        354.99        379.13         7.91 o                         
  10   1   4         27.43         24.66         2.86 o                         
  11   1   4         73.89         77.48         5.96 o                         
  12   1   4         65.86         56.94         5.27 o                         
  13   1   4         22.72         20.74         6.70 o                         
  14   1   4        243.59        250.75        18.46 o                         
  15   1   4          0.34          5.90         5.73 o                         
 -17   2   4         30.74         32.80        12.28 o                         
 -16   2   4          4.33          0.00         5.55 o                         
 -15   2   4         72.83         70.96         8.19 o                         
 -14   2   4          2.41          3.89         3.85 o                         
 -13   2   4        114.97        126.02         6.85 o                         
 -12   2   4         94.09         86.35         5.59 o                         
 -11   2   4        126.25        132.35         6.63 o                         
 -10   2   4        287.16        284.45         8.12 o                         
  -9   2   4        663.41        631.83        11.80 o                         
  -8   2   4        166.24        133.67         4.73 o                         
  -7   2   4        896.61        936.73        16.00 o                         
  -6   2   4       1993.16       1897.86        22.03 o                         
  -5   2   4       2553.85       2478.15        34.12 o                         
  -4   2   4        171.05        188.41         3.45 o                         
  -3   2   4       2428.25       2719.68        37.13 o                         
  -2   2   4        143.70        148.65         2.94 o                         
  -1   2   4       2622.83       2603.14        32.17 o                         
   0   2   4        958.47        918.98        11.10 o                         
   1   2   4         93.10         59.92         1.61 o                         
   2   2   4       5189.23       5963.39        52.23 o                         
   3   2   4       4069.04       4273.15        38.23 o                         
   4   2   4         10.01          8.05         0.80 o                         
   5   2   4        408.22        360.50         5.18 o                         
   6   2   4         71.04         62.81         2.18 o                         
   7   2   4        316.61        322.12         6.71 o                         
   8   2   4        385.68        343.40         7.07 o                         
   9   2   4       2406.29       2356.72        33.87 o                         
  10   2   4         69.28         63.72         4.35 o                         
  11   2   4         84.04         76.53         5.80 o                         
  12   2   4         34.52         22.34         4.96 o                         
  13   2   4        109.50        100.59         8.35 o                         
  14   2   4         65.14         68.07         7.73 o                         
  15   2   4         98.15        110.32        10.08 o                         
 -16   3   4         33.86         30.14         6.49 o                         
 -15   3   4         28.13         21.23         5.70 o                         
 -14   3   4         10.71          4.14         4.03 o                         
 -13   3   4        177.30        160.84         9.18 o                         
 -12   3   4          9.40         10.36         3.03 o                         
 -11   3   4        218.14        198.09         8.33 o                         
 -10   3   4        121.68        110.85         5.37 o                         
  -9   3   4         46.70         41.89         3.07 o                         
  -8   3   4        131.15        141.13         3.56 o                         
  -7   3   4       1466.05       1491.59        20.89 o                         
  -6   3   4          2.86          1.20         1.45 o                         
  -5   3   4        517.17        557.44        10.77 o                         
  -4   3   4        131.60        140.29         5.51 o                         
  -3   3   4        371.94        339.72         6.02 o                         
  -2   3   4          9.58         10.63         1.35 o                         
  -1   3   4       1657.60       1521.07        20.03 o                         
   0   3   4          2.01          0.99         0.78 o                         
   1   3   4       2215.95       2424.86        26.84 o                         
   2   3   4        926.34        944.98        11.80 o                         
   3   3   4        672.66        544.49         7.55 o                         
   4   3   4         10.41         10.34         1.34 o                         
   5   3   4        352.16        341.07         5.85 o                         
   6   3   4         81.17         72.47         2.73 o                         
   7   3   4        398.55        375.85         6.09 o                         
   8   3   4          0.17          0.87         1.93 o                         
   9   3   4        419.20        424.95        12.12 o                         
  10   3   4         21.48         27.08         4.61 o                         
  11   3   4        299.67        292.03        12.88 o                         
  12   3   4          2.89          2.24         4.54 o                         
  13   3   4        187.04        153.43        14.40 o                         
  14   3   4         14.71         15.36         6.99 o                         
  15   3   4        143.48        136.37        12.84 o                         
 -15   4   4         35.01         36.61        19.59 o                         
 -14   4   4          6.12          0.52        13.41 o                         
 -13   4   4         92.91         89.88        12.48 o                         
 -12   4   4          2.87          2.53         4.88 o                         
 -11   4   4          1.25          0.15         4.17 o                         
 -10   4   4       1118.46       1120.76        45.99 o                         
  -9   4   4        227.17        273.49        11.33 o                         
  -8   4   4        281.23        279.00        11.20 o                         
  -7   4   4        127.99        115.41         6.86 o                         
  -6   4   4        276.50        267.84         8.82 o                         
  -5   4   4        372.40        325.66         8.80 o                         
  -4   4   4        942.91        963.29        15.22 o                         
  -3   4   4       1331.92       1358.39        19.02 o                         
  -2   4   4         11.12         17.03         1.64 o                         
  -1   4   4        169.25        181.20         4.99 o                         
   0   4   4       1271.28       1340.34        17.11 o                         
   1   4   4        278.53        298.86         5.07 o                         
   2   4   4        795.56        744.32         9.91 o                         
   3   4   4         38.14         40.71         2.98 o                         
   4   4   4        853.01        877.10        15.54 o                         
   5   4   4         70.02         58.98         3.36 o                         
   6   4   4        366.81        360.36         7.90 o                         
   7   4   4        168.30        152.58         6.78 o                         
   8   4   4        177.12        189.37        10.27 o                         
   9   4   4        154.65        140.86        11.86 o                         
  10   4   4         86.62         80.15        24.75 o                         
  11   4   4        340.41        338.52        25.89 o                         
  12   4   4         77.26         54.14        18.56 o                         
  13   4   4         26.61         28.18         7.33 o                         
  14   4   4         27.24          8.25         6.46 o                         
 -14   5   4         37.77         30.42        14.95 o                         
 -13   5   4          4.16          1.88         4.76 o                         
 -12   5   4        155.65        154.17        23.72 o                         
 -11   5   4         51.21         46.47        11.40 o                         
 -10   5   4        249.09        182.44        21.14 o                         
  -9   5   4         54.63         57.54         8.56 o                         
  -8   5   4        489.09        574.26        25.56 o                         
  -7   5   4        185.00        208.69        13.33 o                         
  -6   5   4        418.07        394.13        11.85 o                         
  -5   5   4        188.56        193.29         9.29 o                         
  -4   5   4        537.31        538.30        12.74 o                         
  -3   5   4        404.12        381.96        10.16 o                         
  -2   5   4        782.59        838.26        15.18 o                         
  -1   5   4         22.30         19.54         2.80 o                         
   0   5   4       1305.86       1287.41        18.13 o                         
   1   5   4          4.18          2.78         1.33 o                         
   2   5   4       1069.08       1070.68        15.37 o                         
   3   5   4          0.37          1.34         1.59 o                         
   4   5   4        591.93        576.41        11.85 o                         
   5   5   4         26.86         31.20         3.77 o                         
   6   5   4        759.09        761.17        19.44 o                         
   7   5   4         91.19        128.35         8.87 o                         
   8   5   4         80.98         74.30        10.71 o                         
   9   5   4        121.50         93.72        12.88 o                         
  10   5   4         88.20        112.92        24.23 o                         
  11   5   4          2.47         13.41        12.89 o                         
  12   5   4        162.93        159.20        20.11 o                         
  13   5   4         24.86         36.09        18.56 o                         
 -13   6   4          0.11          0.00        10.83 o                         
 -12   6   4        123.25        105.70        21.66 o                         
 -11   6   4          7.99          0.00        10.31 o                         
 -10   6   4        119.30        100.45        15.24 o                         
  -9   6   4         12.37          6.70        10.31 o                         
  -8   6   4        117.10        106.76        18.82 o                         
  -7   6   4        227.71        217.75        15.45 o                         
  -6   6   4        116.61        153.42        11.58 o                         
  -5   6   4         29.76         18.73         4.22 o                         
  -4   6   4        470.23        473.97        17.47 o                         
  -3   6   4         84.75        101.60         7.72 o                         
  -2   6   4        245.70        241.41         7.49 o                         
  -1   6   4        308.22        324.72         9.02 o                         
   0   6   4         90.67        101.13         4.83 o                         
   1   6   4        538.52        559.94        14.02 o                         
   2   6   4        919.37        931.39        18.73 o                         
   3   6   4        205.92        211.69         8.16 o                         
   4   6   4        304.31        296.87        11.12 o                         
   5   6   4         18.53         17.73         4.82 o                         
   6   6   4        219.72        227.08        15.93 o                         
   7   6   4         17.73         15.47         9.28 o                         
   8   6   4        147.25        109.31        19.08 o                         
   9   6   4        283.60        191.30        25.78 o                         
  10   6   4         74.76         97.97        21.66 o                         
  11   6   4         16.78          2.58        11.34 o                         
 -11   7   4         18.52         12.20         8.15 o                         
 -10   7   4         50.36         53.72        12.12 o                         
  -9   7   4         39.63         53.11        14.95 o                         
  -8   7   4         28.37         23.72        12.38 o                         
  -7   7   4         93.55         93.84        16.50 o                         
  -6   7   4         22.46         30.94        12.89 o                         
  -5   7   4        217.63        253.69        26.30 o                         
  -4   7   4         77.23         69.61        15.47 o                         
  -3   7   4        347.76        315.57        29.39 o                         
  -2   7   4          2.24          0.00         7.22 o                         
  -1   7   4        198.80        188.04        11.34 o                         
   0   7   4          3.92          2.28         3.51 o                         
   1   7   4         93.82        116.52         9.90 o                         
   2   7   4        114.22        111.88        14.44 o                         
   3   7   4         53.14         61.69         6.93 o                         
   4   7   4         58.21         50.87         6.73 o                         
   5   7   4        128.01        117.60        12.33 o                         
   6   7   4         39.38         32.78         8.36 o                         
   7   7   4         41.62         39.37         9.25 o                         
   8   7   4         44.25         41.25        13.41 o                         
   9   7   4        110.59         97.45        19.59 o                         
  -8   8   4          3.58          6.19        11.34 o                         
  -7   8   4         97.22        104.67        18.56 o                         
  -6   8   4          0.56          3.61        10.83 o                         
  -5   8   4         71.23         86.63        19.08 o                         
  -4   8   4        104.14        120.66        19.59 o                         
  -3   8   4        575.82        590.91        40.73 o                         
  -2   8   4         35.60         35.06        11.86 o                         
  -1   8   4        100.66        117.05        17.53 o                         
   0   8   4          0.03          2.06         3.69 o                         
   1   8   4        142.74        149.40        10.49 o                         
   2   8   4          3.11          7.28         4.83 o                         
   3   8   4        218.79        242.55        15.83 o                         
   4   8   4         65.10         68.46        14.44 o                         
   5   8   4        103.90        118.26        12.76 o                         
   6   8   4         41.69         33.88         8.73 o                         
   7   8   4         55.19         68.40        11.65 o                         
  -2   9   4          8.47         12.89        10.31 o                         
  -1   9   4         46.00         66.52        15.47 o                         
   0   9   4         21.91         24.23        11.86 o                         
 -17   0   5         99.18        103.19        17.77 o                         
 -15   0   5         32.06         30.57        12.38 o                         
 -13   0   5        273.33        305.79        21.89 o                         
 -11   0   5        372.61        425.00        14.14 o                         
  -9   0   5        372.40        418.27        12.38 o                         
  -7   0   5        557.72        554.69        10.92 o                         
  -5   0   5       5470.53       5067.54        72.70 o                         
  -3   0   5       2167.99       2072.55        27.42 o                         
  -1   0   5        353.96        489.50        11.78 o                         
   1   0   5       5294.96       4962.08        34.55 o                         
   3   0   5        546.32        620.69         8.67 o                         
   5   0   5        766.05        785.14         6.10 o                         
   7   0   5        550.29        509.49         7.47 o                         
   9   0   5        807.73        802.99        17.05 o                         
  11   0   5        118.66        136.38         8.41 o                         
  13   0   5         64.73         72.10        37.90 o                         
  15   0   5        119.68        156.92        16.81 o                         
 -17   1   5         59.28         56.25        16.45 o                         
 -16   1   5          7.34          4.54         6.64 o                         
 -15   1   5          2.89          0.85         6.20 o                         
 -14   1   5         87.92         98.41         8.73 o                         
 -13   1   5        260.63        246.46         9.97 o                         
 -12   1   5         89.26        100.58         5.75 o                         
 -11   1   5        444.89        437.66        12.42 o                         
 -10   1   5         13.71         27.36         2.88 o                         
  -9   1   5        780.82        795.37        11.65 o                         
  -8   1   5        391.79        382.73         6.89 o                         
  -7   1   5         95.76        103.92         3.61 o                         
  -6   1   5       3062.29       2853.33        31.57 o                         
  -5   1   5       1203.71       1183.81        15.28 o                         
  -4   1   5        780.33        731.10         7.52 o                         
  -3   1   5        396.89        403.19         6.11 o                         
  -2   1   5        472.58        328.35         3.36 o                         
  -1   1   5        222.40        226.05         2.87 o                         
   0   1   5       4867.60       4708.69        39.90 o                         
   1   1   5       5577.65       5284.38        50.11 o                         
   2   1   5        676.42        689.47         8.91 o                         
   3   1   5       2521.81       2512.37        21.58 o                         
   4   1   5        540.47        576.69        11.30 o                         
   5   1   5        536.56        489.77         5.27 o                         
   6   1   5        873.07        982.33        16.13 o                         
   7   1   5       1213.50       1298.84        14.42 o                         
   8   1   5        208.05        171.29         5.83 o                         
   9   1   5        272.77        301.18         7.51 o                         
  10   1   5        397.26        372.63        10.76 o                         
  11   1   5          2.09          4.03         2.84 o                         
  12   1   5          6.71          6.26         3.49 o                         
  13   1   5        101.22        110.72        11.39 o                         
  14   1   5         27.19         22.76         8.48 o                         
  15   1   5        123.30        122.88        11.23 o                         
 -17   2   5          1.27          1.91         5.98 o                         
 -16   2   5         51.09         47.54         8.03 o                         
 -15   2   5         25.41         24.40         5.11 o                         
 -14   2   5        208.72        191.20        10.09 o                         
 -13   2   5         68.30         70.19         6.13 o                         
 -12   2   5          6.90          5.49         2.98 o                         
 -11   2   5        440.66        421.21        11.75 o                         
 -10   2   5        246.72        248.94        10.38 o                         
  -9   2   5        308.40        290.54         7.74 o                         
  -8   2   5        522.99        527.74         8.13 o                         
  -7   2   5         91.27        102.71         5.94 o                         
  -6   2   5        200.26        184.82         3.02 o                         
  -5   2   5        172.69        205.41         4.58 o                         
  -4   2   5       5350.00       5729.29        52.38 o                         
  -3   2   5          5.90          2.92         0.83 o                         
  -2   2   5       4276.61       4197.97        36.81 o                         
  -1   2   5        322.78        355.67         6.07 o                         
   0   2   5       1680.05       1596.26        15.66 o                         
   1   2   5        441.99        516.90         7.31 o                         
   2   2   5       1143.70        977.21        10.54 o                         
   3   2   5       2391.77       2510.60        26.48 o                         
   4   2   5        792.91        798.55         9.57 o                         
   5   2   5        136.24        111.57         3.61 o                         
   6   2   5        278.79        266.32         5.62 o                         
   7   2   5        165.87        146.48         6.04 o                         
   8   2   5        319.23        329.48         8.06 o                         
   9   2   5        286.86        303.41         9.30 o                         
  10   2   5       1095.00       1050.53        25.09 o                         
  11   2   5          4.99          2.11         3.38 o                         
  12   2   5        144.27        153.60         8.10 o                         
  13   2   5         97.90         96.14         7.51 o                         
  14   2   5        107.54         94.54         8.93 o                         
  15   2   5          5.71          7.08         5.85 o                         
 -16   3   5        120.13        111.25         9.33 o                         
 -15   3   5         43.35         24.15         6.56 o                         
 -14   3   5         66.32         59.10         7.08 o                         
 -13   3   5         15.90         17.43         5.16 o                         
 -12   3   5        323.03        324.62        20.40 o                         
 -11   3   5          6.32          5.31         3.13 o                         
 -10   3   5        251.85        293.01         9.04 o                         
  -9   3   5        101.56        109.62         4.70 o                         
  -8   3   5        363.70        425.77         6.92 o                         
  -7   3   5          3.86          2.02         1.01 o                         
  -6   3   5        611.94        593.68        10.63 o                         
  -5   3   5        160.03        148.52         5.31 o                         
  -4   3   5        309.23        307.69         7.10 o                         
  -3   3   5        223.37        196.79         4.98 o                         
  -2   3   5       1143.22       1131.99        15.30 o                         
  -1   3   5         15.73         24.94         1.39 o                         
   0   3   5       1780.90       1822.57        22.50 o                         
   1   3   5        344.40        377.17         6.16 o                         
   2   3   5       1139.47       1024.57        13.85 o                         
   3   3   5         28.91         27.14         1.98 o                         
   4   3   5        308.01        249.65         4.70 o                         
   5   3   5        162.56        158.85         5.82 o                         
   6   3   5        375.72        349.54         5.84 o                         
   7   3   5          0.16          0.68         1.34 o                         
   8   3   5        202.30        184.64         7.30 o                         
   9   3   5          0.59          2.65         2.86 o                         
  10   3   5        372.78        373.01        14.77 o                         
  11   3   5         90.86         92.14         9.06 o                         
  12   3   5        160.25        159.89        18.83 o                         
  13   3   5         62.88         32.79         9.65 o                         
  14   3   5        120.11        111.60        16.83 o                         
 -15   4   5         15.97          1.03        14.95 o                         
 -14   4   5         76.99         71.67        19.59 o                         
 -13   4   5         19.78         15.73         7.96 o                         
 -12   4   5         98.49         94.17        15.51 o                         
 -11   4   5         19.23         10.09         5.72 o                         
 -10   4   5        124.19        117.21         8.59 o                         
  -9   4   5        625.59        637.70        17.34 o                         
  -8   4   5         98.80        100.44         8.07 o                         
  -7   4   5        203.50        192.05         7.60 o                         
  -6   4   5        488.08        464.04        10.52 o                         
  -5   4   5        362.23        328.44         8.94 o                         
  -4   4   5        507.35        520.01        11.07 o                         
  -3   4   5        187.98        192.42         4.60 o                         
  -2   4   5        155.72        153.90         5.00 o                         
  -1   4   5       1085.11       1121.61        16.95 o                         
   0   4   5        435.82        459.64         7.41 o                         
   1   4   5        665.50        655.23         9.87 o                         
   2   4   5        228.26        209.19         5.00 o                         
   3   4   5        513.80        516.28         8.75 o                         
   4   4   5          5.82          6.15         1.83 o                         
   5   4   5        550.96        534.49        10.16 o                         
   6   4   5        268.94        272.79         7.97 o                         
   7   4   5         91.11        116.98         6.54 o                         
   8   4   5        132.42        143.17         8.77 o                         
   9   4   5        160.33        140.38        15.49 o                         
  10   4   5        256.80        245.96        20.74 o                         
  11   4   5         92.26         71.15        19.85 o                         
  12   4   5         67.69         90.24        22.69 o                         
  13   4   5        129.01        110.76        11.48 o                         
 -14   5   5          4.37          2.11         7.42 o                         
 -13   5   5        102.27         91.38         8.71 o                         
 -12   5   5          1.32          2.89         7.31 o                         
 -11   5   5        221.83        194.10        21.34 o                         
 -10   5   5          0.82          0.77         5.47 o                         
  -9   5   5        139.17        152.46        14.94 o                         
  -8   5   5          3.12          4.77         3.82 o                         
  -7   5   5        570.81        640.87        22.09 o                         
  -6   5   5        112.67        127.53         7.27 o                         
  -5   5   5        509.73        529.09        11.00 o                         
  -4   5   5        204.44        197.30         8.22 o                         
  -3   5   5        103.20        108.23         5.45 o                         
  -2   5   5        236.04        232.50         5.76 o                         
  -1   5   5        510.70        551.50        11.06 o                         
   0   5   5         87.77         92.11         4.01 o                         
   1   5   5       1549.22       1447.50        20.51 o                         
   2   5   5         14.77         12.23         1.99 o                         
   3   5   5        543.25        517.88        12.02 o                         
   4   5   5         60.58         49.97         5.85 o                         
   5   5   5        488.09        418.25        12.27 o                         
   6   5   5        233.41        203.57        13.24 o                         
   7   5   5       1110.60       1233.11        44.56 o                         
   8   5   5        642.69        604.84        42.28 o                         
   9   5   5         75.51         70.13        17.02 o                         
  10   5   5          4.54          0.00        10.31 o                         
  11   5   5         48.99         81.19        28.88 o                         
  12   5   5          9.15         15.98        16.50 o                         
 -13   6   5         39.77         32.20        10.78 o                         
 -12   6   5          2.22          0.00         6.53 o                         
 -11   6   5        123.84        110.66        18.30 o                         
 -10   6   5          3.82          0.00         8.25 o                         
  -9   6   5        151.71        148.50        21.14 o                         
  -8   6   5         62.40         84.69        12.33 o                         
  -7   6   5        342.88        351.71        21.43 o                         
  -6   6   5         76.63         79.72         7.10 o                         
  -5   6   5         66.52         74.20         7.09 o                         
  -4   6   5          2.37          3.30         3.60 o                         
  -3   6   5        328.93        357.25        30.37 o                         
  -2   6   5        374.96        405.53        33.19 o                         
  -1   6   5         33.97         32.93         5.93 o                         
   0   6   5          6.47         11.11         3.83 o                         
   1   6   5        193.21        194.47         9.59 o                         
   2   6   5         91.92         90.09         7.39 o                         
   3   6   5        716.80        718.20        25.97 o                         
   4   6   5         42.23         34.87         5.61 o                         
   5   6   5        137.56        156.75        10.99 o                         
   6   6   5          0.49          3.36         4.70 o                         
   7   6   5        553.09        527.69        28.41 o                         
   8   6   5          3.27          3.13         6.81 o                         
   9   6   5         65.58         71.67        17.53 o                         
  10   6   5         75.90         52.59        18.05 o                         
  11   6   5         32.56         36.09        15.98 o                         
 -11   7   5         51.80         36.82        25.78 o                         
 -10   7   5         45.76         44.86        14.44 o                         
  -9   7   5         22.38         31.97        13.41 o                         
  -8   7   5         51.74         70.64        17.53 o                         
  -7   7   5         78.89         76.83        17.53 o                         
  -6   7   5        136.70        162.94        24.75 o                         
  -5   7   5        102.28         84.56        15.47 o                         
  -4   7   5        205.32        230.49        24.23 o                         
  -3   7   5          2.00          0.00         6.19 o                         
  -2   7   5        130.78        129.65        10.30 o                         
  -1   7   5         34.35         28.90         6.70 o                         
   0   7   5        319.04        290.58        14.87 o                         
   1   7   5         22.27         18.48         5.28 o                         
   2   7   5         25.02         33.13         5.34 o                         
   3   7   5         40.63         39.47         9.17 o                         
   4   7   5        128.92        149.56        10.96 o                         
   5   7   5         32.41         25.64         9.80 o                         
   6   7   5        113.18         95.94        13.43 o                         
   7   7   5         15.94         16.58         8.56 o                         
   8   7   5         58.04         48.56        11.74 o                         
   9   7   5         13.44         22.69        10.19 o                         
  -8   8   5         65.74         83.53        20.11 o                         
  -7   8   5          0.49          9.80        12.89 o                         
  -6   8   5        116.74        122.20        22.17 o                         
  -5   8   5          0.00          0.52         9.80 o                         
  -4   8   5         65.75         55.17        14.44 o                         
  -3   8   5         58.36         62.39        15.47 o                         
  -2   8   5        297.20        349.60        30.42 o                         
  -1   8   5         21.81         12.36         5.02 o                         
   0   8   5        149.63        141.27        10.87 o                         
   1   8   5          0.54          0.93         4.29 o                         
   2   8   5        104.36        107.34        10.35 o                         
   3   8   5          1.24          3.14         4.54 o                         
   4   8   5        237.96        246.63        17.85 o                         
   5   8   5          0.41          4.31         6.68 o                         
   6   8   5         67.42         92.46        12.99 o                         
 -16   0   6        200.99        213.91        23.67 o                         
 -14   0   6         21.89         16.20         9.79 o                         
 -12   0   6        204.30        219.53        13.99 o                         
 -10   0   6        296.81        235.26        12.16 o                         
  -8   0   6       1031.99       1064.38        20.55 o                         
  -6   0   6       3553.73       3725.39        60.44 o                         
  -4   0   6       2031.18       1861.58        29.47 o                         
  -2   0   6       1140.51       1254.46        21.10 o                         
   0   0   6       4768.32       4550.12        73.98 o                         
   2   0   6          7.77         15.84         5.61 o                         
   4   0   6        968.85        890.81        46.76 o                         
   6   0   6       1294.89       1510.73        55.87 o                         
   8   0   6        339.20        384.09        21.69 o                         
  10   0   6        232.92        226.63        15.19 o                         
  12   0   6         61.82        110.45        15.63 o                         
  14   0   6         56.40         64.01        13.01 o                         
 -17   1   6          2.16          4.24         7.50 o                         
 -16   1   6         25.54         10.12         6.00 o                         
 -15   1   6         22.23          9.13         6.20 o                         
 -14   1   6         21.18         27.71         6.37 o                         
 -13   1   6         18.77         26.12         4.58 o                         
 -12   1   6        270.93        286.09         9.88 o                         
 -11   1   6         13.54          7.06         3.34 o                         
 -10   1   6        397.41        461.73         9.70 o                         
  -9   1   6          4.93          2.37         1.61 o                         
  -8   1   6       1151.90       1113.94        15.15 o                         
  -7   1   6        368.47        333.24         6.48 o                         
  -6   1   6        608.26        664.04         9.26 o                         
  -5   1   6       1043.93        997.37        12.77 o                         
  -4   1   6        963.94        832.37         9.46 o                         
  -3   1   6        558.73        592.18         8.23 o                         
  -2   1   6        457.42        416.59         4.61 o                         
  -1   1   6        409.76        437.43         6.96 o                         
   0   1   6         26.68         27.08         1.12 o                         
   1   1   6       1418.29       1392.15        17.20 o                         
   2   1   6       2624.84       2615.18        28.84 o                         
   3   1   6         19.75         24.30         2.03 o                         
   4   1   6        554.58        561.90         9.52 o                         
   5   1   6        592.37        681.57         7.72 o                         
   6   1   6       1226.43       1259.32        17.69 o                         
   7   1   6        736.25        729.37         7.97 o                         
   8   1   6        644.45        596.77        10.19 o                         
   9   1   6        485.34        469.19         9.59 o                         
  10   1   6         54.54         57.64         4.15 o                         
  11   1   6         42.07         35.52         5.12 o                         
  12   1   6         96.83        100.02        10.42 o                         
  13   1   6         90.38        117.56        15.33 o                         
  14   1   6         35.74         46.16         7.66 o                         
 -16   2   6          4.92         17.11         6.70 o                         
 -15   2   6         96.87         93.27         9.09 o                         
 -14   2   6          9.59         14.90         4.00 o                         
 -13   2   6        307.10        315.39        10.23 o                         
 -12   2   6         15.65          7.84         3.17 o                         
 -11   2   6         83.65         62.26         5.03 o                         
 -10   2   6        497.72        497.86        13.06 o                         
  -9   2   6        333.06        344.73        11.93 o                         
  -8   2   6         33.11         49.72         4.47 o                         
  -7   2   6        620.53        587.51        10.51 o                         
  -6   2   6          9.91         14.19         1.74 o                         
  -5   2   6         65.35         46.90         3.19 o                         
  -4   2   6         60.03         77.91         2.30 o                         
  -3   2   6       8150.66       7760.92        90.32 o                         
  -2   2   6         15.34          8.29         1.76 o                         
  -1   2   6       1638.47       1586.35        21.25 o                         
   0   2   6        862.33        822.75         9.51 o                         
   1   2   6       1678.71       1683.53        21.25 o                         
   2   2   6          0.96         13.81         1.29 o                         
   3   2   6        709.33        616.87         8.09 o                         
   4   2   6       2473.59       2499.26        24.76 o                         
   5   2   6        193.80        222.35         4.62 o                         
   6   2   6         51.23         53.52         2.77 o                         
   7   2   6        355.75        357.85         9.65 o                         
   8   2   6         62.42         66.64         3.89 o                         
   9   2   6         82.32         81.65         5.05 o                         
  10   2   6        217.26        232.39         8.87 o                         
  11   2   6       1095.27       1087.76        24.18 o                         
  12   2   6         35.23         44.02         5.84 o                         
  13   2   6         84.55         88.88         8.44 o                         
  14   2   6         25.30         27.31         6.81 o                         
 -16   3   6          0.77          5.36         4.26 o                         
 -15   3   6         97.93        100.20        15.55 o                         
 -14   3   6          0.03          2.94         3.73 o                         
 -13   3   6        228.55        251.82        10.25 o                         
 -12   3   6         80.11        117.13         6.78 o                         
 -11   3   6        217.67        222.29        15.07 o                         
 -10   3   6         16.33         19.59         2.83 o                         
  -9   3   6        478.18        616.62        16.33 o                         
  -8   3   6         51.59         46.58         2.49 o                         
  -7   3   6        416.25        390.20         6.60 o                         
  -6   3   6         54.47         70.25         3.42 o                         
  -5   3   6        149.51        138.97         5.14 o                         
  -4   3   6        490.96        476.66         8.08 o                         
  -3   3   6       1710.49       1795.89        23.99 o                         
  -2   3   6        291.32        333.57         5.83 o                         
  -1   3   6       1371.52       1382.55        20.05 o                         
   0   3   6        167.40        197.65         5.30 o                         
   1   3   6       1528.02       1419.98        20.05 o                         
   2   3   6         31.79         42.95         2.10 o                         
   3   3   6        600.15        545.27         7.81 o                         
   4   3   6         53.41         61.24         2.34 o                         
   5   3   6        296.03        275.60         4.97 o                         
   6   3   6          2.29          3.30         1.43 o                         
   7   3   6        258.03        260.81         7.72 o                         
   8   3   6         50.90         59.63         5.46 o                         
   9   3   6        157.06        163.94        10.83 o                         
  10   3   6          1.65          0.81         3.15 o                         
  11   3   6        335.20        299.42        23.59 o                         
  12   3   6          0.63         21.09         7.40 o                         
  13   3   6         92.51        117.08        16.52 o                         
  14   3   6          2.93          0.00         5.31 o                         
 -15   4   6         75.86         62.12        12.59 o                         
 -14   4   6          2.88          3.03         7.49 o                         
 -13   4   6         76.43         71.54        10.85 o                         
 -12   4   6         32.53         24.71         5.35 o                         
 -11   4   6        105.63        107.35        14.12 o                         
 -10   4   6        123.11        117.81         8.02 o                         
  -9   4   6        105.13        127.65        10.81 o                         
  -8   4   6         88.79         82.10         7.18 o                         
  -7   4   6        321.80        369.33        11.00 o                         
  -6   4   6        404.72        396.26        10.97 o                         
  -5   4   6        179.44        172.12         7.53 o                         
  -4   4   6        113.62        117.14         4.18 o                         
  -3   4   6        244.09        220.11         5.30 o                         
  -2   4   6        556.27        634.64        11.17 o                         
  -1   4   6       1082.29       1057.60        16.99 o                         
   0   4   6        990.17        883.91        12.96 o                         
   1   4   6        320.04        293.38         6.59 o                         
   2   4   6        312.73        317.75         6.54 o                         
   3   4   6         41.46         35.52         2.69 o                         
   4   4   6        603.47        595.34        12.32 o                         
   5   4   6        333.38        380.10        11.69 o                         
   6   4   6        113.52        125.13         6.90 o                         
   7   4   6        159.42        197.20         9.59 o                         
   8   4   6        119.96        128.39        14.83 o                         
   9   4   6        104.94         98.79        15.56 o                         
  10   4   6        149.74        115.50        22.69 o                         
  11   4   6         81.32        103.64        23.72 o                         
  12   4   6         69.13         86.63        23.72 o                         
  13   4   6         38.65         36.24        10.83 o                         
 -14   5   6          0.91          3.51         7.79 o                         
 -13   5   6          0.81          0.00         6.67 o                         
 -12   5   6        146.13        138.17        15.78 o                         
 -11   5   6          5.13          5.16         6.56 o                         
 -10   5   6        203.16        242.79        33.26 o                         
  -9   5   6          0.79          4.13         6.37 o                         
  -8   5   6         79.42        101.40         9.38 o                         
  -7   5   6          9.05         13.99         3.96 o                         
  -6   5   6        637.44        634.56        17.83 o                         
  -5   5   6        222.30        222.01         8.95 o                         
  -4   5   6        273.07        292.11         9.66 o                         
  -3   5   6         12.63         11.93         2.39 o                         
  -2   5   6         10.21          7.94         2.70 o                         
  -1   5   6        594.09        580.89        13.86 o                         
   0   5   6        701.56        720.97        16.64 o                         
   1   5   6         64.48         57.69         4.82 o                         
   2   5   6        918.26        877.04        19.13 o                         
   3   5   6         79.36         72.88         6.15 o                         
   4   5   6        316.46        303.76        12.09 o                         
   5   5   6         13.19         12.53         4.71 o                         
   6   5   6        810.38        811.39        27.56 o                         
   7   5   6          4.09          5.53         5.06 o                         
   8   5   6        781.47        811.93        30.37 o                         
   9   5   6         88.51        126.80        24.23 o                         
  10   5   6         15.23         30.50        11.85 o                         
  11   5   6          4.89          9.19        10.75 o                         
  12   5   6         69.53         71.16        16.30 o                         
 -12   6   6         65.44         43.92        10.65 o                         
 -11   6   6          1.30          0.00         9.80 o                         
 -10   6   6        107.95         97.45        18.56 o                         
  -9   6   6         33.26         35.06        13.92 o                         
  -8   6   6        211.30        254.72        26.81 o                         
  -7   6   6         34.76         49.73         9.29 o                         
  -6   6   6        312.41        295.59        26.55 o                         
  -5   6   6         28.24         32.32         7.76 o                         
  -4   6   6        103.68        100.44         9.41 o                         
  -3   6   6        212.06        207.15        10.79 o                         
  -2   6   6         79.24         76.81         7.96 o                         
  -1   6   6         45.80         52.72         5.86 o                         
   0   6   6         84.15         87.96        13.08 o                         
   1   6   6         54.61         57.91         7.34 o                         
   2   6   6        374.12        379.39        17.14 o                         
   3   6   6          0.84          1.82         3.63 o                         
   4   6   6        214.03        252.83        13.94 o                         
   5   6   6          0.48          1.74         4.52 o                         
   6   6   6        440.73        424.01        19.54 o                         
   7   6   6         15.20          7.98         7.63 o                         
   8   6   6        211.64        211.63        20.42 o                         
   9   6   6          1.95         10.13         9.09 o                         
  10   6   6         61.55        100.25        17.14 o                         
 -10   7   6         25.81         13.92        10.31 o                         
  -9   7   6         40.00         60.33        16.50 o                         
  -8   7   6         60.35         75.80        15.47 o                         
  -7   7   6         31.09         72.19        14.95 o                         
  -6   7   6        103.95         89.72        16.50 o                         
  -5   7   6        230.23        212.44        22.17 o                         
  -4   7   6         12.18         19.08         9.80 o                         
  -3   7   6         58.78         76.31        15.47 o                         
  -2   7   6         65.38         57.57         7.91 o                         
  -1   7   6        245.49        257.26        14.78 o                         
   0   7   6         64.98         63.24         9.80 o                         
   1   7   6        146.22        149.00        12.11 o                         
   2   7   6         53.68         56.11         9.80 o                         
   3   7   6        155.50        185.00        12.06 o                         
   4   7   6         44.34         39.05         6.89 o                         
   5   7   6         66.84         57.15         7.89 o                         
   6   7   6          3.98          7.03         7.22 o                         
   7   7   6        105.61         94.01        15.98 o                         
   8   7   6         19.76         25.59         9.90 o                         
  -7   8   6         62.67         58.27        14.95 o                         
  -6   8   6          3.82          1.55         9.28 o                         
  -5   8   6         76.42         88.69        16.50 o                         
  -4   8   6          0.44          6.70         9.80 o                         
  -3   8   6         46.34         64.97        15.98 o                         
  -2   8   6         32.27         62.91        14.44 o                         
  -1   8   6        279.89        283.50        20.63 o                         
   0   8   6          4.94          3.19         4.57 o                         
   1   8   6         90.38         84.97         9.79 o                         
   2   8   6          4.81          4.13         5.47 o                         
   3   8   6        127.58        144.64        13.86 o                         
   4   8   6          7.76          1.95         6.53 o                         
   5   8   6        111.31        112.66        13.30 o                         
 -17   0   7         56.15         18.17        12.33 o                         
 -15   0   7         96.94         78.00        10.98 o                         
 -13   0   7         49.28         50.84         7.89 o                         
 -11   0   7        447.06        521.10        14.82 o                         
  -9   0   7        503.52        512.29        14.03 o                         
  -7   0   7       1997.45       2483.44        38.87 o                         
  -5   0   7       2664.08       2545.25        37.68 o                         
  -3   0   7        990.79        763.92        12.95 o                         
  -1   0   7       2154.84       2231.01        29.84 o                         
   1   0   7        213.37        172.60         4.48 o                         
   3   0   7       1018.87        963.35         9.09 o                         
   5   0   7       1456.60       1503.03        13.64 o                         
   7   0   7       1954.99       2554.74        28.58 o                         
   9   0   7         35.95         40.25         4.17 o                         
  11   0   7         71.86         54.95        10.58 o                         
  13   0   7         76.30         60.24        10.27 o                         
 -17   1   7          5.91          9.67         7.47 o                         
 -16   1   7         11.01          0.00         5.50 o                         
 -15   1   7         35.53         31.75         7.35 o                         
 -14   1   7          6.42          5.66         4.96 o                         
 -13   1   7         24.25         27.35         4.32 o                         
 -12   1   7         30.70         37.38         3.90 o                         
 -11   1   7        249.57        238.48         8.58 o                         
 -10   1   7         26.18         27.73         2.54 o                         
  -9   1   7        714.12        692.83        11.04 o                         
  -8   1   7        249.68        269.70         6.32 o                         
  -7   1   7       1462.19       1329.36        16.04 o                         
  -6   1   7        184.04        188.93         4.21 o                         
  -5   1   7        873.29        911.85        11.79 o                         
  -4   1   7        839.77        681.03         8.57 o                         
  -3   1   7        588.91        589.48         8.53 o                         
  -2   1   7        296.61        336.34         4.17 o                         
  -1   1   7        137.08         98.88         2.86 o                         
   0   1   7          3.96          2.34         1.12 o                         
   1   1   7       1243.66       1227.36        13.77 o                         
   2   1   7         38.51         40.81         2.20 o                         
   3   1   7        307.19        312.44         4.49 o                         
   4   1   7        775.79        818.31        11.97 o                         
   5   1   7        473.69        453.68         6.33 o                         
   6   1   7        114.27        133.49         5.64 o                         
   7   1   7       2202.21       2189.23        22.91 o                         
   8   1   7        930.81        963.25        17.32 o                         
   9   1   7         26.87         21.07         3.44 o                         
  10   1   7        134.45        137.52         7.10 o                         
  11   1   7        196.06        211.28        14.04 o                         
  12   1   7         26.74         15.55         5.58 o                         
  13   1   7         98.50        134.93        10.71 o                         
  14   1   7        158.90        174.62        13.45 o                         
 -16   2   7         13.75         16.51         7.22 o                         
 -15   2   7          2.68         13.57         4.93 o                         
 -14   2   7        203.79        221.43        13.88 o                         
 -13   2   7         39.02         35.92         4.75 o                         
 -12   2   7        308.88        284.08        10.07 o                         
 -11   2   7          6.68          6.47         2.81 o                         
 -10   2   7         51.17         67.80         4.08 o                         
  -9   2   7        144.32        129.06         7.64 o                         
  -8   2   7        816.25        744.39        12.39 o                         
  -7   2   7          3.92          3.32         1.75 o                         
  -6   2   7        592.34        531.99         9.06 o                         
  -5   2   7         95.83        128.71         3.94 o                         
  -4   2   7         97.81        104.18         3.98 o                         
  -3   2   7        732.45        631.08         7.94 o                         
  -2   2   7       5140.92       4827.17        44.81 o                         
  -1   2   7       1687.80       1470.88        17.74 o                         
   0   2   7       1931.79       1975.58        19.93 o                         
   1   2   7        259.95        254.27         5.01 o                         
   2   2   7        535.51        527.98         6.70 o                         
   3   2   7         14.23         12.56         1.57 o                         
   4   2   7        373.70        372.63         5.94 o                         
   5   2   7       1123.43       1160.53        14.87 o                         
   6   2   7        763.86        732.19        11.61 o                         
   7   2   7         15.81         16.46         2.98 o                         
   8   2   7         23.78         22.43         3.29 o                         
   9   2   7        159.82        166.51         7.56 o                         
  10   2   7        300.85        317.30        13.98 o                         
  11   2   7         76.08         77.61         6.90 o                         
  12   2   7        427.49        432.12        17.83 o                         
  13   2   7         63.72         74.69         9.60 o                         
  14   2   7         51.64         65.68         8.03 o                         
 -16   3   7         24.36         32.82         6.70 o                         
 -15   3   7          0.03          0.17         4.03 o                         
 -14   3   7        108.96        113.23        11.26 o                         
 -13   3   7          1.67          2.01         3.26 o                         
 -12   3   7        392.48        379.91        14.81 o                         
 -11   3   7         62.38         53.76         6.42 o                         
 -10   3   7         82.45         86.07         5.39 o                         
  -9   3   7        129.22        118.78         7.02 o                         
  -8   3   7        673.97        647.42        12.37 o                         
  -7   3   7         22.03         25.31         1.92 o                         
  -6   3   7        429.31        458.09         7.85 o                         
  -5   3   7        753.93        798.11        11.30 o                         
  -4   3   7        251.69        261.79         5.97 o                         
  -3   3   7         38.82         31.69         1.80 o                         
  -2   3   7       2823.93       2737.47        37.80 o                         
  -1   3   7          9.78          8.01         1.70 o                         
   0   3   7       1561.94       1427.69        21.36 o                         
   1   3   7         16.18         26.91         2.51 o                         
   2   3   7        911.73        906.73        13.35 o                         
   3   3   7         23.19         34.60         2.11 o                         
   4   3   7        664.90        667.20         8.78 o                         
   5   3   7          4.87          2.65         1.45 o                         
   6   3   7        132.73        145.29         6.56 o                         
   7   3   7        111.65        103.62         5.74 o                         
   8   3   7        158.50        150.22         9.31 o                         
   9   3   7         14.64         12.81         4.54 o                         
  10   3   7        241.99        268.51        15.89 o                         
  11   3   7         23.33         10.53         4.67 o                         
  12   3   7        216.90        203.31        25.23 o                         
  13   3   7          2.70          5.15         4.96 o                         
 -15   4   7         15.24         12.21         9.21 o                         
 -14   4   7         55.44         62.96        11.35 o                         
 -13   4   7          1.29          5.58         7.39 o                         
 -12   4   7         75.36         92.92         9.67 o                         
 -11   4   7        149.38        146.44        22.36 o                         
 -10   4   7         59.15         80.80         8.26 o                         
  -9   4   7         54.02         61.67         5.86 o                         
  -8   4   7        141.31        166.85        10.30 o                         
  -7   4   7         82.77         76.09         5.67 o                         
  -6   4   7        135.08        123.10         8.74 o                         
  -5   4   7        226.47        261.69         8.78 o                         
  -4   4   7        384.42        358.47         7.49 o                         
  -3   4   7        186.07        177.78         7.76 o                         
  -2   4   7        972.51        933.35        25.03 o                         
  -1   4   7        385.94        351.02         8.82 o                         
   0   4   7        680.66        669.28        15.74 o                         
   1   4   7        357.51        315.88        11.02 o                         
   2   4   7        205.70        185.03         6.02 o                         
   3   4   7        755.97        760.05        18.17 o                         
   4   4   7        340.01        341.50         9.37 o                         
   5   4   7        138.54        132.23         7.57 o                         
   6   4   7        119.03        139.22        10.47 o                         
   7   4   7        157.67        160.02        10.99 o                         
   8   4   7         80.73        120.12        16.40 o                         
   9   4   7         76.38         80.10        17.02 o                         
  10   4   7         34.63         32.95        12.18 o                         
  11   4   7         90.79         83.69         8.63 o                         
  12   4   7         94.31         85.10         9.42 o                         
 -14   5   7         84.34         83.31        13.24 o                         
 -13   5   7          1.51          0.52         7.05 o                         
 -12   5   7         45.80         34.03        12.38 o                         
 -11   5   7        153.71        164.49        20.11 o                         
 -10   5   7          9.72          5.67         9.28 o                         
  -9   5   7        337.98        345.47        27.84 o                         
  -8   5   7         21.22         14.91         6.81 o                         
  -7   5   7          6.14          5.30         4.54 o                         
  -6   5   7          0.57          1.99         3.75 o                         
  -5   5   7        728.96        732.57        19.31 o                         
  -4   5   7         26.76         27.09         3.16 o                         
  -3   5   7        410.95        425.51        12.80 o                         
  -2   5   7         14.99         10.80         4.76 o                         
  -1   5   7         14.09         16.20         5.95 o                         
   0   5   7        867.12        871.39        22.44 o                         
   1   5   7        625.85        665.42        19.70 o                         
   2   5   7         54.13         49.00         6.42 o                         
   3   5   7        501.49        495.13        17.46 o                         
   4   5   7         13.58          9.49         4.18 o                         
   5   5   7        323.32        331.30        29.96 o                         
   6   5   7        168.24        158.13        12.39 o                         
   7   5   7        585.37        541.33        22.82 o                         
   8   5   7         40.72         28.41        11.53 o                         
   9   5   7        253.28        256.95        46.92 o                         
  10   5   7          2.32          0.00         9.03 o                         
  11   5   7         51.54         71.36        15.49 o                         
 -12   6   7          9.63         23.20        13.41 o                         
 -11   6   7         49.64         45.89        13.92 o                         
 -10   6   7          8.46         10.31        10.31 o                         
  -9   6   7        116.07        122.20        19.08 o                         
  -8   6   7         40.89         37.13        11.86 o                         
  -7   6   7        293.93        269.67        27.33 o                         
  -6   6   7          2.48          8.25         9.28 o                         
  -5   6   7        226.36        191.30        22.17 o                         
  -4   6   7        201.80        270.19        26.30 o                         
  -3   6   7        119.34        112.86        10.71 o                         
  -2   6   7         99.48         82.38         8.90 o                         
  -1   6   7        145.37        161.77        11.91 o                         
   0   6   7        100.13        101.05        10.35 o                         
   1   6   7        199.65        192.53        28.88 o                         
   2   6   7         42.09         47.23        10.31 o                         
   3   6   7         49.20         55.81         8.88 o                         
   4   6   7         95.09        103.11         9.47 o                         
   5   6   7        501.71        530.67        20.69 o                         
   6   6   7          0.68          1.43         4.86 o                         
   7   6   7        167.44        157.07        17.49 o                         
   8   6   7          2.74          9.91         8.79 o                         
   9   6   7        107.23        114.05        19.59 o                         
 -10   7   7         19.01         51.05        14.95 o                         
  -9   7   7         38.11         38.67        14.44 o                         
  -8   7   7         23.29         22.69        11.34 o                         
  -7   7   7         92.88         80.95        17.53 o                         
  -6   7   7        122.18        127.88        20.63 o                         
  -5   7   7          9.47         16.50        11.34 o                         
  -4   7   7         36.21         37.13        12.89 o                         
  -3   7   7         74.80         82.52        24.75 o                         
  -2   7   7        312.20        308.49        16.23 o                         
  -1   7   7        102.27         93.59         9.40 o                         
   0   7   7        107.99        133.74        37.90 o                         
   1   7   7         58.06         62.50         9.28 o                         
   2   7   7        121.79        116.32        12.03 o                         
   3   7   7         74.62         69.45        19.85 o                         
   4   7   7        193.96        208.33        16.67 o                         
   5   7   7         64.26         80.00        10.96 o                         
   6   7   7         28.15         22.20        18.82 o                         
   7   7   7          3.41          4.51         7.68 o                         
  -6   8   7         10.20          5.16        11.34 o                         
  -5   8   7         11.22          7.22        11.86 o                         
  -4   8   7        104.95        128.91        20.63 o                         
  -3   8   7          1.44          0.52         9.80 o                         
  -2   8   7         77.99         85.43        11.09 o                         
  -1   8   7          4.50         12.05         5.62 o                         
   0   8   7        197.49        184.89        14.23 o                         
   1   8   7          0.90          0.00         4.46 o                         
   2   8   7         55.09         67.73         9.82 o                         
   3   8   7          0.01          2.50         6.01 o                         
   4   8   7         80.54         87.14        16.50 o                         
 -16   0   8         16.02         18.24         9.97 o                         
 -14   0   8        103.55        178.46        33.43 o                         
 -12   0   8        205.00        235.68        15.27 o                         
 -10   0   8        239.71        248.31         9.74 o                         
  -8   0   8       1284.58       1245.76        23.61 o                         
  -6   0   8       1643.71       1634.28        27.67 o                         
  -4   0   8       1040.49        848.90        19.59 o                         
  -2   0   8       1143.47       1283.91        18.47 o                         
   0   0   8         43.60         31.00         2.28 o                         
   2   0   8       3522.69       3529.96        53.53 o                         
   4   0   8       1094.67       1069.10        29.10 o                         
   6   0   8       1799.52       1848.31        52.43 o                         
   8   0   8       1498.87       1668.53        47.04 o                         
  10   0   8         19.76         75.39         8.05 o                         
  12   0   8         78.66         89.55        17.25 o                         
 -16   1   8         49.37         58.32         9.58 o                         
 -15   1   8         49.35         63.42         9.28 o                         
 -14   1   8          0.55          1.48         4.27 o                         
 -13   1   8         37.39         60.77         5.18 o                         
 -12   1   8         51.38         54.78         5.29 o                         
 -11   1   8          2.26          3.24         2.76 o                         
 -10   1   8        672.42        642.86        13.37 o                         
  -9   1   8        237.05        212.38         8.21 o                         
  -8   1   8        202.17        204.40         5.68 o                         
  -7   1   8         24.85          8.42         2.02 o                         
  -6   1   8       1396.81       1291.90        16.41 o                         
  -5   1   8        611.95        520.20         8.25 o                         
  -4   1   8       1110.44       1230.20        14.89 o                         
  -3   1   8         20.05         25.08         1.64 o                         
  -2   1   8        442.11        381.40         5.05 o                         
  -1   1   8        130.83        187.40         3.84 o                         
   0   1   8        156.21        130.43         3.86 o                         
   1   1   8         89.08         91.57         2.39 o                         
   2   1   8        822.64        786.57         9.64 o                         
   3   1   8        317.63        299.39         5.21 o                         
   4   1   8        477.05        467.12         9.95 o                         
   5   1   8        458.01        479.01         7.65 o                         
   6   1   8        673.40        595.16        11.25 o                         
   7   1   8         87.69         87.18         3.92 o                         
   8   1   8        697.02        727.29        15.78 o                         
   9   1   8        298.40        262.20         8.44 o                         
  10   1   8        135.11        146.34         8.00 o                         
  11   1   8         17.20          5.65         4.42 o                         
  12   1   8         80.85         93.33         8.70 o                         
  13   1   8         66.68         71.06        10.91 o                         
 -16   2   8         15.13         13.29         6.15 o                         
 -15   2   8         64.77         61.68         8.40 o                         
 -14   2   8         11.81          7.76         3.87 o                         
 -13   2   8        147.51        164.91         8.10 o                         
 -12   2   8         18.41         11.78         3.57 o                         
 -11   2   8        717.42        682.24        14.45 o                         
 -10   2   8         19.48         27.84         3.75 o                         
  -9   2   8          5.16          8.54         2.59 o                         
  -8   2   8         28.65         33.66         2.70 o                         
  -7   2   8        522.04        527.52         9.34 o                         
  -6   2   8          8.13         17.49         2.71 o                         
  -5   2   8        200.31        197.55         6.60 o                         
  -4   2   8        161.53        162.34         4.45 o                         
  -3   2   8         76.43         75.11         2.43 o                         
  -2   2   8         70.22         73.39         2.80 o                         
  -1   2   8       4249.08       4107.01        52.06 o                         
   0   2   8        834.59        715.22         9.88 o                         
   1   2   8        674.84        664.41        12.58 o                         
   2   2   8          5.40          2.87         1.11 o                         
   3   2   8        198.28        201.55         5.23 o                         
   4   2   8         16.89          8.98         1.81 o                         
   5   2   8       2258.70       2113.98        26.66 o                         
   6   2   8          5.79          2.24         2.24 o                         
   7   2   8          9.35          7.35         2.55 o                         
   8   2   8         33.40         43.61         3.83 o                         
   9   2   8        145.03        139.87         6.88 o                         
  10   2   8        160.43        209.29        16.93 o                         
  11   2   8        166.76        173.52        16.22 o                         
  12   2   8         14.85         17.56         5.41 o                         
  13   2   8        126.57        149.01        11.42 o                         
 -15   3   8         26.90         29.73         7.00 o                         
 -14   3   8          0.60          0.25         3.72 o                         
 -13   3   8        153.70        127.77         8.49 o                         
 -12   3   8          6.05          6.58         3.50 o                         
 -11   3   8        212.15        222.12         9.34 o                         
 -10   3   8        146.66        145.72         8.06 o                         
  -9   3   8        258.46        266.72         9.39 o                         
  -8   3   8         14.42         12.28         2.22 o                         
  -7   3   8        424.67        411.47         7.69 o                         
  -6   3   8         78.53         98.35         3.27 o                         
  -5   3   8        219.36        229.77         4.44 o                         
  -4   3   8         25.70         30.93         1.96 o                         
  -3   3   8       1422.34       1302.19        18.68 o                         
  -2   3   8        190.10        222.53         5.42 o                         
  -1   3   8       1905.10       1726.23        23.61 o                         
   0   3   8          2.53          1.12         1.29 o                         
   1   3   8       1275.25       1269.41        19.33 o                         
   2   3   8          1.83          4.46         1.40 o                         
   3   3   8        976.77       1012.43        13.83 o                         
   4   3   8         63.12         68.97         3.31 o                         
   5   3   8        174.83        181.09         6.62 o                         
   6   3   8         31.03         25.42         3.15 o                         
   7   3   8         98.78         92.51         6.65 o                         
   8   3   8         29.79         22.81         4.29 o                         
   9   3   8        203.74        209.64        11.59 o                         
  10   3   8         11.24          0.45         3.96 o                         
  11   3   8        354.14        363.41        16.07 o                         
  12   3   8         14.00         28.26         6.19 o                         
 -15   4   8         15.90         16.61         9.28 o                         
 -14   4   8         49.44         32.06         9.99 o                         
 -13   4   8         47.98         49.50        12.89 o                         
 -12   4   8         16.92         33.61         7.29 o                         
 -11   4   8         41.44         48.73         7.32 o                         
 -10   4   8        102.35        110.74         9.04 o                         
  -9   4   8         37.02         41.36         6.32 o                         
  -8   4   8        196.43        181.93        10.52 o                         
  -7   4   8        202.17        199.27        15.19 o                         
  -6   4   8         24.54         23.79         3.90 o                         
  -5   4   8        252.65        256.11        10.97 o                         
  -4   4   8         88.55         93.91         8.34 o                         
  -3   4   8        600.25        564.12        13.93 o                         
  -2   4   8        214.03        170.50         8.53 o                         
  -1   4   8        788.27        731.26        24.41 o                         
   0   4   8        129.73        148.73         9.82 o                         
   1   4   8        331.60        336.46        16.75 o                         
   2   4   8        745.57        704.88        23.97 o                         
   3   4   8        479.47        432.34        14.26 o                         
   4   4   8        145.46        129.27         8.01 o                         
   5   4   8         64.25         70.36         6.77 o                         
   6   4   8        126.57        114.47         8.94 o                         
   7   4   8         82.64        103.33        10.83 o                         
   8   4   8        211.37        264.36        23.41 o                         
   9   4   8         60.92         77.10        14.74 o                         
  10   4   8         21.84         13.65         5.74 o                         
  11   4   8         66.51         44.19         7.39 o                         
 -13   5   8         20.84         41.77        13.41 o                         
 -12   5   8          1.74          2.06         8.25 o                         
 -11   5   8          5.58          6.70         9.28 o                         
 -10   5   8        199.26        200.06        23.72 o                         
  -9   5   8         11.50         19.59         8.77 o                         
  -8   5   8        247.20        253.42        18.39 o                         
  -7   5   8         41.94         27.20         7.18 o                         
  -6   5   8        105.64        112.02         8.97 o                         
  -5   5   8         18.38         19.29         6.21 o                         
  -4   5   8        747.94        734.10        21.91 o                         
  -3   5   8         14.47         15.31         5.81 o                         
  -2   5   8        175.87        184.37        22.41 o                         
  -1   5   8          2.56          2.33         3.33 o                         
   0   5   8          6.91          9.21         5.09 o                         
   1   5   8        216.16        190.03        12.12 o                         
   2   5   8        310.72        286.29        15.08 o                         
   3   5   8         27.84         23.24         5.85 o                         
   4   5   8        302.11        302.75        19.57 o                         
   5   5   8        158.91        137.69        18.48 o                         
   6   5   8        190.75        176.24        13.45 o                         
   7   5   8         24.25         12.52         7.93 o                         
   8   5   8        278.27        267.36        19.50 o                         
   9   5   8         35.90         21.81        18.30 o                         
  10   5   8        179.49        188.61        22.60 o                         
 -12   6   8         32.25         37.64        12.89 o                         
 -11   6   8         10.97         14.95        10.83 o                         
 -10   6   8         33.38         37.64        13.92 o                         
  -9   6   8         21.59         20.63        11.34 o                         
  -8   6   8        210.95        175.31        21.66 o                         
  -7   6   8         11.43          8.25         8.77 o                         
  -6   6   8        227.74        216.57        23.72 o                         
  -5   6   8        124.99        156.75        19.59 o                         
  -4   6   8        278.99        301.28        16.35 o                         
  -3   6   8          0.45          0.00         4.20 o                         
  -2   6   8        252.87        224.75        14.32 o                         
  -1   6   8        341.80        370.21        18.39 o                         
   0   6   8         96.06         89.46        10.02 o                         
   1   6   8         66.60         53.42        13.15 o                         
   2   6   8         53.20         55.61        15.98 o                         
   3   6   8         11.28          7.73         6.68 o                         
   4   6   8        152.14        154.08        14.83 o                         
   5   6   8        272.87        274.49        20.57 o                         
   6   6   8        330.30        344.47        18.72 o                         
   7   6   8          7.47          2.59         5.82 o                         
   8   6   8         79.43         77.32        14.57 o                         
   9   6   8          6.39          7.09        10.19 o                         
  -9   7   8         15.13         23.72        12.38 o                         
  -8   7   8         70.70         64.97        16.50 o                         
  -7   7   8         97.69         72.70        17.02 o                         
  -6   7   8         17.35         18.05        11.86 o                         
  -5   7   8         17.51         15.47        10.31 o                         
  -4   7   8         52.09         54.66        13.92 o                         
  -3   7   8        195.50        202.88        15.34 o                         
  -2   7   8         50.30         45.52         8.05 o                         
  -1   7   8        189.08        172.75        14.62 o                         
   0   7   8        107.88         99.62        11.23 o                         
   1   7   8         52.82         54.86         8.93 o                         
   2   7   8         31.86         29.53         8.15 o                         
   3   7   8         83.65         92.58        11.74 o                         
   4   7   8         93.14        131.02        14.09 o                         
   5   7   8        178.97        168.69        15.86 o                         
   6   7   8         93.17         80.08        14.44 o                         
  -5   8   8         21.71          4.13        10.31 o                         
  -4   8   8          1.90          0.00         8.77 o                         
  -3   8   8         87.14         86.11        17.02 o                         
  -2   8   8          0.23          0.58         5.31 o                         
  -1   8   8        140.09        132.20        23.72 o                         
   0   8   8          0.63          0.53         4.91 o                         
   1   8   8        111.61        118.51        12.70 o                         
   2   8   8         25.43         24.73         8.00 o                         
 -15   0   9         33.67         53.34         9.61 o                         
 -13   0   9         45.83         45.83         8.25 o                         
 -11   0   9         96.80         61.04         5.52 o                         
  -9   0   9        735.37        768.49        18.30 o                         
  -7   0   9        733.74        745.49        20.88 o                         
  -5   0   9        641.23        686.28        13.67 o                         
  -3   0   9       1947.96       2024.92        30.17 o                         
  -1   0   9         10.73          8.91         1.69 o                         
   1   0   9        677.41        667.03        11.99 o                         
   3   0   9       1868.98       1886.13        26.21 o                         
   5   0   9       1764.94       1731.08        22.80 o                         
   7   0   9       1285.59       1136.97        16.31 o                         
   9   0   9        151.01        126.57         6.32 o                         
  11   0   9         88.51         42.28        17.53 o                         
  13   0   9         55.40         55.41        24.23 o                         
 -16   1   9          2.00          0.52         6.35 o                         
 -15   1   9         47.05         51.80         7.68 o                         
 -14   1   9        253.98        260.68        13.40 o                         
 -13   1   9         10.36         11.75         4.58 o                         
 -12   1   9         30.08         40.52         4.45 o                         
 -11   1   9        262.17        278.47         9.05 o                         
 -10   1   9        145.22        108.99         6.69 o                         
  -9   1   9        163.73        146.04         5.73 o                         
  -8   1   9        219.05        229.97         5.39 o                         
  -7   1   9        172.86        177.64         4.70 o                         
  -6   1   9         19.46         18.40         2.36 o                         
  -5   1   9       1329.30       1275.86        15.02 o                         
  -4   1   9        422.14        456.39         6.39 o                         
  -3   1   9        943.18        928.72        10.49 o                         
  -2   1   9         65.32         69.47         2.33 o                         
  -1   1   9        527.60        532.14         7.55 o                         
   0   1   9        264.02        270.50         5.18 o                         
   1   1   9         38.84         23.00         1.78 o                         
   2   1   9          6.60          3.11         1.21 o                         
   3   1   9       1259.49       1262.26        13.65 o                         
   4   1   9        605.43        570.36         9.31 o                         
   5   1   9        597.10        596.69         9.24 o                         
   6   1   9        362.58        354.62         9.30 o                         
   7   1   9          6.79          4.64         2.68 o                         
   8   1   9         89.39        107.66         7.09 o                         
   9   1   9       1051.69       1067.55        20.05 o                         
  10   1   9         82.27         70.89         7.49 o                         
  11   1   9         34.90         40.64         7.67 o                         
  12   1   9         41.89         35.13         7.24 o                         
  13   1   9         32.59         38.04         9.30 o                         
 -16   2   9         30.83         42.35         8.02 o                         
 -15   2   9          0.52          2.68         5.46 o                         
 -14   2   9         77.11        102.55         6.95 o                         
 -13   2   9         15.98         14.31         4.19 o                         
 -12   2   9        403.21        399.25        18.88 o                         
 -11   2   9         39.50         45.91         4.56 o                         
 -10   2   9        273.16        278.34         9.41 o                         
  -9   2   9        102.71        128.16         5.85 o                         
  -8   2   9         25.68         18.83         2.75 o                         
  -7   2   9         14.64         23.14         2.42 o                         
  -6   2   9        372.19        371.31         7.48 o                         
  -5   2   9        190.10        179.74         4.50 o                         
  -4   2   9        158.40        158.17         3.43 o                         
  -3   2   9        422.11        384.72         5.75 o                         
  -2   2   9         92.55         96.40         3.38 o                         
  -1   2   9         56.61         68.54         2.88 o                         
   0   2   9       1863.19       1806.97        19.08 o                         
   1   2   9        222.23        210.68         6.56 o                         
   2   2   9        412.43        394.82         8.19 o                         
   3   2   9         30.06         26.96         2.96 o                         
   4   2   9       1544.45       1438.46        21.02 o                         
   5   2   9        152.04        169.40         6.27 o                         
   6   2   9        110.83        109.56         5.74 o                         
   7   2   9         48.79         72.69         5.90 o                         
   8   2   9        189.87        190.69         9.19 o                         
   9   2   9        132.56        140.05         8.69 o                         
  10   2   9         63.18         53.25         6.26 o                         
  11   2   9         61.16         81.38         7.10 o                         
  12   2   9         81.15         85.08        10.79 o                         
 -15   3   9          0.27          6.74         4.39 o                         
 -14   3   9         82.46         57.14         7.57 o                         
 -13   3   9          3.96          1.63         3.54 o                         
 -12   3   9         75.45         89.47         9.87 o                         
 -11   3   9          0.52          1.12         2.98 o                         
 -10   3   9        329.11        337.01        11.03 o                         
  -9   3   9          4.74          7.56         3.37 o                         
  -8   3   9        156.37        158.82         6.49 o                         
  -7   3   9         18.01         13.03         2.90 o                         
  -6   3   9         54.09         65.23         7.59 o                         
  -5   3   9         30.55         36.61         2.63 o                         
  -4   3   9        885.73        864.21        11.77 o                         
  -3   3   9         59.90        116.71         5.58 o                         
  -2   3   9       1239.61       1127.94        15.40 o                         
  -1   3   9         73.66         85.61         3.17 o                         
   0   3   9       1054.80        974.11        14.50 o                         
   1   3   9        116.03        108.62         4.36 o                         
   2   3   9       1559.80       1596.05        25.43 o                         
   3   3   9         78.11         79.23         5.87 o                         
   4   3   9        142.77        141.66         6.46 o                         
   5   3   9          8.01          4.19         2.81 o                         
   6   3   9        181.04        195.64        13.41 o                         
   7   3   9          4.83          7.55         4.20 o                         
   8   3   9        135.98        159.72         9.30 o                         
   9   3   9         27.95         22.89         5.30 o                         
  10   3   9        316.75        282.83        17.86 o                         
  11   3   9          0.11          0.00         4.29 o                         
  12   3   9        206.54        213.43        18.53 o                         
 -14   4   9         13.32         11.93        10.31 o                         
 -13   4   9         45.39         47.95        12.89 o                         
 -12   4   9         41.20         44.47         8.52 o                         
 -11   4   9         63.40         81.02        14.44 o                         
 -10   4   9         36.50         34.55        10.83 o                         
  -9   4   9        166.35        153.58        15.61 o                         
  -8   4   9        130.05        140.32        11.36 o                         
  -7   4   9         20.82         21.09         5.14 o                         
  -6   4   9        171.15        191.90        15.33 o                         
  -5   4   9        240.73        231.03         9.79 o                         
  -4   4   9         66.60         44.20         4.63 o                         
  -3   4   9         20.93         25.96         4.73 o                         
  -2   4   9        937.45        910.60        25.38 o                         
  -1   4   9         92.29        100.40         7.39 o                         
   0   4   9        194.15        193.07        12.80 o                         
   1   4   9        753.36        812.44        23.01 o                         
   2   4   9        326.44        314.90        14.37 o                         
   3   4   9          1.50          4.56         4.18 o                         
   4   4   9        289.29        285.12        14.87 o                         
   5   4   9        201.84        197.37        16.75 o                         
   6   4   9         77.67         82.72        11.62 o                         
   7   4   9        161.48        172.99        15.14 o                         
   8   4   9         50.97         44.54        12.70 o                         
   9   4   9        178.26        185.16        11.65 o                         
  10   4   9        104.09         99.50        10.21 o                         
  11   4   9          9.55          6.71         5.66 o                         
 -13   5   9         12.85         21.66        11.86 o                         
 -12   5   9         16.32         26.30        11.86 o                         
 -11   5   9         32.00         24.23        10.83 o                         
 -10   5   9          0.30          1.55         8.77 o                         
  -9   5   9        147.11        202.13        22.17 o                         
  -8   5   9         10.61         25.78        11.34 o                         
  -7   5   9        472.67        433.65        30.42 o                         
  -6   5   9          0.09          9.28         8.25 o                         
  -5   5   9        135.48        111.17         9.54 o                         
  -4   5   9         27.36         15.75         4.09 o                         
  -3   5   9        414.61        402.75        25.74 o                         
  -2   5   9          2.33          3.44         4.50 o                         
  -1   5   9        268.66        310.98        15.48 o                         
   0   5   9         48.30         66.98         9.58 o                         
   1   5   9          4.15         12.80         9.58 o                         
   2   5   9         51.04         47.28         7.31 o                         
   3   5   9        293.49        341.55        22.46 o                         
   4   5   9         53.81         51.86         8.49 o                         
   5   5   9        144.33        118.49        32.48 o                         
   6   5   9         40.58         27.59         8.39 o                         
   7   5   9         98.77        108.36        11.76 o                         
   8   5   9          3.43          2.46         5.94 o                         
   9   5   9        264.67        266.20        26.22 o                         
 -11   6   9         41.69         48.98        15.47 o                         
 -10   6   9          4.35          0.00         7.73 o                         
  -9   6   9         35.73         43.31        13.92 o                         
  -8   6   9         21.87         33.00        11.86 o                         
  -7   6   9        240.70        273.80        28.36 o                         
  -6   6   9         93.33         84.05        15.98 o                         
  -5   6   9        287.84        270.71        27.84 o                         
  -4   6   9          2.15          0.00         4.33 o                         
  -3   6   9        300.19        297.33        18.56 o                         
  -2   6   9         15.76         26.36         6.81 o                         
  -1   6   9         55.17         43.15         8.77 o                         
   0   6   9        238.09        217.67        16.95 o                         
   1   6   9         68.13         63.69        10.21 o                         
   2   6   9         10.12          5.86         6.45 o                         
   3   6   9        228.16        203.31        17.25 o                         
   4   6   9         46.16         58.62        17.02 o                         
   5   6   9         52.29         66.68        11.14 o                         
   6   6   9        179.58        221.84        19.01 o                         
   7   6   9        287.80        310.59        22.79 o                         
   8   6   9          0.18          0.00         8.73 o                         
  -9   7   9         26.52         22.17        12.38 o                         
  -8   7   9         69.39         77.34        16.50 o                         
  -7   7   9         21.00         14.95        11.86 o                         
  -6   7   9         18.62         18.05        10.83 o                         
  -5   7   9         67.97         78.89        17.53 o                         
  -4   7   9        141.39        135.61        20.11 o                         
  -3   7   9         33.41         33.82         8.51 o                         
  -2   7   9         41.47         39.53         7.63 o                         
  -1   7   9         29.24         17.04         6.56 o                         
   0   7   9        124.18        112.49        15.47 o                         
   1   7   9         43.11         29.14         9.80 o                         
   2   7   9         53.56         66.00        16.50 o                         
   3   7   9         51.71         66.74        15.21 o                         
   4   7   9         75.83         73.10        17.02 o                         
   5   7   9         59.87         49.05        10.35 o                         
  -3   8   9         10.14          9.28        11.34 o                         
  -2   8   9        138.78        123.03        13.21 o                         
  -1   8   9          2.42          3.94         5.94 o                         
 -16   0  10         60.14         55.09        13.96 o                         
 -14   0  10          0.69          2.88         6.38 o                         
 -12   0  10         18.05          7.52         5.68 o                         
 -10   0  10        310.65        366.83        18.69 o                         
  -8   0  10        149.51        194.05        14.67 o                         
  -6   0  10        978.16        995.82        18.79 o                         
  -4   0  10       1725.70       1633.18        25.92 o                         
  -2   0  10        116.90        111.00         4.41 o                         
   0   0  10        249.73        265.97         7.37 o                         
   2   0  10       1046.31        942.36        17.08 o                         
   4   0  10        846.15        835.61        17.43 o                         
   6   0  10       1262.08       1240.84        33.22 o                         
   8   0  10        128.25        155.07        18.90 o                         
  10   0  10        296.72        282.58        23.50 o                         
  12   0  10        213.01        342.45        32.74 o                         
 -16   1  10         44.22         35.20         8.50 o                         
 -15   1  10          9.70         10.34         6.08 o                         
 -14   1  10         64.52         55.72         8.46 o                         
 -13   1  10        132.96        118.05         8.71 o                         
 -12   1  10          3.83          8.47         3.39 o                         
 -11   1  10          4.15          3.20         2.77 o                         
 -10   1  10         95.62        105.81         5.48 o                         
  -9   1  10         81.06        104.50         5.16 o                         
  -8   1  10        327.71        321.06         7.52 o                         
  -7   1  10        155.87        185.57         5.88 o                         
  -6   1  10         60.73         74.55         3.62 o                         
  -5   1  10         36.29         35.14         2.64 o                         
  -4   1  10       1194.10       1177.95        14.35 o                         
  -3   1  10        265.69        249.06         4.88 o                         
  -2   1  10        621.85        611.68         8.58 o                         
  -1   1  10        118.03        123.90         3.94 o                         
   0   1  10        527.88        473.70         7.36 o                         
   1   1  10        393.91        386.81         6.38 o                         
   2   1  10        139.08        131.52         3.72 o                         
   3   1  10        222.84        186.94         4.81 o                         
   4   1  10        731.37        678.93        11.78 o                         
   5   1  10        715.28        678.84        13.60 o                         
   6   1  10         65.27         82.34         5.81 o                         
   7   1  10         85.04         66.43         5.68 o                         
   8   1  10        214.66        201.96        10.97 o                         
   9   1  10         36.39         34.29         6.26 o                         
  10   1  10        304.18        334.43        16.85 o                         
  11   1  10        136.05        131.50        19.42 o                         
  12   1  10         30.09         29.85         8.47 o                         
 -15   2  10          6.63          4.87         5.86 o                         
 -14   2  10         29.54         32.29         6.09 o                         
 -13   2  10        284.60        256.23        15.01 o                         
 -12   2  10          6.52          9.04         3.54 o                         
 -11   2  10         49.07         43.86         4.55 o                         
 -10   2  10         51.34         61.66         4.65 o                         
  -9   2  10        375.15        378.19        10.97 o                         
  -8   2  10         93.34         76.62         4.03 o                         
  -7   2  10        242.99        236.50         6.67 o                         
  -6   2  10          1.98          2.74         1.61 o                         
  -5   2  10        125.10        148.12         4.29 o                         
  -4   2  10        158.30        173.54         4.56 o                         
  -3   2  10        483.60        464.79         9.21 o                         
  -2   2  10        296.90        247.46         9.09 o                         
  -1   2  10        454.76        406.65         9.48 o                         
   0   2  10         18.41         12.63         2.16 o                         
   1   2  10        658.15        638.11        15.52 o                         
   2   2  10         69.76         75.49         5.72 o                         
   3   2  10       1160.77       1098.15        22.03 o                         
   4   2  10        136.69        119.89         5.77 o                         
   5   2  10         35.37         32.99         4.54 o                         
   6   2  10         66.98         80.06         5.68 o                         
   7   2  10        410.39        406.08        13.08 o                         
   8   2  10         71.37         72.48         6.14 o                         
   9   2  10         80.00         74.76         7.04 o                         
  10   2  10         63.80         56.08         7.28 o                         
  11   2  10         40.61         39.65         6.62 o                         
 -15   3  10         46.09         26.37         6.55 o                         
 -14   3  10          2.58          0.00         4.23 o                         
 -13   3  10         85.13        106.89         8.47 o                         
 -12   3  10          2.31          5.92         3.82 o                         
 -11   3  10        152.45        151.71        12.88 o                         
 -10   3  10          7.44         12.06         3.82 o                         
  -9   3  10         48.77         57.29         4.50 o                         
  -8   3  10          6.81          5.47         2.30 o                         
  -7   3  10        224.33        233.25         7.63 o                         
  -6   3  10         36.88         26.81         4.09 o                         
  -5   3  10         36.64         49.64         3.92 o                         
  -4   3  10        165.67        175.84         5.85 o                         
  -3   3  10        524.88        486.62        10.24 o                         
  -2   3  10         49.14         52.51         3.82 o                         
  -1   3  10       1549.91       1454.74        28.51 o                         
   0   3  10         19.71         22.12         3.41 o                         
   1   3  10        548.62        541.21        15.09 o                         
   2   3  10        411.72        405.59        20.82 o                         
   3   3  10        495.38        511.91        12.66 o                         
   4   3  10         29.69         25.82         6.37 o                         
   5   3  10        219.78        236.04        14.10 o                         
   6   3  10         21.84         16.11         3.57 o                         
   7   3  10        192.02        234.80        18.28 o                         
   8   3  10          1.08          3.02         4.32 o                         
   9   3  10        166.66        154.13        11.43 o                         
  10   3  10         12.84         17.87         6.17 o                         
  11   3  10        222.92        215.21        13.92 o                         
 -14   4  10         10.26         24.75        11.34 o                         
 -13   4  10         39.40         56.72        14.44 o                         
 -12   4  10         34.21         27.84        10.83 o                         
 -11   4  10         63.16         67.92         9.46 o                         
 -10   4  10        178.60        174.28        18.56 o                         
  -9   4  10         48.44         37.92         9.28 o                         
  -8   4  10          3.91          4.21         5.89 o                         
  -7   4  10         66.16         80.66        10.78 o                         
  -6   4  10        115.60        119.42        10.42 o                         
  -5   4  10         64.34         59.15         6.35 o                         
  -4   4  10        777.66        768.16        22.45 o                         
  -3   4  10         73.91         65.66         8.31 o                         
  -2   4  10         72.93         53.12         6.20 o                         
  -1   4  10        222.29        239.60        19.28 o                         
   0   4  10        771.18        769.46        27.76 o                         
   1   4  10        298.07        288.36        16.48 o                         
   2   4  10          7.30          7.79         4.57 o                         
   3   4  10        222.14        205.96        13.38 o                         
   4   4  10          2.11          6.30         7.56 o                         
   5   4  10        297.14        312.89        21.55 o                         
   6   4  10        226.07        221.36        27.07 o                         
   7   4  10         53.92         55.34        17.79 o                         
   8   4  10        130.61        126.90         9.24 o                         
   9   4  10         74.25         72.57        12.38 o                         
  10   4  10        171.89        161.80        20.37 o                         
 -12   5  10         32.60         24.23        11.86 o                         
 -11   5  10         11.31         14.44        10.31 o                         
 -10   5  10         72.73        105.19        19.59 o                         
  -9   5  10         21.34         25.27        10.31 o                         
  -8   5  10        168.86        178.92        22.69 o                         
  -7   5  10         28.87         37.64        10.31 o                         
  -6   5  10        263.27        230.49        23.20 o                         
  -5   5  10          0.34          5.57         5.43 o                         
  -4   5  10        269.08        252.06        23.46 o                         
  -3   5  10          0.91          2.44         5.06 o                         
  -2   5  10        353.69        335.86        38.41 o                         
  -1   5  10         48.30         75.22        21.40 o                         
   0   5  10         34.79         52.53         9.29 o                         
   1   5  10          0.13          1.29         5.83 o                         
   2   5  10        175.83        211.25        22.17 o                         
   3   5  10         61.01         34.34        12.63 o                         
   4   5  10        110.84        110.68        20.88 o                         
   5   5  10         25.18         37.25        10.49 o                         
   6   5  10         75.80         90.53        13.50 o                         
   7   5  10          0.58          8.50         8.49 o                         
   8   5  10        187.11        209.76        20.32 o                         
   9   5  10          1.76          0.00        13.92 o                         
 -11   6  10          9.80         13.92        11.34 o                         
 -10   6  10         65.68         68.06        15.47 o                         
  -9   6  10          0.34          5.16         9.80 o                         
  -8   6  10         33.50         66.52        15.47 o                         
  -7   6  10         91.45        140.25        20.63 o                         
  -6   6  10        265.30        209.86        22.17 o                         
  -5   6  10          1.55          0.00         7.73 o                         
  -4   6  10        181.28        174.85        29.65 o                         
  -3   6  10         20.07         19.44         6.53 o                         
  -2   6  10        123.04        111.38        14.95 o                         
  -1   6  10          3.52          1.95         5.07 o                         
   0   6  10         17.76          8.61         6.17 o                         
   1   6  10         43.51         54.09         9.09 o                         
   2   6  10        271.38        314.43        32.48 o                         
   3   6  10         52.72         42.19         9.84 o                         
   4   6  10        159.80        155.88        23.20 o                         
   5   6  10         10.32         24.98         9.04 o                         
   6   6  10         36.85         62.48        12.02 o                         
   7   6  10        123.34        115.69        22.95 o                         
  -8   7  10          2.49          4.13        10.83 o                         
  -7   7  10         10.88          5.67        10.83 o                         
  -6   7  10         84.00         52.08        14.44 o                         
  -5   7  10         76.68         89.72        19.08 o                         
  -4   7  10         31.10         41.31         8.05 o                         
  -3   7  10         18.67         20.10         7.15 o                         
  -2   7  10         29.05         32.39         8.15 o                         
  -1   7  10         66.38         61.91        12.89 o                         
   0   7  10          4.94          3.98         6.01 o                         
   1   7  10         67.56         46.00         9.62 o                         
   2   7  10         24.51          2.84         6.93 o                         
   3   7  10         76.10         84.71        18.30 o                         
   4   7  10         56.02         63.27        11.30 o                         
 -15   0  11         12.01         10.57         7.46 o                         
 -13   0  11          1.48          6.65         6.78 o                         
 -11   0  11        129.16        143.24        10.87 o                         
  -9   0  11          9.79          6.21         3.20 o                         
  -7   0  11        909.63        890.81        20.72 o                         
  -5   0  11       1118.69       1059.43        19.44 o                         
  -3   0  11        275.75        292.00         7.76 o                         
  -1   0  11         75.96         93.53         4.52 o                         
   1   0  11        713.62        643.29        15.36 o                         
   3   0  11        803.41        733.17        16.08 o                         
   5   0  11         15.82         12.61         4.94 o                         
   7   0  11        566.84        604.57        29.11 o                         
   9   0  11        354.92        346.09        17.82 o                         
  11   0  11        113.75        128.20        21.40 o                         
 -15   1  11         39.72         36.45         7.67 o                         
 -14   1  11          0.41          2.26         4.91 o                         
 -13   1  11         84.41         79.96         7.98 o                         
 -12   1  11        286.24        247.07         9.17 o                         
 -11   1  11         12.63          9.57         3.14 o                         
 -10   1  11          6.22          5.73         2.79 o                         
  -9   1  11        293.73        312.45         8.19 o                         
  -8   1  11        243.90        271.67         7.91 o                         
  -7   1  11         69.84         71.44         3.61 o                         
  -6   1  11        523.68        489.09         9.67 o                         
  -5   1  11        362.17        356.44         6.79 o                         
  -4   1  11          2.46          2.92         1.54 o                         
  -3   1  11        681.79        661.09         8.20 o                         
  -2   1  11         32.06         43.37         2.44 o                         
  -1   1  11        252.66        238.07         5.39 o                         
   0   1  11        512.58        491.89         8.25 o                         
   1   1  11        486.30        456.48         9.09 o                         
   2   1  11        465.95        401.65         8.78 o                         
   3   1  11        150.10        143.07         7.87 o                         
   4   1  11        260.62        243.28         9.29 o                         
   5   1  11         93.90         99.39         5.85 o                         
   6   1  11         60.97         70.11         5.91 o                         
   7   1  11        355.59        354.97        19.36 o                         
   8   1  11         58.26         54.78         5.75 o                         
   9   1  11         88.16        122.31        13.59 o                         
  10   1  11         38.25         37.53         7.48 o                         
  11   1  11         92.64         85.97         9.25 o                         
 -15   2  11         16.55         25.89         7.09 o                         
 -14   2  11         30.25          7.96         5.70 o                         
 -13   2  11         28.71         49.22         5.78 o                         
 -12   2  11         89.07        110.67         7.42 o                         
 -11   2  11         13.14         17.20         3.92 o                         
 -10   2  11        198.38        212.83         9.13 o                         
  -9   2  11         22.54         14.56         3.34 o                         
  -8   2  11        224.00        239.06         8.81 o                         
  -7   2  11         52.96         53.99         5.62 o                         
  -6   2  11        295.47        269.55         7.66 o                         
  -5   2  11         12.72         10.67         2.26 o                         
  -4   2  11        432.97        460.15         9.76 o                         
  -3   2  11        427.35        405.89         8.62 o                         
  -2   2  11        405.83        382.12         7.79 o                         
  -1   2  11         98.93         91.84         5.36 o                         
   0   2  11        294.24        253.92         7.44 o                         
   1   2  11        114.78        126.34         6.02 o                         
   2   2  11        843.87        830.07        14.16 o                         
   3   2  11         59.54         46.85         4.22 o                         
   4   2  11         47.94         41.46         4.45 o                         
   5   2  11         48.78         45.39         4.58 o                         
   6   2  11        430.19        439.29        12.23 o                         
   7   2  11        119.05        111.07         7.38 o                         
   8   2  11         68.00         58.07         6.40 o                         
   9   2  11         42.71         57.27         6.84 o                         
  10   2  11         96.72        116.70        14.74 o                         
  11   2  11          0.21          3.96         5.31 o                         
 -14   3  11         15.53         16.21         5.38 o                         
 -13   3  11          0.95          3.87         4.26 o                         
 -12   3  11        239.56        259.99        15.11 o                         
 -11   3  11          5.82          5.06         3.80 o                         
 -10   3  11         15.45         18.51         4.25 o                         
  -9   3  11         34.15         44.54         4.67 o                         
  -8   3  11         62.11         52.30         5.44 o                         
  -7   3  11          7.06          9.62         2.81 o                         
  -6   3  11        387.05        421.74        11.60 o                         
  -5   3  11         61.95         46.75         4.74 o                         
  -4   3  11         55.24         45.19         4.10 o                         
  -3   3  11        553.15        557.03        13.94 o                         
  -2   3  11       1252.33       1149.23        23.60 o                         
  -1   3  11         51.14         56.16         4.76 o                         
   0   3  11        621.43        644.43        16.47 o                         
   1   3  11         40.27         58.46         8.51 o                         
   2   3  11        102.29        107.88         6.08 o                         
   3   3  11         45.93         48.59         4.86 o                         
   4   3  11        565.44        539.06        14.64 o                         
   5   3  11          0.68          1.15         2.98 o                         
   6   3  11        207.87        191.81        11.68 o                         
   7   3  11          3.94          2.15         4.21 o                         
   8   3  11        230.41        228.79        13.56 o                         
   9   3  11          0.94          1.26         4.71 o                         
  10   3  11         65.89         80.75         9.10 o                         
 -13   4  11         11.33         15.98         9.80 o                         
 -12   4  11         38.56         51.05        12.89 o                         
 -11   4  11         14.27          8.77         8.77 o                         
 -10   4  11         64.23         70.64        14.44 o                         
  -9   4  11        135.86        113.95        18.05 o                         
  -8   4  11         13.88         15.47         9.28 o                         
  -7   4  11         19.32         22.69         9.80 o                         
  -6   4  11         51.19         52.47        14.43 o                         
  -5   4  11        250.60        265.74        15.31 o                         
  -4   4  11         75.56         56.11         6.87 o                         
  -3   4  11        588.07        568.55        19.11 o                         
  -2   4  11         68.37         55.41         6.56 o                         
  -1   4  11         40.54         48.64         6.40 o                         
   0   4  11        702.77        729.45        35.45 o                         
   1   4  11         39.13         35.70         6.89 o                         
   2   4  11        135.07        111.06        12.35 o                         
   3   4  11         39.34         46.19        14.70 o                         
   4   4  11        150.62        163.41        16.30 o                         
   5   4  11          3.45          3.40         6.17 o                         
   6   4  11        223.95        252.37        22.39 o                         
   7   4  11        174.77        200.06        34.03 o                         
   8   4  11         74.93         89.83        15.98 o                         
   9   4  11        204.54        224.15        14.77 o                         
 -12   5  11          1.49          0.00         8.77 o                         
 -11   5  11         26.36         14.95        10.83 o                         
 -10   5  11         11.43          7.22         9.80 o                         
  -9   5  11        110.41        128.91        18.05 o                         
  -8   5  11         32.53         43.31        12.89 o                         
  -7   5  11         81.25         94.36        14.95 o                         
  -6   5  11          2.23          0.00         7.22 o                         
  -5   5  11        264.46        227.01        32.74 o                         
  -4   5  11         14.51          8.54         7.99 o                         
  -3   5  11        353.71        295.17        19.50 o                         
  -2   5  11         23.59         20.65         8.29 o                         
  -1   5  11         92.28        128.24        36.87 o                         
   0   5  11          1.15          3.37         6.53 o                         
   1   5  11        271.96        303.57        21.66 o                         
   2   5  11         73.93         73.89         9.76 o                         
   3   5  11        117.67        111.00        13.43 o                         
   4   5  11          3.68          6.93         6.77 o                         
   5   5  11         59.10         84.72        13.36 o                         
   6   5  11          0.12          0.52         7.15 o                         
   7   5  11        208.84        254.87        22.46 o                         
 -10   6  11          0.30          0.00         8.77 o                         
  -9   6  11         49.03         69.61        17.02 o                         
  -8   6  11          4.81         13.41         9.80 o                         
  -7   6  11         37.62         30.94        11.34 o                         
  -6   6  11         14.60         16.50        10.83 o                         
  -5   6  11        144.78        143.15        33.52 o                         
  -4   6  11          4.25          1.55         5.10 o                         
  -3   6  11        107.02         95.63        11.81 o                         
  -2   6  11         12.33         16.25         7.10 o                         
  -1   6  11         74.24         68.82        10.75 o                         
   0   6  11          0.23          1.45         5.94 o                         
   1   6  11         59.54         73.06        12.18 o                         
   2   6  11         34.40         26.42         8.93 o                         
   3   6  11        308.26        351.21        29.91 o                         
   4   6  11          8.52          4.18         6.90 o                         
   5   6  11         63.41         75.67        13.13 o                         
  -6   7  11         25.83         14.44        10.31 o                         
  -5   7  11         60.47         42.80        13.92 o                         
  -4   7  11          7.53         13.41        13.41 o                         
  -3   7  11         12.23         18.71         7.55 o                         
  -2   7  11         37.46         27.96        10.57 o                         
  -1   7  11         30.71         19.11         8.00 o                         
   0   7  11        101.44        105.93        12.85 o                         
   1   7  11          2.71          3.61         7.29 o                         
   2   7  11         23.30         12.59         8.20 o                         
 -14   0  12          0.97          3.29         6.85 o                         
 -12   0  12         14.01         22.17         7.31 o                         
 -10   0  12        158.89        209.94        11.29 o                         
  -8   0  12         97.63        115.08         8.50 o                         
  -6   0  12        548.79        533.69        21.18 o                         
  -4   0  12        228.23        246.66         7.74 o                         
  -2   0  12        608.42        596.24        12.27 o                         
   0   0  12         35.06         30.39         3.96 o                         
   2   0  12        654.98        592.96        26.29 o                         
   4   0  12        317.94        320.98        30.94 o                         
   6   0  12        108.60        118.10        18.30 o                         
   8   0  12       1006.86        926.84        44.30 o                         
  10   0  12        104.97        143.56        20.04 o                         
 -15   1  12          0.73          7.00         5.91 o                         
 -14   1  12         36.51         46.75         7.77 o                         
 -13   1  12         33.54         22.39         5.87 o                         
 -12   1  12         50.96         67.60         6.56 o                         
 -11   1  12         92.06        103.26         6.59 o                         
 -10   1  12         27.03         24.01         3.54 o                         
  -9   1  12        115.88        143.41         6.38 o                         
  -8   1  12         79.86         84.24         5.08 o                         
  -7   1  12        321.93        343.37         8.84 o                         
  -6   1  12        314.58        307.89         7.86 o                         
  -5   1  12         26.34         26.72         3.16 o                         
  -4   1  12        258.29        245.57         6.83 o                         
  -3   1  12          5.77          4.93         2.47 o                         
  -2   1  12        263.55        249.42         7.77 o                         
  -1   1  12         67.19         64.48         4.39 o                         
   0   1  12        200.71        195.22        10.14 o                         
   1   1  12        543.28        520.59        14.27 o                         
   2   1  12        305.37        296.09         9.82 o                         
   3   1  12        281.60        254.79         9.40 o                         
   4   1  12         62.00         72.80         5.49 o                         
   5   1  12         68.91         98.11         8.42 o                         
   6   1  12        140.51        147.38         9.37 o                         
   7   1  12         64.65         64.64         8.48 o                         
   8   1  12        229.38        244.55        15.26 o                         
   9   1  12          2.49          2.30         5.35 o                         
  10   1  12         65.29         96.01        19.38 o                         
 -14   2  12          3.95          6.64         5.64 o                         
 -13   2  12          4.64          4.04         4.04 o                         
 -12   2  12         34.97         47.74         5.48 o                         
 -11   2  12        207.16        216.38         9.62 o                         
 -10   2  12          0.22          1.15         3.19 o                         
  -9   2  12         86.34         81.96         7.82 o                         
  -8   2  12          9.94          4.91         2.80 o                         
  -7   2  12        220.78        227.52         7.50 o                         
  -6   2  12         24.59         25.64         2.99 o                         
  -5   2  12        560.84        581.05        22.02 o                         
  -4   2  12        420.14        386.94         9.53 o                         
  -3   2  12        122.94        138.78         6.34 o                         
  -2   2  12         78.50         72.25         5.01 o                         
  -1   2  12        198.39        174.03        12.34 o                         
   0   2  12        130.90        138.11         6.83 o                         
   1   2  12        750.17        752.85        17.59 o                         
   2   2  12          0.46          2.34         2.70 o                         
   3   2  12         59.80         70.24         6.06 o                         
   4   2  12         15.72         10.64         3.09 o                         
   5   2  12        361.69        346.90        13.31 o                         
   6   2  12        109.64        113.94         7.92 o                         
   7   2  12        127.29        130.42        12.22 o                         
   8   2  12         43.87         61.01         6.94 o                         
   9   2  12         52.57         67.76         8.01 o                         
  10   2  12         12.60         14.12         5.80 o                         
 -14   3  12          3.43          7.26         4.78 o                         
 -13   3  12         65.82         69.92         7.34 o                         
 -12   3  12          5.06          8.70         4.86 o                         
 -11   3  12        131.85        111.38         9.30 o                         
 -10   3  12          0.05          0.40         2.83 o                         
  -9   3  12         12.04          9.54         4.32 o                         
  -8   3  12         10.85         16.08         5.58 o                         
  -7   3  12        189.63        193.23         9.16 o                         
  -6   3  12         18.25         32.19         3.79 o                         
  -5   3  12        116.42        115.16         6.38 o                         
  -4   3  12         19.22         11.24         3.20 o                         
  -3   3  12         41.24         77.43         9.75 o                         
  -2   3  12         10.13          5.22         2.88 o                         
  -1   3  12        546.27        517.89        14.95 o                         
   0   3  12         10.29         34.67         7.37 o                         
   1   3  12        131.08        132.91         7.69 o                         
   2   3  12         26.91         31.12         4.24 o                         
   3   3  12        188.22        163.09         8.30 o                         
   4   3  12         97.02         97.06         7.80 o                         
   5   3  12        362.25        320.89        22.85 o                         
   6   3  12          2.26         16.78         5.28 o                         
   7   3  12        327.49        358.27        29.39 o                         
   8   3  12         21.56         32.51         6.21 o                         
   9   3  12         54.96         78.78         8.76 o                         
 -12   4  12          8.74         20.11        10.31 o                         
 -11   4  12         35.63         32.48        10.83 o                         
 -10   4  12          4.30          0.52         7.73 o                         
  -9   4  12         90.69        116.02        16.50 o                         
  -8   4  12        161.71        123.24        16.50 o                         
  -7   4  12          0.95          7.22         8.25 o                         
  -6   4  12         22.23         33.78         7.18 o                         
  -5   4  12         90.16         96.10        11.29 o                         
  -4   4  12        284.24        262.55        25.79 o                         
  -3   4  12          1.92          1.17         4.16 o                         
  -2   4  12        800.09        797.44        24.43 o                         
  -1   4  12         34.75         38.85         7.41 o                         
   0   4  12         28.73         14.48         6.13 o                         
   1   4  12        240.67        256.24        20.26 o                         
   2   4  12         89.67         74.64        12.18 o                         
   3   4  12         79.33         62.22        11.40 o                         
   4   4  12         34.11         28.36         8.66 o                         
   5   4  12        145.11        182.79        21.91 o                         
   6   4  12         18.58         20.15         9.41 o                         
   7   4  12        119.46        115.57         9.58 o                         
   8   4  12        227.37        224.21        47.18 o                         
 -11   5  12          0.22          0.00         8.25 o                         
 -10   5  12         40.15         21.14        10.83 o                         
  -9   5  12         10.56          5.16         9.28 o                         
  -8   5  12         64.46         67.03        15.98 o                         
  -7   5  12          9.62          9.80         9.28 o                         
  -6   5  12        119.79        111.38        18.56 o                         
  -5   5  12          4.64          3.20         6.31 o                         
  -4   5  12        183.15        158.22        14.37 o                         
  -3   5  12          5.56          1.78         5.94 o                         
  -2   5  12        259.15        306.18        37.64 o                         
  -1   5  12          4.94          2.58         5.43 o                         
   0   5  12        245.51        254.99        19.60 o                         
   1   5  12         87.01         58.20        13.66 o                         
   2   5  12        104.10         92.71        12.99 o                         
   3   5  12         20.86         24.24        14.18 o                         
   4   5  12        122.18        155.53        16.41 o                         
   5   5  12          6.32          2.83         7.53 o                         
   6   5  12        143.23        170.96        29.13 o                         
  -8   6  12         46.04         36.61        12.89 o                         
  -7   6  12          0.27          0.00         9.28 o                         
  -6   6  12         38.23         50.02        14.44 o                         
  -5   6  12         22.74          8.37         6.81 o                         
  -4   6  12         86.01         85.06        11.12 o                         
  -3   6  12          3.67         13.46         8.77 o                         
  -2   6  12         72.43         83.29        17.79 o                         
  -1   6  12          5.17          3.68         6.19 o                         
   0   6  12        107.39        110.18        21.40 o                         
   1   6  12         10.17          2.64         7.10 o                         
   2   6  12        105.65        135.29        14.90 o                         
   3   6  12          0.42          0.00         7.26 o                         
   4   6  12         91.31         82.58        28.10 o                         
 -13   0  13          6.25         33.84         9.56 o                         
 -11   0  13         80.48        160.77        11.38 o                         
  -9   0  13        312.25        338.97        12.51 o                         
  -7   0  13         11.60         10.90         4.52 o                         
  -5   0  13        362.23        342.02        11.80 o                         
  -3   0  13        231.82        212.44         8.62 o                         
  -1   0  13        582.46        534.36        16.66 o                         
   1   0  13         69.51         65.52        10.02 o                         
   3   0  13        531.40        566.05        26.95 o                         
   5   0  13         38.69         45.05        16.76 o                         
   7   0  13          7.83          8.41         8.36 o                         
   9   0  13        511.32        467.60        39.45 o                         
 -14   1  13          7.20          2.37         6.02 o                         
 -13   1  13         16.91         25.82         6.50 o                         
 -12   1  13         24.67         41.55         6.06 o                         
 -11   1  13         65.55         59.48         6.18 o                         
 -10   1  13        116.06        138.59         8.47 o                         
  -9   1  13         40.89         41.10         4.44 o                         
  -8   1  13        138.39        160.20         6.42 o                         
  -7   1  13        144.94        145.88         6.53 o                         
  -6   1  13         24.85         15.96         2.58 o                         
  -5   1  13        114.21        120.75         6.30 o                         
  -4   1  13         44.31         40.94         3.19 o                         
  -3   1  13        234.54        195.35        12.13 o                         
  -2   1  13          2.63          1.80         2.71 o                         
  -1   1  13        281.64        294.26         9.85 o                         
   0   1  13        154.08        140.12         8.17 o                         
   1   1  13        117.69        112.88         6.56 o                         
   2   1  13        443.90        447.52        12.49 o                         
   3   1  13        113.87        120.89         8.00 o                         
   4   1  13         54.89         66.91         7.19 o                         
   5   1  13        106.40        119.78         9.44 o                         
   6   1  13         94.14        110.22        11.50 o                         
   7   1  13        137.34        150.27        10.94 o                         
   8   1  13         85.77        113.39        10.63 o                         
   9   1  13         67.51         66.65         8.16 o                         
 -13   2  13          4.37          7.99         4.73 o                         
 -12   2  13         53.95         71.71         7.69 o                         
 -11   2  13          0.13          1.75         3.55 o                         
 -10   2  13         66.39         56.14         5.99 o                         
  -9   2  13          6.65          3.74         3.20 o                         
  -8   2  13        169.89        155.70         7.91 o                         
  -7   2  13         17.11         15.38         3.43 o                         
  -6   2  13        197.30        223.48         8.84 o                         
  -5   2  13        107.50        106.00         5.98 o                         
  -4   2  13         55.11         40.67         4.33 o                         
  -3   2  13        189.28        181.20         7.64 o                         
  -2   2  13        215.20        191.60         7.73 o                         
  -1   2  13        125.60        122.49         6.61 o                         
   0   2  13        444.17        470.26        12.59 o                         
   1   2  13          0.47          0.90         2.85 o                         
   2   2  13         93.43        107.35         5.46 o                         
   3   2  13          8.57          5.10         3.49 o                         
   4   2  13        382.88        364.17        11.94 o                         
   5   2  13        155.23        138.10         8.61 o                         
   6   2  13        144.30        173.55        11.58 o                         
   7   2  13         16.44         25.88         6.24 o                         
   8   2  13         71.44         87.12         8.49 o                         
 -13   3  13          3.23          8.13         4.99 o                         
 -12   3  13         40.57         46.37         7.03 o                         
 -11   3  13         20.22         17.24         4.60 o                         
 -10   3  13         96.97         74.20         8.47 o                         
  -9   3  13          0.16          0.39         3.71 o                         
  -8   3  13         60.56         59.10         6.79 o                         
  -7   3  13         15.02         22.04         5.34 o                         
  -6   3  13        210.74        235.63         9.95 o                         
  -5   3  13         70.84         71.21         6.01 o                         
  -4   3  13        133.38        144.23        11.44 o                         
  -3   3  13        261.82        277.46         9.94 o                         
  -2   3  13         31.28         41.86         6.74 o                         
  -1   3  13        155.26        160.68         8.69 o                         
   0   3  13        220.79        213.27         9.97 o                         
   1   3  13          8.89          2.37         3.29 o                         
   2   3  13         43.37         41.81         5.74 o                         
   3   3  13          2.37          2.07         3.62 o                         
   4   3  13        279.58        253.81        22.25 o                         
   5   3  13         20.51         14.02         5.51 o                         
   6   3  13        334.65        328.81        18.03 o                         
   7   3  13          7.78          7.47         5.65 o                         
   8   3  13        112.27        114.84        17.17 o                         
 -12   4  13         22.47         15.98        10.31 o                         
 -11   4  13          2.07          9.80         9.80 o                         
 -10   4  13         39.70         53.11        14.44 o                         
  -9   4  13         22.36         22.17        10.83 o                         
  -8   4  13         77.81         42.80        12.38 o                         
  -7   4  13         43.14         44.86        13.41 o                         
  -6   4  13         16.96         18.37         6.90 o                         
  -5   4  13         78.26         93.58        24.49 o                         
  -4   4  13         38.77         51.39        10.57 o                         
  -3   4  13        455.25        411.57        36.35 o                         
  -2   4  13        116.38        107.69        13.48 o                         
  -1   4  13         50.87         56.72        30.42 o                         
   0   4  13          3.18          7.48         7.48 o                         
   1   4  13         43.27         38.73        10.31 o                         
   2   4  13        172.38        159.65        16.51 o                         
   3   4  13         75.45         74.96        12.48 o                         
   4   4  13         63.41         53.81        11.60 o                         
   5   4  13         36.13         35.89         5.33 o                         
   6   4  13         88.41         90.86        12.18 o                         
 -10   5  13          1.96          1.55        10.31 o                         
  -9   5  13         15.00         11.34        10.31 o                         
  -8   5  13         14.96          8.25         9.80 o                         
  -7   5  13         65.32         55.69        13.92 o                         
  -6   5  13          0.29          0.52         9.28 o                         
  -5   5  13        131.86        131.07        14.01 o                         
  -4   5  13          3.91          0.00         5.43 o                         
  -3   5  13        139.53        153.55        17.53 o                         
  -2   5  13          8.96          2.84         6.20 o                         
  -1   5  13        215.42        224.04        18.95 o                         
   0   5  13         42.61         38.56        10.05 o                         
   1   5  13        131.31        138.24        15.26 o                         
   2   5  13         22.70         17.12        17.02 o                         
   3   5  13         92.62        123.81        15.99 o                         
   4   5  13          0.16          1.14         8.79 o                         
   5   5  13        136.97        145.92        18.06 o                         
  -7   6  13         33.37         35.58        13.41 o                         
  -6   6  13          4.63          0.00        10.31 o                         
  -5   6  13         47.44         52.85         9.90 o                         
  -4   6  13         15.88         23.72         8.02 o                         
  -3   6  13         46.07         44.60         9.90 o                         
  -2   6  13          1.90          4.54         7.05 o                         
  -1   6  13        134.63        138.71        19.08 o                         
   0   6  13         18.60          9.02         7.66 o                         
   1   6  13         78.72         76.25        12.38 o                         
   2   6  13          0.56          0.00         7.10 o                         
 -12   0  14          5.84          5.12         5.51 o                         
 -10   0  14        118.38        142.34        11.54 o                         
  -8   0  14        161.12        170.81        15.85 o                         
  -6   0  14          5.73         13.01         5.39 o                         
  -4   0  14        182.60        140.01        10.93 o                         
  -2   0  14        319.48        341.63        18.31 o                         
   0   0  14        856.50        863.12        78.38 o                         
   2   0  14         43.01         46.67         9.82 o                         
   4   0  14        223.30        288.60        33.26 o                         
   6   0  14         19.46         20.23        11.60 o                         
   8   0  14         14.20         13.31        10.19 o                         
 -13   1  14         13.00         15.82         6.90 o                         
 -12   1  14         14.86         13.66         5.61 o                         
 -11   1  14         19.73         23.90         5.40 o                         
 -10   1  14         43.01         41.99         7.32 o                         
  -9   1  14         36.93         45.93         5.60 o                         
  -8   1  14         71.61         74.45         5.11 o                         
  -7   1  14         78.38         63.22         4.90 o                         
  -6   1  14         37.41         37.48         3.74 o                         
  -5   1  14         14.18          6.44         2.99 o                         
  -4   1  14        193.14        192.49        10.79 o                         
  -3   1  14          1.55          1.22         3.29 o                         
  -2   1  14        271.16        274.22        12.11 o                         
  -1   1  14        102.88         96.66         7.53 o                         
   0   1  14        101.73        109.22         7.75 o                         
   1   1  14        300.89        273.50        12.05 o                         
   2   1  14        184.35        183.12        11.66 o                         
   3   1  14         13.98         22.24         5.84 o                         
   4   1  14         18.68         30.85         6.29 o                         
   5   1  14         86.41         93.89         8.80 o                         
   6   1  14        172.33        188.40        12.98 o                         
   7   1  14        105.94        115.99        10.30 o                         
   8   1  14         29.11         30.36         7.63 o                         
 -13   2  14         40.36         45.71        13.10 o                         
 -12   2  14          1.53          1.17         4.45 o                         
 -11   2  14         41.42         49.06         8.14 o                         
 -10   2  14          0.12          4.39         3.80 o                         
  -9   2  14         45.91         36.76         4.91 o                         
  -8   2  14         15.17         11.97         3.68 o                         
  -7   2  14        138.87        134.82         7.70 o                         
  -6   2  14         33.77         40.89         4.30 o                         
  -5   2  14         41.35         45.59         4.43 o                         
  -4   2  14         59.33         52.12         4.66 o                         
  -3   2  14         72.92         58.40         5.71 o                         
  -2   2  14        128.92        125.25         7.70 o                         
  -1   2  14        347.12        349.15        12.99 o                         
   0   2  14          0.34          1.01         2.90 o                         
   1   2  14         65.25         72.91         6.46 o                         
   2   2  14          3.79          2.59         3.63 o                         
   3   2  14        247.19        231.63        12.02 o                         
   4   2  14         92.78         84.59        10.26 o                         
   5   2  14        309.06        337.90        24.87 o                         
   6   2  14         34.11         25.29         6.23 o                         
   7   2  14         40.39         52.82         8.15 o                         
 -12   3  14          1.92          0.31         3.95 o                         
 -11   3  14         69.52         62.03         7.57 o                         
 -10   3  14         23.54         27.70         5.99 o                         
  -9   3  14         88.67         76.95        10.24 o                         
  -8   3  14          0.89          4.70         4.51 o                         
  -7   3  14         69.80         78.39         7.71 o                         
  -6   3  14          2.75          8.17         3.92 o                         
  -5   3  14        424.69        466.92        14.85 o                         
  -4   3  14         47.40         52.11         6.38 o                         
  -3   3  14          2.59          3.61         3.01 o                         
  -2   3  14          4.23          5.19         3.82 o                         
  -1   3  14         85.77         87.34         8.32 o                         
   0   3  14          1.17          3.41         3.42 o                         
   1   3  14         68.57         62.08         6.20 o                         
   2   3  14         12.45         11.17         4.19 o                         
   3   3  14         68.51         83.27         9.30 o                         
   4   3  14          3.88          1.53         4.15 o                         
   5   3  14        339.03        275.29        15.30 o                         
   6   3  14          4.92          6.30         5.62 o                         
 -10   4  14         12.82         12.89         9.28 o                         
  -9   4  14         25.74         29.39        11.86 o                         
  -8   4  14         24.13         25.78        11.34 o                         
  -7   4  14        214.24        178.41        23.72 o                         
  -6   4  14          2.18         12.38         6.93 o                         
  -5   4  14          0.50          1.30         6.37 o                         
  -4   4  14        229.72        199.88        20.63 o                         
  -3   4  14         99.32        129.28        23.98 o                         
  -2   4  14         90.49         81.72        11.85 o                         
  -1   4  14         27.96         21.26         7.55 o                         
   0   4  14         19.94         10.17        11.86 o                         
   1   4  14          8.58          0.95         6.68 o                         
   2   4  14        185.21        215.42        55.43 o                         
   3   4  14         77.82         60.86        28.88 o                         
   4   4  14         25.97         18.94        17.53 o                         
   5   4  14         51.36         46.93         6.44 o                         
  -8   5  14         34.10         18.56        10.31 o                         
  -7   5  14          1.85          3.61         9.28 o                         
  -6   5  14         27.20         27.84        11.86 o                         
  -5   5  14          2.77          6.15         7.05 o                         
  -4   5  14        144.48        139.05        15.47 o                         
  -3   5  14          9.39          2.58         6.93 o                         
  -2   5  14         86.66         90.01        13.30 o                         
  -1   5  14         23.38         27.60         9.46 o                         
   0   5  14         89.93         95.81        13.43 o                         
   1   5  14          9.10         11.68         8.93 o                         
   2   5  14        106.71        114.20        15.30 o                         
   3   5  14          8.84         10.31         9.12 o                         
 -11   0  15          1.55          6.97         7.08 o                         
  -9   0  15        165.58        191.24        12.43 o                         
  -7   0  15         36.97         29.27         7.96 o                         
  -5   0  15          3.75          7.32         5.67 o                         
  -3   0  15        285.98        333.68        26.72 o                         
  -1   0  15        579.90        651.32        29.70 o                         
   1   0  15        207.73        199.43        35.58 o                         
   3   0  15         85.68        117.81        34.81 o                         
   5   0  15         99.58        108.28        14.58 o                         
 -12   1  15         19.11         20.52         6.51 o                         
 -11   1  15         28.24         26.85         6.15 o                         
 -10   1  15          7.88          4.94         3.87 o                         
  -9   1  15          9.59         13.26         4.32 o                         
  -8   1  15         19.46         17.36         4.00 o                         
  -7   1  15         64.89         75.01         6.62 o                         
  -6   1  15         20.26         11.76         3.77 o                         
  -5   1  15         59.44         60.71         5.89 o                         
  -4   1  15         19.74         17.65         4.87 o                         
  -3   1  15        273.32        275.62        13.76 o                         
  -2   1  15         50.85         69.34         6.23 o                         
  -1   1  15         64.03         70.84         7.01 o                         
   0   1  15        136.98        128.68         8.89 o                         
   1   1  15        193.17        200.19        12.46 o                         
   2   1  15         32.46         30.09         6.05 o                         
   3   1  15         85.02        112.17        10.13 o                         
   4   1  15          0.75          2.57         5.13 o                         
   5   1  15         22.47         22.99         6.67 o                         
   6   1  15        151.42        161.05        24.71 o                         
 -11   2  15          0.08          4.14         4.38 o                         
 -10   2  15         24.38         24.20         6.45 o                         
  -9   2  15          0.09          1.77         3.52 o                         
  -8   2  15         50.39         57.82         6.02 o                         
  -7   2  15         18.18         29.08         5.46 o                         
  -6   2  15        113.17        115.78         7.51 o                         
  -5   2  15         24.74         17.89         4.53 o                         
  -4   2  15         55.14         47.35         5.75 o                         
  -3   2  15         38.17         31.71         4.93 o                         
  -2   2  15         59.17         64.10         5.89 o                         
  -1   2  15          0.72          0.08         3.38 o                         
   0   2  15        113.23        121.87         7.70 o                         
   1   2  15         18.35         16.15         4.31 o                         
   2   2  15        133.10        149.55         8.43 o                         
   3   2  15         84.57         88.76        10.75 o                         
   4   2  15        122.16        127.95         9.34 o                         
   5   2  15          0.31          0.00         4.63 o                         
   6   2  15        151.92        139.73        13.47 o                         
 -10   3  15         98.80         73.87         8.22 o                         
  -9   3  15         17.19         13.67         5.44 o                         
  -8   3  15         23.14         35.45         6.66 o                         
  -7   3  15          1.24          5.49         4.69 o                         
  -6   3  15        230.30        208.24        14.22 o                         
  -5   3  15          0.06          2.58         4.01 o                         
  -4   3  15        236.79        251.80        16.57 o                         
  -3   3  15        173.19        149.83        10.31 o                         
  -2   3  15          6.23          0.73         4.03 o                         
  -1   3  15         22.98         16.79         4.62 o                         
   0   3  15        113.36        124.15         9.06 o                         
   1   3  15         17.25         28.48         5.95 o                         
   2   3  15         71.53         61.47         7.13 o                         
   3   3  15          9.19         19.32         5.35 o                         
   4   3  15         85.73         62.67         7.13 o                         
   5   3  15         11.92         14.61         5.68 o                         
  -9   4  15          6.84          2.58         9.28 o                         
  -8   4  15         54.26         50.53        14.44 o                         
  -7   4  15         38.64         50.53        14.44 o                         
  -6   4  15         92.06        130.83        16.24 o                         
  -5   4  15          0.60          0.00         6.93 o                         
  -4   4  15          9.55         23.55         7.63 o                         
  -3   4  15        157.22        154.89        36.35 o                         
  -2   4  15         44.84         73.46        12.38 o                         
  -1   4  15         29.67         28.75         9.98 o                         
   0   4  15         35.93         22.46         9.29 o                         
   1   4  15         34.49         44.33        14.18 o                         
   2   4  15         14.61          3.50         8.66 o                         
   3   4  15        102.13         72.76        14.18 o                         
  -5   5  15         24.27         32.41         9.82 o                         
  -4   5  15          1.18          0.00         5.83 o                         
  -3   5  15         92.29         82.66        12.75 o                         
  -2   5  15         12.70          0.49         7.26 o                         
  -1   5  15         76.21         77.12        12.21 o                         
   0   5  15          0.05          9.69         9.03 o                         
 -10   0  16         36.89         28.59         8.83 o                         
  -8   0  16         22.92         40.43         7.93 o                         
  -6   0  16         67.49         73.67        11.90 o                         
  -4   0  16         80.21        104.01        11.66 o                         
  -2   0  16        289.26        270.72        22.60 o                         
   0   0  16        158.26        183.03        17.85 o                         
   2   0  16        157.74        155.99        33.26 o                         
   4   0  16         70.11         74.13        12.75 o                         
 -11   1  16         31.18         36.76         8.21 o                         
 -10   1  16         22.66         30.92         6.08 o                         
  -9   1  16          0.58          2.29         4.13 o                         
  -8   1  16         18.99         17.96         4.74 o                         
  -7   1  16         17.99         21.50         5.12 o                         
  -6   1  16         22.09         22.58         8.13 o                         
  -5   1  16         25.43         43.28         6.19 o                         
  -4   1  16        115.20        117.84        11.42 o                         
  -3   1  16         70.52         74.72         6.91 o                         
  -2   1  16        138.57        155.01        10.40 o                         
  -1   1  16         17.21         21.98         5.65 o                         
   0   1  16         90.96         98.24         8.42 o                         
   1   1  16         25.88         33.18         6.89 o                         
   2   1  16         58.29         67.17         8.43 o                         
   3   1  16         25.14         21.27         6.60 o                         
   4   1  16        157.68        157.72        16.30 o                         
 -10   2  16          0.88          3.83         4.44 o                         
  -9   2  16         41.50         50.08         5.89 o                         
  -8   2  16          6.09          3.62         4.38 o                         
  -7   2  16         91.61         86.38         9.82 o                         
  -6   2  16          1.32          4.07         4.24 o                         
  -5   2  16         56.64         50.26         6.50 o                         
  -4   2  16          9.76          8.09         4.12 o                         
  -3   2  16         69.74         80.50         6.76 o                         
  -2   2  16          9.68          6.60         4.04 o                         
  -1   2  16         21.99         27.94         5.01 o                         
   0   2  16          2.36          3.40         4.11 o                         
   1   2  16         70.78         73.71         7.95 o                         
   2   2  16        117.18        107.37         9.07 o                         
   3   2  16         71.25         90.70         9.79 o                         
   4   2  16          1.32         10.80         5.92 o                         
  -9   3  16         66.09         76.51         8.17 o                         
  -8   3  16         27.10         36.31         9.04 o                         
  -7   3  16         50.17         41.33         6.42 o                         
  -6   3  16          0.44          1.74         4.36 o                         
  -5   3  16        198.43        198.49        11.08 o                         
  -4   3  16         10.39          8.79         4.70 o                         
  -3   3  16         73.96         74.86         7.05 o                         
  -2   3  16         64.71         77.58         7.17 o                         
  -1   3  16          3.21          1.81         4.09 o                         
   0   3  16          0.59          0.00         3.93 o                         
   1   3  16        110.98         87.63         7.94 o                         
   2   3  16          8.89         13.04         6.96 o                         
  -6   4  16         43.03         55.22        11.67 o                         
  -5   4  16         90.44        384.15        47.95 o                         
  -4   4  16          2.89          5.09         8.15 o                         
  -3   4  16          8.82          5.43         8.93 o                         
  -2   4  16         70.28         85.78        13.30 o                         
  -1   4  16         22.85         25.27         9.46 o                         
   0   4  16         37.58         34.81        10.21 o                         
  -9   0  17         21.95         21.99         7.62 o                         
  -7   0  17         54.23         74.62        10.12 o                         
  -5   0  17         30.95         14.38         5.67 o                         
  -3   0  17        112.26        132.97        13.73 o                         
  -1   0  17        112.61        104.44        13.84 o                         
   1   0  17        148.06        133.22        17.53 o                         
  -9   1  17         73.33         73.25         7.14 o                         
  -8   1  17          0.49          4.71         4.50 o                         
  -7   1  17          0.38          2.49         4.34 o                         
  -6   1  17         46.14         32.51         6.66 o                         
  -5   1  17         42.76         51.50         6.36 o                         
  -4   1  17          2.41          4.59         4.48 o                         
  -3   1  17         52.60         50.92         6.92 o                         
  -2   1  17         80.68         97.65         9.49 o                         
  -1   1  17        144.80        145.24        14.71 o                         
   0   1  17          0.33          0.00         5.20 o                         
   1   1  17         14.17         18.34         6.60 o                         
   2   1  17         21.30         25.32         9.68 o                         
  -8   2  17         24.89         22.24         6.03 o                         
  -7   2  17         14.93         11.61         5.17 o                         
  -6   2  17        113.49        101.64         8.53 o                         
  -5   2  17          4.78          3.22         4.75 o                         
  -4   2  17         58.18         83.37         8.92 o                         
  -3   2  17         16.56         12.58         4.99 o                         
  -2   2  17         14.53         17.96         5.19 o                         
  -1   2  17          1.46          0.00         4.37 o                         
   0   2  17         38.62         22.02         5.80 o                         
   1   2  17         13.30         26.54         6.27 o                         
  -5   3  17          3.19          4.16         4.49 o                         
  -4   3  17         65.21         65.86         8.19 o                         
  -3   3  17          8.55          6.72         4.79 o                         
  -2   3  17         66.33         62.75         7.97 o                         
  -1   3  17          6.53         10.82         5.22 o                         
  -4   0  18         68.83         69.39        23.20 o                         
  -2   0  18         61.71         76.55        15.05 o                         
  -5   1  18         11.97          5.59         5.19 o                         
  -4   1  18          4.63          4.16         5.16 o                         
  -3   1  18         26.60         38.22         6.93 o                         
  -2   1  18         59.35         54.18         8.25 o                         
                                                                                
