# Supplementary material for: Disappeared supramolecular isomer reappears with perylene guest
Source: IUCrJ. 2020 Feb 27;7(Pt 2):324–30. doi: 10.1107/S2052252520001451 (PMC7055374; doi:10.1107/S2052252520001451)
Supplement: Supplementary file 3 [file m-07-00324-2sup3.hkl]

data_2                                                                          
_shelx_title ' H684_sqd in P2/c [Zn2(dhbdc)2(bpeb)2] Squeezed'                  
_shelx_refln_list_code          4                                               
_shelx_F_calc_maximum      694.15                                               
_exptl_crystal_F_000      2240.00                                               
_reflns_d_resolution_high  0.8384                                               
                                                                                
loop_                                                                           
 _space_group_symop_operation_xyz                                               
 'x, y, z'                                                                      
 '-x, y, -z+1/2'                                                                
 '-x, -y, -z'                                                                   
 'x, -y, z-1/2'                                                                 
                                                                                
_cell_length_a    20.1826                                                       
_cell_length_b    18.7307                                                       
_cell_length_c    17.1854                                                       
_cell_angle_alpha  90.000                                                       
_cell_angle_beta   91.583                                                       
_cell_angle_gamma  90.000                                                       
                                                                                
_shelx_F_squared_multiplier     1.000                                           
                                                                                
loop_                                                                           
 _refln_index_h                                                                 
 _refln_index_k                                                                 
 _refln_index_l                                                                 
 _refln_F_squared_calc                                                          
 _refln_F_squared_meas                                                          
 _refln_F_squared_sigma                                                         
 _refln_observed_status                                                         
   2   0   0     226123.50     284142.31      1756.36 o                         
   3   0   0     355633.97     398486.12     13976.73 o                         
   4   0   0      90029.20     102504.61      5379.81 o                         
   5   0   0     224094.73     265334.88     16802.74 o                         
   6   0   0     481845.62     528168.19     40430.01 o                         
   7   0   0      40237.90      33645.52      2207.56 o                         
   8   0   0     178878.17     175115.67      4501.93 o                         
   9   0   0     446276.72     565196.19     40485.41 o                         
  10   0   0       7372.05       5942.00       168.18 o                         
  11   0   0      63428.45      73055.91      7098.30 o                         
  12   0   0      55686.76      53263.20      2576.65 o                         
  13   0   0        909.27       1110.02       156.30 o                         
  14   0   0      37561.43      38154.50      2692.15 o                         
  15   0   0      32497.97      34871.44      3769.01 o                         
  16   0   0         50.11        130.53        32.88 o                         
  17   0   0      10934.64      13415.87      1274.28 o                         
  18   0   0       6597.60       5222.77       475.61 o                         
  19   0   0        116.36        296.76        71.79 o                         
  20   0   0       7521.56       5635.56       314.08 o                         
  21   0   0       3817.07       2225.51       233.32 o                         
  22   0   0         51.27        341.01       143.58 o                         
  24   0   0        647.30        708.93        71.79 o                         
   0   1   0          6.44         17.95         8.97 o                         
   1   1   0         13.87          0.00         5.18 o                         
   2   1   0          0.85          4.49         5.18 o                         
   3   1   0          1.31          5.61        11.48 o                         
   4   1   0          2.41          2.99        15.54 o                         
   5   1   0          3.58         20.54        20.44 o                         
   6   1   0          2.92         34.10        38.92 o                         
   7   1   0          8.09          4.11        26.35 o                         
   8   1   0          9.16         11.46        29.65 o                         
   9   1   0          1.12         22.43        63.45 o                         
  10   1   0         17.24         23.47        40.88 o                         
  11   1   0          1.92         24.41        44.69 o                         
  12   1   0          1.38          6.38        27.91 o                         
  13   1   0          6.03         25.82        24.74 o                         
  14   1   0          9.01         47.36        31.00 o                         
  15   1   0          2.11         26.92        41.26 o                         
  16   1   0          6.24         23.12        28.91 o                         
  17   1   0          2.51         68.20        32.56 o                         
  18   1   0          0.06         19.59        23.02 o                         
  20   1   0          5.67         61.19        33.64 o                         
  21   1   0          0.06         25.87        53.66 o                         
  22   1   0          2.04         73.21        31.09 o                         
  23   1   0          1.42        166.02        88.84 o                         
   0   2   0     289785.31     378083.03      6059.40 o                         
   1   2   0       5319.63      14129.64        51.74 o                         
   2   2   0      14037.90      23046.53       131.55 o                         
   3   2   0      74787.40      81401.62      1552.47 o                         
   4   2   0       3840.85       3446.40       332.03 o                         
   5   2   0       4548.43       9313.39      1468.72 o                         
   6   2   0       6735.22       8218.59      1983.22 o                         
   7   2   0        223.90        328.25        70.24 o                         
   8   2   0        217.40        218.75        74.58 o                         
   9   2   0       5424.26      13419.84      1259.45 o                         
  10   2   0          0.91         11.51        32.54 o                         
  11   2   0       1193.34       1178.09       192.50 o                         
  12   2   0       1903.98       3258.57       172.90 o                         
  13   2   0          8.80         59.64        26.95 o                         
  14   2   0         56.31         49.52        24.66 o                         
  15   2   0        125.31         72.74        36.94 o                         
  16   2   0         26.78         48.07        22.51 o                         
  17   2   0        331.55        219.26        72.06 o                         
  18   2   0        226.86        444.03        62.12 o                         
  19   2   0          1.67         35.81        29.00 o                         
  20   2   0          0.96          3.56        36.47 o                         
  21   2   0          1.82          6.78        33.27 o                         
  22   2   0         22.88         17.09        27.84 o                         
  23   2   0         71.87         55.79        26.11 o                         
   0   3   0          2.13          8.97         6.35 o                         
   1   3   0         14.04          8.97        10.36 o                         
   2   3   0          1.21          3.59        14.93 o                         
   3   3   0          3.29         22.43        22.43 o                         
   4   3   0         17.99         10.26        21.54 o                         
   5   3   0          1.39          8.97        25.38 o                         
   6   3   0          1.92          0.00        28.03 o                         
   7   3   0         15.53          8.97        34.47 o                         
   8   3   0          3.11          8.97        29.87 o                         
   9   3   0          4.10         26.24        36.47 o                         
  10   3   0         50.29         16.45        36.51 o                         
  11   3   0          0.99          0.00        23.39 o                         
  12   3   0          2.69         21.13        19.11 o                         
  13   3   0         24.90         32.48        17.40 o                         
  14   3   0          0.25         18.66        22.23 o                         
  15   3   0          0.95         16.14        34.86 o                         
  16   3   0         16.86         19.19        22.11 o                         
  17   3   0          0.65          0.00        24.86 o                         
  19   3   0          3.22         14.16        27.85 o                         
  20   3   0          0.11         10.10        25.82 o                         
  21   3   0         13.20         21.07        26.11 o                         
  22   3   0          3.68         17.95        22.96 o                         
  23   3   0          1.08          9.97        20.00 o                         
   0   4   0       9091.93       3766.40       201.91 o                         
   1   4   0         50.45        547.40       107.87 o                         
   2   4   0       1938.13       2455.70       179.48 o                         
   3   4   0       2827.35       1925.43       358.48 o                         
   4   4   0        231.03        287.44        25.38 o                         
   5   4   0        493.43        632.94        31.73 o                         
   6   4   0       2687.14       2521.65       152.56 o                         
   7   4   0        583.54        741.90        67.30 o                         
   8   4   0       1231.60       1440.96       143.58 o                         
   9   4   0       2978.85       1782.78       210.80 o                         
  10   4   0          2.28          3.14        32.56 o                         
  11   4   0        689.03        586.68        49.66 o                         
  12   4   0        915.60       1016.70        44.34 o                         
  13   4   0         46.24         33.33        22.27 o                         
  14   4   0        224.77        172.33        22.14 o                         
  15   4   0        588.14        908.35        67.06 o                         
  16   4   0          0.10          7.19        20.12 o                         
  17   4   0        226.75        160.26        22.56 o                         
  18   4   0        174.30        224.75        39.48 o                         
  19   4   0         12.93         40.08        28.41 o                         
  20   4   0         78.98        100.90        34.55 o                         
  21   4   0         53.02         72.78        27.84 o                         
  22   4   0          1.48         16.06        21.87 o                         
  23   4   0         24.91         37.89        28.03 o                         
   0   5   0         13.74          0.00        17.95 o                         
   1   5   0          0.00          6.41        13.06 o                         
   2   5   0          2.40         29.91        16.05 o                         
   3   5   0          0.00          8.97        25.38 o                         
   4   5   0         16.32          0.00        21.54 o                         
   5   5   0         12.89          0.00        19.04 o                         
   6   5   0          2.26          8.97        31.73 o                         
   7   5   0          2.64          4.89        34.47 o                         
   8   5   0          2.60         19.58        34.47 o                         
   9   5   0          3.73         13.76        47.27 o                         
  10   5   0         19.37          2.95        23.12 o                         
  11   5   0          2.04         17.95        18.39 o                         
  12   5   0          0.03         18.22        15.68 o                         
  13   5   0         13.11         21.09        16.57 o                         
  14   5   0          0.02         10.87        24.39 o                         
  15   5   0          0.26         53.84       215.37 o                         
  16   5   0          9.94         29.69        22.22 o                         
  17   5   0          2.82         17.95        31.73 o                         
  18   5   0          1.99          0.00        62.82 o                         
  19   5   0          3.51         26.92        27.62 o                         
  20   5   0          1.09         22.20        28.32 o                         
  21   5   0          2.47         16.53        28.32 o                         
  22   5   0          2.09         26.42        23.53 o                         
  23   5   0          0.44          3.37        23.08 o                         
   0   6   0      94082.98      86705.10      6488.08 o                         
   1   6   0       5993.75       6538.61       146.74 o                         
   2   6   0       7759.78      10456.23       332.49 o                         
   3   6   0      48867.93      43457.06      2341.45 o                         
   4   6   0       3626.91       4453.60       264.73 o                         
   5   6   0       3240.58       2738.13       159.49 o                         
   6   6   0      10532.48      11069.44       542.29 o                         
   7   6   0       4154.70       4153.65       243.74 o                         
   8   6   0       7864.92       7508.72       392.80 o                         
   9   6   0      24903.82      27075.87      1446.39 o                         
  10   6   0       1443.50       1379.02        53.24 o                         
  11   6   0       4287.85       4341.15        99.84 o                         
  12   6   0      11336.88      11786.47       273.20 o                         
  13   6   0        664.76        565.25        38.80 o                         
  14   6   0        769.24        734.40        46.21 o                         
  15   6   0       1070.55        997.93        59.60 o                         
  16   6   0        130.99        170.86        56.91 o                         
  17   6   0       1113.88       1032.97        84.09 o                         
  18   6   0       1513.22       1489.66       134.61 o                         
  19   6   0         64.54         66.85        32.56 o                         
  20   6   0        547.44        471.89        62.22 o                         
  21   6   0        471.10        454.44        75.39 o                         
  22   6   0          5.19          0.00        28.03 o                         
  23   6   0         70.92         48.23        31.41 o                         
   0   7   0          3.70          8.97        26.92 o                         
   1   7   0          8.91          3.59        14.93 o                         
   2   7   0         13.44          5.38        11.97 o                         
   3   7   0          1.66         16.83        23.08 o                         
   4   7   0         30.45         20.19        26.92 o                         
   5   7   0         13.19          0.00        21.54 o                         
   6   7   0          9.75          0.00        28.03 o                         
   7   7   0         26.70         13.87        34.47 o                         
   8   7   0          7.41         11.22        36.51 o                         
   9   7   0          1.80          6.30        26.97 o                         
  10   7   0         10.03         18.29        20.44 o                         
  11   7   0          0.77         16.44        19.44 o                         
  12   7   0          4.02         19.97        16.22 o                         
  13   7   0         20.04         14.97        17.59 o                         
  14   7   0          6.31         21.47        22.09 o                         
  16   7   0          0.10         12.21        18.87 o                         
  17   7   0          0.78         29.61        26.34 o                         
  18   7   0          1.22          6.28        32.56 o                         
  19   7   0          2.30         45.29        30.22 o                         
  20   7   0          1.11          8.97        29.87 o                         
  21   7   0          0.03          3.59        29.87 o                         
  22   7   0          1.36          4.99        28.03 o                         
   0   8   0       7312.54       8534.11       673.04 o                         
   1   8   0        332.79        311.50        34.47 o                         
   2   8   0       2600.34       4188.77       224.35 o                         
   3   8   0      24368.29      16951.28       713.05 o                         
   4   8   0       1544.81       2538.98       255.75 o                         
   5   8   0         26.95        182.88        40.88 o                         
   6   8   0         96.93        504.31        34.47 o                         
   7   8   0        172.44         49.36        63.45 o                         
   8   8   0       2276.07       2092.56       108.80 o                         
   9   8   0       5850.61       5826.93       175.68 o                         
  10   8   0        264.61        240.66        25.92 o                         
  11   8   0       2286.24       2275.55        90.59 o                         
  12   8   0       6150.64       6875.42       215.58 o                         
  13   8   0        470.44        759.46        56.36 o                         
  14   8   0          9.87         42.42        50.41 o                         
  15   8   0        177.07        203.51        39.32 o                         
  16   8   0          9.21         25.11        18.48 o                         
  17   8   0        587.72        823.17        95.75 o                         
  18   8   0        728.03       1076.86       104.56 o                         
  19   8   0         24.05         23.66        34.47 o                         
  20   8   0        149.75        224.43        43.07 o                         
  21   8   0        130.57        187.03        62.82 o                         
  22   8   0          5.88         11.22        23.08 o                         
   0   9   0         34.48         44.87        35.90 o                         
   1   9   0          6.40          8.97        35.90 o                         
   2   9   0          1.70          0.00        21.54 o                         
   3   9   0         62.50         42.87        28.03 o                         
   4   9   0          4.79          7.45        19.42 o                         
   5   9   0         13.07         10.19        24.86 o                         
   6   9   0         25.61         25.92        19.82 o                         
   7   9   0          0.45          8.97        13.18 o                         
   8   9   0         27.78         11.11        16.72 o                         
   9   9   0          2.18          0.00        15.89 o                         
  10   9   0          1.32          1.88        14.66 o                         
  11   9   0          1.72         21.98        16.57 o                         
  12   9   0          0.69         13.87        20.92 o                         
  13   9   0         18.73         14.37        42.64 o                         
  14   9   0          0.47          3.12        35.13 o                         
  15   9   0          8.42         44.87        19.34 o                         
  16   9   0          0.92          8.97        20.55 o                         
  17   9   0          1.93         10.75        16.83 o                         
  18   9   0          5.57         18.18        25.25 o                         
  19   9   0          1.90          7.18        29.87 o                         
  20   9   0          0.08          2.99        24.08 o                         
  21   9   0          0.24          3.37        23.08 o                         
   0  10   0        324.10        610.22        44.87 o                         
   1  10   0         38.45        159.60        40.88 o                         
   2  10   0        951.43       1001.30       164.62 o                         
   3  10   0       3575.45       3473.37       322.87 o                         
   4  10   0       1312.88       1472.87        97.17 o                         
   5  10   0         32.92         24.07        21.00 o                         
   6  10   0        243.89        348.21        70.67 o                         
   7  10   0        157.41        136.35        30.08 o                         
   8  10   0        480.20        639.10        46.63 o                         
   9  10   0        362.65        519.52        54.37 o                         
  10  10   0         18.45         38.57        16.77 o                         
  11  10   0        477.65        427.36        47.49 o                         
  12  10   0        853.77        888.15        79.57 o                         
  13  10   0        419.71        383.11        25.44 o                         
  14  10   0         40.67         71.86        17.74 o                         
  15  10   0        286.85        280.70        23.49 o                         
  16  10   0        236.57        143.82        19.44 o                         
  17  10   0        152.28        120.98        33.68 o                         
  18  10   0         55.05         84.95        30.74 o                         
  20  10   0         21.43         28.72        29.87 o                         
  21  10   0         16.25          0.00        23.08 o                         
   0  11   0          6.72         16.45        12.34 o                         
   1  11   0          5.71          7.39        12.27 o                         
   2  11   0          1.88          5.21        14.17 o                         
   3  11   0          2.45          1.85        13.18 o                         
   4  11   0         13.86          4.44        13.18 o                         
   5  11   0          0.67          0.00        14.17 o                         
   6  11   0          3.23          2.03        13.16 o                         
   7  11   0         11.83          0.98        13.59 o                         
   8  11   0          1.01         11.78        14.00 o                         
   9  11   0         19.96         19.15        15.58 o                         
  10  11   0         15.54          9.10        18.01 o                         
  11  11   0          1.24         12.43        16.02 o                         
  12  11   0          5.33         11.78        20.19 o                         
  13  11   0         17.26         17.95        19.06 o                         
  14  11   0          0.61          1.82        16.64 o                         
  15  11   0          0.70          6.28        21.12 o                         
  16  11   0          1.89         10.26        26.12 o                         
  17  11   0          0.04         30.72        20.44 o                         
  18  11   0         13.64          2.56        26.12 o                         
  19  11   0          4.14          0.00        24.86 o                         
  20  11   0          0.81          0.00        24.08 o                         
   0  12   0       7382.70       7412.77       279.20 o                         
   1  12   0       2200.23       2438.43        82.90 o                         
   2  12   0       2009.61       2154.22        96.98 o                         
   3  12   0       7462.36       6761.62       277.59 o                         
   4  12   0        166.90        181.06        27.86 o                         
   5  12   0       1657.15       1536.05        66.06 o                         
   6  12   0       3078.61       2997.76       109.86 o                         
   7  12   0        811.06        680.09        64.76 o                         
  10  12   0        465.20        535.15        61.74 o                         
  11  12   0       1538.53       1719.18       117.72 o                         
  12  12   0       1796.52       1886.31        76.00 o                         
  13  12   0         49.98         33.44        24.30 o                         
  14  12   0        335.22        303.46        35.16 o                         
  15  12   0        572.56        712.31        62.83 o                         
  16  12   0        121.19         80.76        26.92 o                         
  17  12   0        386.57        528.67        44.69 o                         
  18  12   0        487.40        609.78        53.66 o                         
  19  12   0          4.94         13.46        23.08 o                         
  20  12   0        145.50        125.63        44.87 o                         
   0  13   0         18.39         21.69        16.04 o                         
   1  13   0          5.35          1.17        11.12 o                         
   2  13   0          9.39          7.41        12.89 o                         
   3  13   0         20.34         28.42        13.26 o                         
   4  13   0          0.20          7.30        15.05 o                         
   5  13   0          6.74          0.00        14.26 o                         
   6  13   0          7.14         14.34        15.01 o                         
   7  13   0          1.49          9.78        15.05 o                         
   8  13   0         11.42          6.90        18.48 o                         
   9  13   0         15.68         47.11        42.57 o                         
  10  13   0          0.43         11.25        19.78 o                         
  11  13   0         13.08         18.93        18.60 o                         
  12  13   0          1.21         17.57        16.28 o                         
  13  13   0          0.96          3.85        16.65 o                         
  14  13   0          0.57         26.92        35.90 o                         
  15  13   0          2.23          8.50        18.81 o                         
  16  13   0          0.01         14.57        16.92 o                         
  17  13   0          7.82          0.00        20.00 o                         
  18  13   0          1.40          8.97        35.90 o                         
  19  13   0          0.09          0.00        24.86 o                         
   0  14   0       5167.12       4940.29       141.18 o                         
   1  14   0       1154.98       1004.01        32.20 o                         
   2  14   0       1570.91       1580.58       100.70 o                         
   3  14   0       4766.56       4863.99       226.94 o                         
   4  14   0        473.48        564.44        66.69 o                         
   5  14   0        289.35        233.13        34.97 o                         
   6  14   0        825.74       1064.06        66.06 o                         
   7  14   0        203.03        108.21        21.01 o                         
   8  14   0       1491.79       1174.53        93.91 o                         
   9  14   0       3908.15       3829.90       239.56 o                         
  10  14   0        378.38        389.78        49.43 o                         
  11  14   0       1603.64       1687.43        73.75 o                         
  12  14   0       2022.28       1865.42        89.39 o                         
  13  14   0         60.55         72.65        20.72 o                         
  14  14   0         59.29         24.25        22.57 o                         
  15  14   0        240.54        300.71        80.76 o                         
  16  14   0         13.05         17.08        17.08 o                         
  17  14   0        538.72        349.98        62.82 o                         
  18  14   0        567.01        242.29        44.87 o                         
   0  15   0          7.80          0.00        26.92 o                         
   1  15   0          2.49          7.66        14.17 o                         
   2  15   0          0.14         12.05        15.75 o                         
   3  15   0          0.03          0.00        14.26 o                         
   4  15   0          2.93          6.58        14.26 o                         
   5  15   0          4.80          8.97        17.52 o                         
   6  15   0          4.57          5.48        14.69 o                         
   7  15   0          0.15          0.00        21.54 o                         
   8  15   0          0.01          0.00        15.23 o                         
   9  15   0          0.36          8.97        25.38 o                         
  10  15   0          0.09          0.00        26.12 o                         
  11  15   0          0.53          0.00        20.72 o                         
  12  15   0          0.18          0.00        20.72 o                         
  13  15   0          1.69          0.00        18.47 o                         
  14  15   0          3.06          6.28        18.47 o                         
  15  15   0          0.02          3.59        18.47 o                         
  16  15   0          0.00          0.00        20.00 o                         
  17  15   0          4.18          0.00        19.04 o                         
   0  16   0       3352.45       3754.55       231.15 o                         
   1  16   0       1159.13        947.85        63.90 o                         
   2  16   0        365.00        264.30        25.53 o                         
   3  16   0       1990.25       1619.30        81.47 o                         
   4  16   0        457.60        436.90        25.91 o                         
   5  16   0        155.04         77.13        34.39 o                         
   6  16   0        615.42        684.76        83.89 o                         
   7  16   0         58.11         44.87        23.50 o                         
   8  16   0        857.69        619.58        47.92 o                         
   9  16   0       1724.40       1600.87        65.49 o                         
  10  16   0        272.11        237.81        28.55 o                         
  11  16   0        443.21        541.16        72.16 o                         
  12  16   0        889.36        816.35        75.87 o                         
  13  16   0        146.03        100.34        33.64 o                         
  14  16   0         20.69         20.40        16.82 o                         
  15  16   0        111.66         89.72        71.91 o                         
  16  16   0          1.78         17.95        35.90 o                         
   1  17   0          1.74          7.98        10.84 o                         
   2  17   0          0.08          0.00        16.88 o                         
   3  17   0          0.70          0.00        19.04 o                         
   4  17   0          1.14          0.00        14.26 o                         
   5  17   0          1.54          2.07        16.42 o                         
   6  17   0          1.55          2.49        14.69 o                         
   7  17   0          0.29          0.00        15.23 o                         
   8  17   0          0.22          0.00        16.82 o                         
   9  17   0          2.98          5.98        20.72 o                         
  10  17   0          1.20          0.00        18.47 o                         
  11  17   0          0.03          5.73        19.42 o                         
  12  17   0          0.37          0.00        20.37 o                         
  13  17   0          0.55          0.00        16.82 o                         
  14  17   0          4.42          7.34        16.82 o                         
  15  17   0          2.14          0.00        19.04 o                         
   0  18   0       1736.89       2408.50       155.37 o                         
   1  18   0         60.63        160.75        33.13 o                         
   2  18   0       1257.19       1660.00        86.13 o                         
   3  18   0       1504.61       1382.52        74.65 o                         
   4  18   0        117.51        114.00        27.86 o                         
   5  18   0        570.77        753.65        46.95 o                         
   6  18   0       1348.21       1629.39        80.58 o                         
   7  18   0        218.13        194.19        37.31 o                         
   8  18   0        342.09        448.26        67.58 o                         
   9  18   0        748.79       1045.13        72.16 o                         
  10  18   0          1.54          0.00        18.47 o                         
  11  18   0        526.33        535.13        51.29 o                         
  12  18   0        253.39        159.18        26.12 o                         
  13  18   0         14.83         28.30        17.52 o                         
  14  18   0        278.73        143.58        35.90 o                         
   0  19   0          0.01          0.00        23.08 o                         
   1  19   0          0.38          0.00        12.69 o                         
   2  19   0          0.05          2.11        12.27 o                         
   3  19   0          0.04          0.00        12.27 o                         
   4  19   0          0.19          4.79        14.26 o                         
   5  19   0          0.24          4.79        14.26 o                         
   6  19   0          0.24          0.00        16.82 o                         
   7  19   0          0.62          6.53        16.82 o                         
   8  19   0          0.02          0.00        16.82 o                         
   9  19   0          1.08          2.45        16.82 o                         
  10  19   0          0.67          8.16        16.82 o                         
  11  19   0          0.00          0.00        15.54 o                         
  12  19   0          0.13          8.97        15.54 o                         
   0  20   0       7172.15       9052.22       789.70 o                         
   1  20   0       1215.77       1311.83       103.25 o                         
   2  20   0       1919.00       2518.75       111.48 o                         
   3  20   0       3890.65       3403.63       125.64 o                         
   4  20   0        381.18        390.88        24.61 o                         
   5  20   0       1409.75       1467.28       105.86 o                         
   6  20   0       3313.05       3776.13       184.18 o                         
   7  20   0        381.81        388.72        48.75 o                         
   8  20   0       1553.77       1720.19        80.75 o                         
   9  20   0       2925.70       3222.71       152.55 o                         
  10  20   0         72.01         45.68        16.82 o                         
   0  21   0          0.54          0.00        26.92 o                         
   1  21   0          0.10          0.00        21.54 o                         
   2  21   0          0.03          0.00        25.38 o                         
   3  21   0          1.21          7.34        16.82 o                         
   4  21   0          0.96          3.85        21.54 o                         
   5  21   0          0.06          4.14        13.79 o                         
   6  21   0          1.10          0.00        14.93 o                         
   7  21   0          1.65          0.00        13.79 o                         
   8  21   0          0.27          0.00        14.93 o                         
   0  22   0       3788.19       3553.63       233.32 o                         
   1  22   0       1142.23       1095.98        69.80 o                         
   2  22   0        303.76        188.45        53.84 o                         
   3  22   0       1301.42       1173.88       197.42 o                         
   4  22   0        145.73        107.69        35.90 o                         
 -23   1   1         72.05         78.63        29.02 o                         
 -22   1   1        381.38        962.39       117.26 o                         
 -21   1   1        170.32        211.98        45.22 o                         
 -20   1   1        689.84        744.83        72.77 o                         
 -19   1   1       2768.45       3835.68       225.20 o                         
 -18   1   1        197.71        115.35        22.86 o                         
 -17   1   1       1006.29        824.27        94.87 o                         
 -16   1   1       3931.04       3787.68       184.04 o                         
 -15   1   1        582.10        660.27        89.74 o                         
 -14   1   1       4573.99       4077.86       160.28 o                         
 -13   1   1      11088.78      13517.19       412.61 o                         
 -12   1   1        390.72        267.63        64.01 o                         
 -11   1   1       6131.39       6915.00       275.88 o                         
 -10   1   1      13572.10      12691.91       572.05 o                         
  -9   1   1       3623.20       5302.46       195.91 o                         
  -8   1   1      28946.34      30052.01       941.76 o                         
  -7   1   1      40756.99      42069.92      1713.63 o                         
  -6   1   1        920.47       1073.41        54.34 o                         
  -5   1   1      33774.89      35559.37      1155.20 o                         
  -4   1   1      42425.90      48341.22      2599.70 o                         
  -3   1   1          1.24          6.28        10.56 o                         
  -2   1   1      35297.82      36024.51      1709.87 o                         
  -1   1   1      44342.21      42192.08      1033.73 o                         
   1   1   1      41331.50      44475.57      2895.95 o                         
   2   1   1      32381.00      36660.04      1716.44 o                         
   3   1   1         60.45         83.76        28.03 o                         
   4   1   1      43571.12      51116.79      2271.65 o                         
   5   1   1      30758.73      33131.58      1586.36 o                         
   6   1   1       1336.29       1697.94       100.82 o                         
   7   1   1      42052.79      45547.34      1654.31 o                         
   8   1   1      27288.80      28265.95      1085.94 o                         
   9   1   1       4916.63       7439.80       421.03 o                         
  10   1   1      14479.52      13007.42       644.04 o                         
  11   1   1       5079.37       6570.07       358.48 o                         
  12   1   1        701.36        573.40        60.88 o                         
  13   1   1      11345.44      14041.17       392.86 o                         
  14   1   1       3792.15       3643.69       155.18 o                         
  15   1   1        758.15        924.65        95.18 o                         
  16   1   1       4385.39       3729.39       255.75 o                         
  17   1   1        816.33        801.19        82.49 o                         
  18   1   1        326.60        109.61        37.56 o                         
  19   1   1       2706.50       3715.26       273.70 o                         
  20   1   1        564.51        798.67       170.50 o                         
  21   1   1        294.17        394.85        98.71 o                         
  22   1   1        390.68        553.68        50.76 o                         
  23   1   1         44.08        113.02        47.92 o                         
 -23   2   1          0.54         20.46        19.05 o                         
 -22   2   1         10.81         24.41        24.84 o                         
 -21   2   1         92.92        105.25        34.97 o                         
 -20   2   1         51.92         41.89        26.60 o                         
 -19   2   1         21.43         56.53        23.94 o                         
 -18   2   1         31.53         76.93        23.70 o                         
 -17   2   1          2.34         57.90        22.51 o                         
 -16   2   1         58.87        132.56        45.36 o                         
 -15   2   1        180.11        179.25        40.01 o                         
 -14   2   1         33.30         58.42        43.72 o                         
 -13   2   1        175.04        255.04        23.07 o                         
 -12   2   1        124.57        180.50        36.51 o                         
 -11   2   1          7.32        151.87        50.74 o                         
 -10   2   1        153.72         95.10        72.40 o                         
  -9   2   1       5393.12       7192.68       488.80 o                         
  -8   2   1         94.44         76.71       124.09 o                         
  -7   2   1        390.60        311.79        23.95 o                         
  -6   2   1         23.94         50.04       186.47 o                         
  -5   2   1        343.43       1046.49       223.77 o                         
  -4   2   1         10.67         19.51        47.14 o                         
  -3   2   1       3146.64       4798.81        67.17 o                         
  -2   2   1        480.17        295.32        98.40 o                         
  -1   2   1        105.36        631.10        31.70 o                         
   0   2   1      63572.13      69190.47       469.43 o                         
   1   2   1        529.54       1257.62        29.31 o                         
   2   2   1       1273.87        511.51       164.98 o                         
   3   2   1       2151.64       3652.58        58.33 o                         
   4   2   1         54.34        151.27        66.40 o                         
   5   2   1        405.65       1036.19       298.03 o                         
   6   2   1         36.45         17.95       214.63 o                         
   7   2   1        247.88        171.54        27.33 o                         
   8   2   1         88.87         62.53       193.96 o                         
   9   2   1       2663.80       4477.73       336.67 o                         
  10   2   1        176.94        186.90        84.30 o                         
  11   2   1          7.10         17.92        68.12 o                         
  12   2   1         93.23        181.49        38.13 o                         
  13   2   1         77.11        138.78        36.07 o                         
  14   2   1          0.60         24.56        29.51 o                         
  15   2   1         18.49         64.78        32.20 o                         
  16   2   1         56.21        244.10        46.06 o                         
  17   2   1          1.84          0.00        30.08 o                         
  18   2   1         15.04         45.83        23.12 o                         
  19   2   1          9.55         43.75        34.44 o                         
  20   2   1         10.04         10.34        29.00 o                         
  21   2   1         16.53         89.27        27.31 o                         
  22   2   1         18.66         54.01        28.05 o                         
  23   2   1          4.33          7.34        18.75 o                         
 -23   3   1          1.77         13.46        28.78 o                         
 -22   3   1          9.35          0.00        21.87 o                         
 -21   3   1          0.56          8.97        23.53 o                         
 -20   3   1          3.11          4.06        23.10 o                         
 -19   3   1          0.19         22.94        20.63 o                         
 -18   3   1          4.74         20.58        20.55 o                         
 -17   3   1          2.59         10.84        20.55 o                         
 -16   3   1          0.11         15.04        22.23 o                         
 -15   3   1         69.41         35.08        24.37 o                         
 -14   3   1         71.50         21.64        18.45 o                         
 -13   3   1          6.13         22.33        23.96 o                         
 -12   3   1          0.02         17.58        17.55 o                         
 -11   3   1         12.12         18.58        22.00 o                         
 -10   3   1        156.64        157.61        59.55 o                         
  -9   3   1        653.33        803.49        54.83 o                         
  -8   3   1        280.72        230.49        58.06 o                         
  -7   3   1         19.07          8.97        28.03 o                         
  -6   3   1        233.69        259.71        44.80 o                         
  -5   3   1        408.05        453.01        76.28 o                         
  -4   3   1        376.11        446.26        71.79 o                         
  -3   3   1         93.28        108.43        19.04 o                         
  -2   3   1        275.17        445.05        35.52 o                         
  -1   3   1       4583.90       6695.78       677.52 o                         
   0   3   1          4.96          9.79         7.69 o                         
   1   3   1       5000.57       5535.30       259.80 o                         
   2   3   1        220.32        318.19        44.42 o                         
   3   3   1        176.67        183.83        22.43 o                         
   4   3   1        343.05        585.51        50.76 o                         
   5   3   1        537.09        586.69        72.77 o                         
   6   3   1        313.00        341.95        50.76 o                         
   7   3   1          5.23         22.43        31.73 o                         
   8   3   1        315.64        312.78        63.45 o                         
   9   3   1        802.51       1151.52        74.71 o                         
  10   3   1         66.41        138.00        65.49 o                         
  11   3   1         20.62         25.65        18.52 o                         
  12   3   1         26.31          7.70        18.96 o                         
  13   3   1          4.11         32.35        20.61 o                         
  14   3   1        135.74         46.58        20.34 o                         
  15   3   1        126.70        151.06        53.09 o                         
  16   3   1         14.47         46.11        38.01 o                         
  17   3   1          0.42         21.29        31.07 o                         
  18   3   1          0.03          8.97        24.86 o                         
  19   3   1          0.37         37.51        29.00 o                         
  20   3   1         11.99         40.88        33.62 o                         
  21   3   1          4.09         20.40        31.17 o                         
  22   3   1          7.60         17.95        29.87 o                         
  23   3   1          5.79         28.34        21.87 o                         
 -23   4   1         13.62         20.19        22.96 o                         
 -21   4   1        139.13         99.57        37.87 o                         
 -20   4   1        262.15        287.14        51.81 o                         
 -19   4   1          2.48         24.98        21.44 o                         
 -18   4   1        131.48        141.31        31.54 o                         
 -17   4   1        155.53        263.95        52.81 o                         
 -16   4   1          1.34          6.86        21.01 o                         
 -15   4   1        251.26        265.76        30.86 o                         
 -14   4   1        524.09        531.10        25.07 o                         
 -13   4   1         81.29         65.45        29.69 o                         
 -12   4   1       1164.22        977.09        44.45 o                         
 -11   4   1        791.76        789.26       106.65 o                         
 -10   4   1        139.46        182.74        50.45 o                         
  -9   4   1      11357.21      13008.10       735.85 o                         
  -8   4   1       2557.42       2495.97       129.22 o                         
  -7   4   1        585.32        541.69       135.75 o                         
  -6   4   1       2642.62       1894.60       165.92 o                         
  -5   4   1        695.34        556.78       281.04 o                         
  -4   4   1        488.93        279.00       103.41 o                         
  -3   4   1       1426.18       2086.99       143.58 o                         
  -2   4   1        492.19        238.41        40.80 o                         
  -1   4   1       1035.36        402.95       132.50 o                         
   0   4   1     117260.02     123626.03      5381.36 o                         
   1   4   1        654.82        147.87        75.55 o                         
   2   4   1        502.88        174.11        28.03 o                         
   3   4   1       1675.71       2791.32        57.11 o                         
   4   4   1        199.60         89.74        82.49 o                         
   5   4   1        755.05        519.95       269.63 o                         
   6   4   1       1753.40       1967.79       196.40 o                         
   7   4   1        451.72        300.24       110.91 o                         
   8   4   1       2360.66       2107.65       110.91 o                         
   9   4   1       8450.32      10891.52       351.79 o                         
  10   4   1        130.63         16.73        31.07 o                         
  11   4   1        575.32        515.89        96.60 o                         
  12   4   1        882.67       1036.43        67.77 o                         
  13   4   1         49.68         56.76        30.04 o                         
  14   4   1        291.94        284.82        27.79 o                         
  15   4   1        150.37        119.75        23.83 o                         
  16   4   1          6.46         53.84       233.32 o                         
  17   4   1         94.54        205.78        58.71 o                         
  18   4   1         86.41        119.09        30.20 o                         
  19   4   1          0.52         15.26        32.56 o                         
  20   4   1        125.33        147.67        55.96 o                         
  21   4   1         73.56         63.81        27.84 o                         
  22   4   1          4.10          8.01        22.08 o                         
  23   4   1          5.18          8.97        24.86 o                         
 -23   5   1         22.02         14.96        24.08 o                         
 -22   5   1         80.94         81.72        27.27 o                         
 -21   5   1         25.40          5.07        24.11 o                         
 -20   5   1        240.03        253.59        51.82 o                         
 -19   5   1        718.03        513.69        72.77 o                         
 -18   5   1         99.63         47.67        27.62 o                         
 -17   5   1        240.52        106.46        23.89 o                         
 -16   5   1        830.34        766.30        47.25 o                         
 -15   5   1         18.00         25.74        19.51 o                         
 -14   5   1        877.08        748.88        47.34 o                         
 -13   5   1       2098.79       2298.17        93.01 o                         
 -12   5   1        203.48        125.81        22.91 o                         
 -11   5   1       1688.68       1933.73        95.52 o                         
 -10   5   1       4100.35       3612.09       191.70 o                         
  -9   5   1         52.24         13.72        53.66 o                         
  -8   5   1       7341.20       7565.73       489.07 o                         
  -7   5   1       6980.74       6700.84       551.89 o                         
  -6   5   1         86.60         75.87        34.47 o                         
  -5   5   1       3947.81       4271.53       399.34 o                         
  -4   5   1       6447.60       7025.06       632.65 o                         
  -3   5   1          0.30          3.85        21.54 o                         
  -2   5   1       5890.89       6983.23       353.60 o                         
  -1   5   1      16138.02      19844.65       983.30 o                         
   0   5   1          3.59         31.75        13.79 o                         
   1   5   1      16252.19      18225.20       796.07 o                         
   2   5   1       5198.79       6207.19       256.93 o                         
   3   5   1         10.27          0.00        29.87 o                         
   4   5   1       6467.70       7049.42       355.35 o                         
   5   5   1       4156.60       4431.94       218.85 o                         
   6   5   1         95.47        174.29        34.47 o                         
   7   5   1       7170.73       7571.95       434.35 o                         
   8   5   1       7122.20       7891.44       412.31 o                         
   9   5   1        133.35         13.46        76.15 o                         
  10   5   1       4000.73       3339.32       159.66 o                         
  11   5   1       1374.32       1682.12        58.97 o                         
  12   5   1        211.61        127.16        23.87 o                         
  13   5   1       2311.03       2505.99        86.12 o                         
  14   5   1        829.91        933.00        49.45 o                         
  15   5   1         13.67         62.82       134.61 o                         
  16   5   1        743.00        711.39        70.53 o                         
  17   5   1        155.71        111.81        30.20 o                         
  18   5   1        168.30         90.17        52.98 o                         
  19   5   1        727.93        816.13       103.20 o                         
  20   5   1        195.56        235.12        35.84 o                         
  21   5   1         42.13         22.43        26.15 o                         
  22   5   1         78.37         94.23        31.73 o                         
  23   5   1          9.31          8.97        23.08 o                         
 -23   6   1         21.33         58.33        23.08 o                         
 -22   6   1          0.71          3.37        23.08 o                         
 -21   6   1         86.82         98.71        38.07 o                         
 -20   6   1        141.76        160.86        29.26 o                         
 -19   6   1          0.38         13.63        23.38 o                         
 -17   6   1         61.27         55.17        27.20 o                         
 -16   6   1          1.09         19.83        19.11 o                         
 -15   6   1         99.54        103.43        21.50 o                         
 -14   6   1        210.06        181.68        30.40 o                         
 -13   6   1        165.09        178.84        28.35 o                         
 -12   6   1        578.04        595.16        44.70 o                         
 -11   6   1        207.87        240.92        24.54 o                         
 -10   6   1        145.07        175.44        34.69 o                         
  -9   6   1       3300.52       3815.87       279.76 o                         
  -8   6   1        855.63        762.58        77.62 o                         
  -7   6   1        273.36        224.35        47.27 o                         
  -6   6   1       1288.72        966.40        84.09 o                         
  -5   6   1        319.63        278.86        49.58 o                         
  -4   6   1        639.51        448.69        80.76 o                         
  -3   6   1       1283.42        807.64       123.61 o                         
  -2   6   1        251.82        251.45        46.58 o                         
  -1   6   1        582.38        748.49        24.08 o                         
   0   6   1      33357.75      36295.99      1329.75 o                         
   1   6   1        894.67        890.85        36.94 o                         
   2   6   1        410.93        296.14        43.07 o                         
   3   6   1       1265.64        890.70       120.06 o                         
   4   6   1        655.34        399.79        57.11 o                         
   5   6   1        504.42        301.51        56.06 o                         
   6   6   1       1408.33       1582.66       104.56 o                         
   7   6   1        280.97        188.45        57.11 o                         
   8   6   1        861.69        620.24        76.15 o                         
   9   6   1       3484.37       3807.89       282.32 o                         
  10   6   1        131.07        115.31        31.27 o                         
  11   6   1        246.70        193.50        32.86 o                         
  12   6   1        568.97        597.67        35.18 o                         
  13   6   1        110.99         72.40        21.58 o                         
  14   6   1        339.55        351.12        45.48 o                         
  15   6   1        177.06         94.41        33.44 o                         
  16   6   1          1.44         21.65        24.82 o                         
  17   6   1         76.43        240.15        88.33 o                         
  19   6   1          3.32         33.72        38.22 o                         
  20   6   1        134.20        144.31        34.60 o                         
  21   6   1         94.30         67.30        36.51 o                         
  22   6   1          0.04          0.00        28.03 o                         
  23   6   1         28.99          8.97        21.54 o                         
 -22   7   1        154.93        134.61        44.87 o                         
 -21   7   1         60.94         71.79        34.47 o                         
 -20   7   1        335.06        364.97       125.63 o                         
 -19   7   1       1392.04       1390.72       130.12 o                         
 -18   7   1        193.33         71.79        62.82 o                         
 -17   7   1       1191.83       1299.83        80.84 o                         
 -16   7   1       2787.04       3492.64       146.17 o                         
 -15   7   1         38.13         23.76        18.98 o                         
 -14   7   1        950.19        993.58        52.57 o                         
 -13   7   1       3649.28       3847.62       123.74 o                         
 -12   7   1        556.16        515.34        38.58 o                         
 -11   7   1       6355.96       6048.81       182.73 o                         
 -10   7   1      11346.87      11481.88       320.42 o                         
  -9   7   1        568.66        668.62        66.48 o                         
  -8   7   1      13826.73      12991.92       662.53 o                         
  -7   7   1      17397.71      16768.09       770.48 o                         
  -6   7   1         22.48          8.97        28.03 o                         
  -5   7   1      10959.36      10813.64       557.97 o                         
  -4   7   1      16161.97      17109.96       969.17 o                         
  -3   7   1         77.38         97.90        35.90 o                         
  -2   7   1      23139.12      26775.77      1507.60 o                         
  -1   7   1      27108.11      29864.89      1929.37 o                         
   0   7   1         38.24         95.72        28.03 o                         
   1   7   1      29217.79      31579.71      1094.89 o                         
   2   7   1      21021.42      23098.71       917.01 o                         
   3   7   1        296.88        306.74        62.51 o                         
   4   7   1      16933.90      17705.36       840.75 o                         
   5   7   1      10420.26       9750.00       542.29 o                         
   6   7   1         99.54          8.97        47.27 o                         
   7   7   1      19065.47      18791.42       888.36 o                         
   8   7   1      12939.43      12589.60       628.20 o                         
   9   7   1       1105.71       1089.37        81.47 o                         
  10   7   1      12271.32      12015.14       427.07 o                         
  11   7   1       5652.06       5534.68       170.35 o                         
  12   7   1        773.12        834.05        47.49 o                         
  13   7   1       4122.21       4283.88       127.27 o                         
  14   7   1        900.83        775.07        55.26 o                         
  15   7   1         70.65        224.25        80.76 o                         
  16   7   1       3028.84       3330.60       166.80 o                         
  17   7   1       1008.51        937.00        96.42 o                         
  18   7   1        337.80        358.03        54.78 o                         
  19   7   1       1538.75       1767.84       161.53 o                         
  20   7   1        306.22        271.69        56.06 o                         
  21   7   1        109.05        132.54        40.88 o                         
  22   7   1        184.48        349.98       107.69 o                         
 -22   8   1         22.47         41.50        23.08 o                         
 -21   8   1         67.67         65.58        38.05 o                         
 -20   8   1        196.80        265.54        47.27 o                         
 -19   8   1          8.25         36.10        31.70 o                         
 -18   8   1        451.70        304.31        53.84 o                         
 -17   8   1        764.18        753.80        89.74 o                         
 -16   8   1          0.19         20.77        18.48 o                         
 -15   8   1        445.46        300.70        43.60 o                         
 -14   8   1        807.39        859.15        55.10 o                         
 -13   8   1         46.20         45.73        23.00 o                         
 -12   8   1       2914.36       3145.86        85.38 o                         
 -11   8   1       2855.89       2819.27        71.03 o                         
 -10   8   1         63.01         53.66        21.50 o                         
  -9   8   1       4617.40       4389.46       167.80 o                         
  -8   8   1       3647.67       3644.70       177.99 o                         
  -7   8   1        437.12        461.72        60.03 o                         
  -6   8   1       5508.50       5906.27       167.35 o                         
  -5   8   1       3993.43       4410.19       180.10 o                         
  -4   8   1       1006.80       1246.39       187.52 o                         
  -3   8   1      18169.30      19221.00      1054.98 o                         
  -2   8   1       5103.94       6545.96       474.41 o                         
  -1   8   1       2942.65       2911.48       157.04 o                         
   0   8   1       6477.80       6996.19       152.56 o                         
   1   8   1       2346.88       2391.63        84.18 o                         
   2   8   1       5853.13       6706.29       509.40 o                         
   3   8   1      17236.40      18570.56       994.73 o                         
   4   8   1        625.02       1023.90       180.76 o                         
   5   8   1       3345.90       3873.69       161.72 o                         
   6   8   1       5340.88       5623.94       188.45 o                         
   7   8   1        215.50        246.07        60.03 o                         
   8   8   1       3623.70       3902.93       243.40 o                         
   9   8   1       3601.91       3161.85       127.83 o                         
  10   8   1         26.17         24.34        18.68 o                         
  11   8   1       2803.31       2768.74        95.65 o                         
  12   8   1       2185.70       2051.63        64.89 o                         
  13   8   1         19.10         12.88        19.49 o                         
  14   8   1        398.48        510.78        53.71 o                         
  15   8   1        411.61        450.33        57.48 o                         
  17   8   1        688.23        766.37        65.75 o                         
  18   8   1        317.04        355.90        51.48 o                         
  19   8   1          1.54         10.35        38.05 o                         
  20   8   1        135.50        153.81        62.82 o                         
  21   8   1         29.34         41.28        29.87 o                         
  22   8   1         16.20          8.97        23.08 o                         
 -21   9   1          0.64         23.93        24.08 o                         
 -20   9   1         12.86         26.92        29.87 o                         
 -19   9   1         51.22         57.26        27.39 o                         
 -18   9   1          0.20         18.33        26.97 o                         
 -17   9   1        208.26        135.37        24.78 o                         
 -16   9   1        289.54        473.55        60.27 o                         
 -15   9   1         13.78          8.97        22.57 o                         
 -14   9   1         37.71         23.08        18.48 o                         
 -13   9   1         92.21         87.48        22.71 o                         
 -12   9   1          6.79         12.98        22.22 o                         
 -11   9   1        129.34        117.37        20.60 o                         
 -10   9   1         61.14         37.71        16.56 o                         
  -9   9   1          1.10         20.30        13.84 o                         
  -8   9   1         34.05         26.64        14.87 o                         
  -7   9   1          3.09         32.84        13.73 o                         
  -6   9   1         29.06          0.00        13.79 o                         
  -5   9   1        302.01        320.81        49.36 o                         
  -4   9   1       1325.08       1417.86       179.48 o                         
  -3   9   1          6.86         17.95        35.90 o                         
  -2   9   1        325.00        475.61       125.63 o                         
  -1   9   1        292.95        475.61        71.79 o                         
   0   9   1          1.18          0.00        26.92 o                         
   1   9   1        222.08        332.03        38.05 o                         
   2   9   1        331.20        480.08        43.40 o                         
   3   9   1         16.33          0.00        18.47 o                         
   4   9   1       1388.26       1362.55        94.89 o                         
   5   9   1        259.93        428.73        71.79 o                         
   6   9   1         20.37         20.19        17.47 o                         
   7   9   1         32.14         71.84        14.98 o                         
   8   9   1         27.67         27.07        14.43 o                         
   9   9   1         23.91         10.80        15.63 o                         
  10   9   1        137.32         85.68        27.98 o                         
  11   9   1        118.50        164.30        23.82 o                         
  12   9   1         12.26         19.23        18.76 o                         
  13   9   1         70.93        130.44        85.74 o                         
  14   9   1         21.80        125.63       143.58 o                         
  15   9   1         29.15         71.79        62.82 o                         
  16   9   1        398.36        532.39        64.62 o                         
  17   9   1        158.87        157.78        55.88 o                         
  18   9   1          1.84         18.55        27.92 o                         
  19   9   1         70.81         62.82        36.51 o                         
  20   9   1         15.73         43.07        31.41 o                         
  21   9   1          4.12          8.97        23.08 o                         
 -21  10   1         44.37          8.97        28.03 o                         
 -20  10   1         63.87         62.82        29.87 o                         
 -18  10   1        392.48        467.24        67.83 o                         
 -17  10   1        338.88        349.17        62.97 o                         
 -16  10   1          5.82          9.97        16.28 o                         
 -15  10   1          3.58        157.81        31.93 o                         
 -14  10   1         20.43         39.16        15.42 o                         
 -13  10   1         54.40         41.77        25.87 o                         
 -12  10   1       1957.92       1881.16       100.70 o                         
 -11  10   1       1025.23       1099.22        94.44 o                         
 -10  10   1        189.54        176.08        46.98 o                         
  -9  10   1       2508.27       2241.61        67.49 o                         
  -8  10   1       1026.19        966.29        49.18 o                         
  -7  10   1        243.64        176.93        43.98 o                         
  -6  10   1        295.02        304.86        70.02 o                         
  -5  10   1        217.36         92.55        61.07 o                         
  -4  10   1        747.78        968.30        50.52 o                         
  -3  10   1       7001.89       5904.43        68.67 o                         
  -2  10   1       1343.16       1408.89        71.79 o                         
  -1  10   1        590.34        457.67       233.32 o                         
   0  10   1       2114.02       2135.77       547.40 o                         
   1  10   1        414.88        432.81       122.64 o                         
   2  10   1       1869.23       1986.32        71.79 o                         
   3  10   1       6506.34       5787.12       158.87 o                         
   4  10   1        447.76        581.23        45.56 o                         
   5  10   1        120.00         78.70        49.26 o                         
   6  10   1        450.90        407.58        67.00 o                         
   7  10   1         81.50         72.21        36.85 o                         
   8  10   1        940.95        968.81        39.27 o                         
   9  10   1       1806.50       1624.95        60.99 o                         
  10  10   1        158.94        119.05        29.17 o                         
  11  10   1        894.02        994.46        81.97 o                         
  12  10   1       1452.08       1624.52        86.60 o                         
  13  10   1        117.31         80.30        28.88 o                         
  14  10   1          8.46         28.27        24.63 o                         
  15  10   1         38.99        175.80        27.45 o                         
  16  10   1          0.82         10.42        19.11 o                         
  17  10   1        241.72        330.45        60.27 o                         
  18  10   1        237.27        254.53        60.03 o                         
  19  10   1         33.76         66.42        41.04 o                         
  20  10   1         21.69         23.93        28.03 o                         
  21  10   1         31.03         44.87        26.92 o                         
 -20  11   1         20.74          8.97        26.92 o                         
 -19  11   1         82.04         50.60        26.97 o                         
 -18  11   1         23.07         42.12        19.11 o                         
 -17  11   1         19.22         29.81        20.16 o                         
 -16  11   1          9.69         11.31        17.35 o                         
 -15  11   1         42.81         16.83        18.60 o                         
 -14  11   1         11.62         26.44        15.96 o                         
 -13  11   1        177.16        187.36        24.98 o                         
 -12  11   1          0.05         19.04        17.35 o                         
 -11  11   1        328.44        321.63        27.70 o                         
 -10  11   1        469.51        445.71        40.80 o                         
  -9  11   1          7.23         10.24        16.82 o                         
  -8  11   1        285.46        241.06        31.47 o                         
  -7  11   1         56.19         19.68        14.90 o                         
  -6  11   1        171.90        248.53        31.13 o                         
  -5  11   1         32.36         44.87        14.65 o                         
  -4  11   1        805.94        824.60        46.75 o                         
  -3  11   1         10.86         19.94        14.69 o                         
  -2  11   1        722.15        760.66        73.02 o                         
  -1  11   1        473.52        497.27        41.45 o                         
   0  11   1          1.62          0.00        10.13 o                         
   1  11   1        418.97        381.04        40.15 o                         
   2  11   1        767.97        855.02        61.74 o                         
   3  11   1         29.49         32.98        15.96 o                         
   4  11   1        872.78        907.79        88.08 o                         
   5  11   1         30.63         35.60        13.93 o                         
   6  11   1        207.66        246.95        24.88 o                         
   7  11   1         29.43         44.78        17.38 o                         
   8  11   1        369.42        348.10        31.13 o                         
   9  11   1          0.36         14.25        15.46 o                         
  10  11   1        399.36        287.25        41.45 o                         
  11  11   1        342.57        273.32        28.88 o                         
  12  11   1          0.06         33.86        23.11 o                         
  13  11   1        204.00        205.92        25.46 o                         
  14  11   1          5.81         33.71        17.70 o                         
  15  11   1         89.49         52.97        19.11 o                         
  16  11   1          1.63         15.84        18.60 o                         
  17  11   1         42.56         66.16        29.79 o                         
  18  11   1         26.23         17.95        26.97 o                         
  19  11   1         76.10         32.31        29.87 o                         
  20  11   1         14.01          0.00        26.92 o                         
 -20  12   1         31.89          7.18        29.87 o                         
 -19  12   1          0.86         98.71        44.87 o                         
 -17  12   1        238.60        207.15        23.66 o                         
 -16  12   1         37.73         15.02        21.75 o                         
 -15  12   1         10.56         26.92        16.28 o                         
 -14  12   1          0.82         26.92        18.13 o                         
 -13  12   1        125.29        153.19        24.30 o                         
 -12  12   1       1023.94        886.78        74.65 o                         
 -11  12   1        724.01        761.42        54.88 o                         
 -10  12   1         30.92         45.00        22.68 o                         
  -9  12   1       1229.22        781.88       148.07 o                         
  -8  12   1        871.94        851.90        59.80 o                         
  -7  12   1          9.55          9.56        14.97 o                         
  -6  12   1        143.98        119.58        16.76 o                         
  -5  12   1         89.01         60.82        13.06 o                         
  -4  12   1        712.32        732.52        60.88 o                         
  -3  12   1       3790.64       3628.34       159.58 o                         
  -2  12   1       1107.11       1175.99        61.54 o                         
  -1  12   1        240.33        212.77        27.56 o                         
   0  12   1       1487.11       1449.52        41.38 o                         
   1  12   1        218.85        198.40        24.75 o                         
   2  12   1       1083.29       1158.91        61.54 o                         
   3  12   1       3925.90       4009.20       172.39 o                         
   4  12   1        623.00        663.33        50.37 o                         
   5  12   1         62.05         70.67        17.26 o                         
   6  12   1        224.31        188.24        20.66 o                         
   7  12   1          6.25         16.49        16.09 o                         
   8  12   1        651.94        831.85        61.84 o                         
   9  12   1       1054.54        950.52        58.55 o                         
  10  12   1         58.44         31.91        23.50 o                         
  11  12   1        538.60        387.33        40.80 o                         
  12  12   1       1010.26       1187.46        58.15 o                         
  13  12   1        145.96        137.43        22.57 o                         
  14  12   1          6.44          5.83        16.60 o                         
  15  12   1          0.45          6.78        21.75 o                         
  16  12   1         12.81         13.88        18.60 o                         
  17  12   1        153.70         78.76        29.07 o                         
  18  12   1        129.28        127.49        34.28 o                         
  19  12   1         11.03         80.76        53.84 o                         
  20  12   1         11.36          0.00        24.08 o                         
 -18  13   1         60.24         71.79        44.87 o                         
 -17  13   1        375.61        331.40        37.92 o                         
 -16  13   1        754.62        632.69        69.80 o                         
 -15  13   1         17.04          0.00        17.47 o                         
 -14  13   1         72.38         19.57        19.57 o                         
 -13  13   1        428.68        325.28        44.87 o                         
 -12  13   1         21.88         30.09        21.01 o                         
 -11  13   1       1993.87       1927.05       109.98 o                         
  -9  13   1        109.90         85.78        31.80 o                         
  -8  13   1       2098.20       2324.89       101.88 o                         
  -7  13   1       1916.00       1771.22        86.13 o                         
  -6  13   1         12.08         34.10        14.79 o                         
  -5  13   1       1149.35       1247.41        71.58 o                         
  -4  13   1       2553.02       2645.14       106.51 o                         
  -3  13   1          0.22         16.04        12.45 o                         
  -2  13   1       4239.06       4416.30       148.29 o                         
  -1  13   1       3933.81       4053.28       123.25 o                         
   0  13   1          3.48         12.80        10.44 o                         
   1  13   1       4231.22       3930.67       132.43 o                         
   2  13   1       4054.47       4820.25       140.19 o                         
   3  13   1          7.62          6.98        13.26 o                         
   4  13   1       2909.35       2811.84       114.35 o                         
   5  13   1        974.44       1087.54        67.38 o                         
   6  13   1          0.85         15.08        19.42 o                         
   7  13   1       2097.04       1938.33        93.91 o                         
   8  13   1       2118.59       2292.01       103.84 o                         
   9  13   1        208.14        190.74        25.55 o                         
  12  13   1         64.75         60.25        25.55 o                         
  13  13   1        538.32        583.13        73.88 o                         
  14  13   1         39.82         21.68        15.11 o                         
  15  13   1         20.23         12.86        17.76 o                         
  16  13   1        760.60        714.35       143.58 o                         
  17  13   1        362.80        426.00       103.20 o                         
  18  13   1        122.56         49.36        31.73 o                         
  19  13   1        440.90        341.86        32.56 o                         
 -17  14   1         64.50        116.66        89.74 o                         
 -16  14   1         65.16         49.57        23.80 o                         
 -15  14   1          3.77          8.97        20.44 o                         
 -14  14   1          0.10         29.79        19.68 o                         
 -13  14   1        114.30         84.09        21.87 o                         
 -12  14   1        291.81        239.55        38.01 o                         
 -11  14   1        205.05        181.12        30.22 o                         
 -10  14   1          0.08         10.93        17.44 o                         
  -9  14   1        215.02        140.83        31.09 o                         
  -8  14   1        389.94        445.82        59.51 o                         
  -7  14   1          5.09          5.69        15.12 o                         
  -6  14   1        209.53        170.03        37.14 o                         
  -5  14   1         70.25         34.51        16.42 o                         
  -4  14   1        427.87        526.55        28.91 o                         
  -3  14   1       1519.85       1757.28        71.80 o                         
  -2  14   1        539.49        809.53        50.96 o                         
  -1  14   1         93.67         95.59        17.35 o                         
   0  14   1        519.34        623.34        41.15 o                         
   1  14   1         74.39         85.01        17.58 o                         
   2  14   1        369.10        504.59        30.31 o                         
   3  14   1       1673.55       2103.96        82.07 o                         
   4  14   1        458.51        520.18        29.65 o                         
   5  14   1        102.34         40.15        18.81 o                         
   6  14   1        184.77        244.71        40.97 o                         
   7  14   1          0.03          5.38        18.47 o                         
   8  14   1        259.12        296.63        25.82 o                         
   9  14   1        268.10        191.49        31.57 o                         
  10  14   1          2.14          8.97        25.38 o                         
  11  14   1        157.93         90.10        28.90 o                         
  12  14   1        371.22        442.02        58.57 o                         
  13  14   1         79.05         90.67        27.20 o                         
  14  14   1          0.61         17.95        18.74 o                         
  15  14   1          4.43          7.08        18.81 o                         
  16  14   1         15.18         36.54        27.65 o                         
  17  14   1         52.58         45.44        27.63 o                         
  18  14   1         32.60         36.71        31.17 o                         
 -17  15   1        197.51        111.39        23.08 o                         
 -16  15   1        576.01        525.31        57.11 o                         
 -15  15   1         77.59         46.94        23.77 o                         
 -14  15   1         46.98         38.89        20.72 o                         
 -13  15   1        222.31        170.45        29.03 o                         
 -12  15   1         20.73         14.96        20.72 o                         
 -11  15   1       1150.02       1187.39        86.24 o                         
 -10  15   1       2097.72       1919.32       116.12 o                         
  -9  15   1        121.49         69.15        27.33 o                         
  -8  15   1       1235.56       1337.03        70.38 o                         
  -7  15   1       1769.45       1573.30        82.92 o                         
  -6  15   1         17.62          6.87        19.42 o                         
  -5  15   1       1018.06        936.25        61.37 o                         
  -4  15   1       1543.90       1456.21        70.38 o                         
  -3  15   1          1.49          7.48        13.26 o                         
  -2  15   1       3019.12       2833.07       107.33 o                         
  -1  15   1       2615.22       2748.46        90.09 o                         
   0  15   1          9.06         15.70        13.46 o                         
   1  15   1       2924.76       2699.26        94.39 o                         
   2  15   1       2733.88       2687.96        94.83 o                         
   3  15   1         42.97         51.50        17.35 o                         
   4  15   1       1823.57       1458.58        83.89 o                         
   5  15   1        820.93        977.10        56.86 o                         
   6  15   1         67.92         51.67        17.08 o                         
   7  15   1       2037.62       1775.14        83.89 o                         
   8  15   1       1174.36       1201.14        64.48 o                         
   9  15   1        262.23        210.18        31.57 o                         
  10  15   1       2350.93       2009.21       128.87 o                         
  11  15   1        993.17        925.80        72.16 o                         
  12  15   1         60.32         11.97        20.72 o                         
  13  15   1        305.94        288.28        38.07 o                         
  14  15   1         35.58         48.46        29.87 o                         
  16  15   1        645.85        562.62        50.76 o                         
 -16  16   1         46.59        143.58        44.87 o                         
 -15  16   1         50.49         42.31        21.54 o                         
 -14  16   1         31.72         35.00        18.47 o                         
 -13  16   1         11.18         10.77        18.47 o                         
 -12  16   1         23.44          5.34        24.86 o                         
 -11  16   1         31.40          3.17        27.33 o                         
 -10  16   1         59.38         52.21        16.82 o                         
  -9  16   1        398.53        298.94        35.30 o                         
  -8  16   1         63.09        242.29        17.52 o                         
  -7  16   1        135.67        133.90        35.47 o                         
  -6  16   1        295.60        209.76        56.86 o                         
  -5  16   1        154.28         69.05        40.97 o                         
  -4  16   1          2.60         75.99        18.81 o                         
  -3  16   1        166.02        128.73        15.23 o                         
  -2  16   1         39.83        301.38        15.16 o                         
  -1  16   1        262.45        307.37        44.64 o                         
   0  16   1       1188.72       1188.61        78.83 o                         
   1  16   1        401.75        388.39        48.26 o                         
   2  16   1         95.87        258.56        32.14 o                         
   3  16   1        181.16        135.42        17.11 o                         
   4  16   1          0.63         94.79        28.66 o                         
   5  16   1         78.91         70.09        39.73 o                         
   6  16   1        323.94        226.71        56.44 o                         
   7  16   1        109.02        141.22        36.42 o                         
   8  16   1         61.25        236.68        15.75 o                         
   9  16   1        332.06        298.35        50.24 o                         
  10  16   1        102.95         82.88        27.99 o                         
  11  16   1         21.57          8.41        29.03 o                         
  12  16   1         18.39          5.77        22.09 o                         
  13  16   1          1.10          4.49        25.38 o                         
  14  16   1          7.21         20.94        20.72 o                         
  15  16   1         80.16         14.10        21.54 o                         
  16  16   1         42.33          8.97        14.93 o                         
 -15  17   1          1.59         19.58        21.54 o                         
 -14  17   1          5.88          0.00        18.47 o                         
 -13  17   1         37.32         24.23        18.47 o                         
 -12  17   1         23.52          6.53        16.82 o                         
 -11  17   1         14.13         11.97        20.72 o                         
 -10  17   1         14.23          5.98        20.72 o                         
  -9  17   1         10.02         11.97        20.72 o                         
  -8  17   1          2.00          8.97        19.42 o                         
  -7  17   1          2.61          7.38        17.08 o                         
  -6  17   1          3.28          2.45        16.82 o                         
  -5  17   1          1.93          6.21        16.42 o                         
  -4  17   1         15.29         26.52        15.75 o                         
  -3  17   1          4.68          8.97        12.27 o                         
  -2  17   1         15.61         27.45        13.79 o                         
  -1  17   1         36.54         39.57        18.13 o                         
   0  17   1          0.06          8.55        12.27 o                         
   1  17   1         41.86         58.88        16.72 o                         
   2  17   1         12.42         16.78        17.89 o                         
   3  17   1          0.89          7.69        15.23 o                         
   4  17   1         12.81         36.71        19.34 o                         
   5  17   1          2.92          3.85        15.23 o                         
   6  17   1          5.98          9.61        15.23 o                         
   7  17   1          1.36          9.51        15.75 o                         
   8  17   1          0.07          0.00        22.09 o                         
   9  17   1         13.95          6.87        19.42 o                         
  10  17   1         14.82         17.95        22.09 o                         
  11  17   1         19.01          0.00        20.72 o                         
  12  17   1         38.29          0.00        20.72 o                         
  13  17   1         30.09         11.54        21.54 o                         
  14  17   1          0.05         13.46        25.38 o                         
  15  17   1         10.56          0.00        19.04 o                         
 -14  18   1        371.47        368.86        46.31 o                         
 -13  18   1          7.03         20.40        16.82 o                         
 -12  18   1        722.46        623.40        55.99 o                         
 -11  18   1        542.97        444.35        39.16 o                         
 -10  18   1        196.87        181.19        37.77 o                         
  -9  18   1       2008.93       2250.12       141.55 o                         
  -8  18   1        932.25        947.15        89.71 o                         
  -7  18   1        272.07        294.29        25.91 o                         
  -6  18   1       2007.54       2265.37        79.39 o                         
  -5  18   1        862.64        878.32        49.22 o                         
  -4  18   1        258.38        238.93        42.54 o                         
  -3  18   1       1992.24       2084.84       118.84 o                         
  -2  18   1        440.09        454.14        58.07 o                         
  -1  18   1       1341.55       1552.14        53.61 o                         
   0  18   1       4575.07       5190.08       144.66 o                         
   1  18   1       1401.18       1445.83        51.55 o                         
   2  18   1        593.51        523.40        61.07 o                         
   3  18   1       2238.85       2230.80       130.98 o                         
   4  18   1        202.25        196.63        37.94 o                         
   5  18   1        815.68        914.06        51.81 o                         
   6  18   1       1852.53       2052.69        70.38 o                         
   7  18   1        194.36        179.60        19.46 o                         
   8  18   1        893.21        870.99        91.43 o                         
   9  18   1       1950.85       1955.32       127.73 o                         
  10  18   1        246.05        295.42        49.43 o                         
  11  18   1        493.63        436.23        30.22 o                         
  12  18   1        724.03        627.83        80.76 o                         
  13  18   1          8.46         21.40        17.52 o                         
  14  18   1        318.52        275.54        44.42 o                         
 -12  19   1         56.81         11.97        15.54 o                         
 -11  19   1        317.19        215.37        44.87 o                         
 -10  19   1       1119.91       1067.86        70.33 o                         
  -9  19   1         77.58         66.81        28.03 o                         
  -8  19   1        910.41        951.42        78.21 o                         
  -7  19   1       1277.85       1540.27        87.77 o                         
  -6  19   1         32.96         10.77        18.47 o                         
  -5  19   1        788.65        998.57        56.86 o                         
  -4  19   1       1102.57       1264.96        67.93 o                         
  -3  19   1          1.94          5.28        12.27 o                         
  -2  19   1       1545.70       1740.55        79.17 o                         
  -1  19   1       2335.65       2554.60       109.86 o                         
   0  19   1          5.04         13.46        19.04 o                         
   1  19   1       2649.73       2866.11       126.94 o                         
   2  19   1       1421.40       1647.85        75.63 o                         
   3  19   1         16.07          9.09        13.18 o                         
   4  19   1       1256.72       1372.06        67.93 o                         
   5  19   1        733.49        888.83        55.72 o                         
   6  19   1         87.16         43.71        17.08 o                         
   7  19   1       1441.43       1656.11        92.97 o                         
   8  19   1        810.41        901.04        59.90 o                         
   9  19   1        151.38        145.04        23.77 o                         
  10  19   1       1310.08       1170.41       104.54 o                         
  11  19   1        317.95        270.09        31.93 o                         
  12  19   1         90.82         53.84        19.04 o                         
 -10  20   1         38.52         19.58        16.82 o                         
  -9  20   1        246.45        196.44        23.77 o                         
  -8  20   1        173.56        117.18        23.77 o                         
  -7  20   1          3.77          4.14        13.79 o                         
  -6  20   1        195.15        166.43        36.51 o                         
  -5  20   1        143.59         85.25        25.38 o                         
  -4  20   1          3.68          7.56        18.40 o                         
  -3  20   1        125.19         98.71        25.38 o                         
  -2  20   1          0.58          2.19        12.54 o                         
  -1  20   1        335.97        242.62        28.32 o                         
   0  20   1        634.03        613.81        50.52 o                         
   1  20   1        372.33        369.61        34.26 o                         
   2  20   1          0.11          9.97        14.36 o                         
   3  20   1        151.93        125.30        22.02 o                         
   4  20   1         14.47          5.71        12.79 o                         
   5  20   1         80.51         42.42        16.82 o                         
   6  20   1        126.95         94.23        31.73 o                         
   7  20   1          2.04          0.00        21.54 o                         
   8  20   1        112.36         62.00        16.82 o                         
   9  20   1        207.63        156.86        22.09 o                         
  10  20   1         56.43         94.23        49.36 o                         
  -8  21   1        862.70        744.83        89.74 o                         
  -7  21   1       1329.85       1259.08        79.73 o                         
  -6  21   1         74.47         51.28        13.79 o                         
  -5  21   1        540.48        445.69        33.62 o                         
  -4  21   1        833.65        718.43       148.07 o                         
  -3  21   1          0.01          0.00        21.54 o                         
  -2  21   1       1566.22       1477.36        87.77 o                         
  -1  21   1       1904.53       2032.90       206.30 o                         
   1  21   1       1993.22       1848.06       126.91 o                         
   2  21   1       1563.11       1663.14        88.08 o                         
   3  21   1          0.12          6.53        16.82 o                         
   4  21   1        865.99        717.55        71.79 o                         
   5  21   1        545.06        507.57        38.83 o                         
   6  21   1         89.33         37.97        17.41 o                         
   7  21   1       1385.97       1320.98        91.38 o                         
   8  21   1        809.46        798.67        98.71 o                         
  -3  22   1        158.18        130.28        25.38 o                         
  -2  22   1        200.42        146.30        28.03 o                         
  -1  22   1          3.38          7.69        16.66 o                         
   0  22   1         97.71         48.46        14.93 o                         
   2  22   1        123.93        138.86        30.73 o                         
   3  22   1        186.89        117.35        25.38 o                         
 -23   0   2         68.06         89.74        58.33 o                         
 -22   0   2        103.48        193.71        43.07 o                         
 -21   0   2         17.60         36.54        39.22 o                         
 -20   0   2         19.68         39.35        27.58 o                         
 -19   0   2        113.82        150.21        32.11 o                         
 -18   0   2          3.70          8.97        40.08 o                         
 -17   0   2        209.87        149.06        75.56 o                         
 -16   0   2        308.99        475.61        69.80 o                         
 -15   0   2         77.43         44.87       125.63 o                         
 -14   0   2         91.90         62.82        50.76 o                         
 -13   0   2        418.35        586.48        69.05 o                         
 -12   0   2         38.40        163.68       152.63 o                         
 -11   0   2        385.94        408.81       252.27 o                         
 -10   0   2        507.28        259.37       124.49 o                         
  -9   0   2       8685.52      13849.33      1651.18 o                         
  -8   0   2         10.24         72.38       288.59 o                         
  -7   0   2       1146.54        734.26        41.88 o                         
  -6   0   2         68.91         65.62       770.01 o                         
  -5   0   2       1010.38       2683.17      1319.15 o                         
  -4   0   2          1.86        170.50        71.79 o                         
  -3   0   2      17602.19      17947.65       287.16 o                         
  -2   0   2        789.73       1714.00       376.90 o                         
   0   0   2     203352.81     255789.94       924.30 o                         
   1   0   2       2250.26       7950.81        26.92 o                         
   2   0   2       2018.10       2799.83       610.22 o                         
   3   0   2      15352.87      16458.00       170.50 o                         
   4   0   2          5.15        116.66       116.66 o                         
   5   0   2       1172.89       2485.75      1301.20 o                         
   6   0   2         25.26        197.42      1175.57 o                         
   7   0   2        728.93        556.38        71.79 o                         
   8   0   2         51.92         26.92       592.27 o                         
   9   0   2       9797.77      15506.77      1830.66 o                         
  10   0   2         30.33         44.87       161.53 o                         
  11   0   2        404.99        664.06       412.80 o                         
  12   0   2         80.63        359.90       140.41 o                         
  13   0   2        293.36        385.57        34.24 o                         
  14   0   2         38.93         19.55        60.65 o                         
  15   0   2         52.50         79.84        87.98 o                         
  16   0   2         57.11        242.46        57.11 o                         
  17   0   2        180.64        245.80       102.35 o                         
  18   0   2         42.68         32.31        47.27 o                         
  20   0   2          1.39          8.97        43.07 o                         
  21   0   2          7.61         14.21        36.51 o                         
  22   0   2         22.32         87.82        85.25 o                         
  23   0   2         64.18         71.79        71.79 o                         
 -23   1   2          0.71          6.53        23.70 o                         
 -22   1   2         27.49         18.38        25.60 o                         
 -21   1   2         35.43         57.94        20.93 o                         
 -20   1   2         60.56         20.78        22.51 o                         
 -19   1   2        309.64        401.34        76.28 o                         
 -18   1   2         62.58         27.06        20.55 o                         
 -17   1   2         57.39         74.15        21.77 o                         
 -16   1   2        544.85        431.26        45.33 o                         
 -15   1   2         74.60         31.01        29.65 o                         
 -14   1   2        334.85        298.09        38.95 o                         
 -13   1   2       1233.88       1095.55        76.06 o                         
 -12   1   2        225.26        139.41        23.33 o                         
 -11   1   2        450.41        384.16        47.55 o                         
 -10   1   2       2115.31       1882.57        73.34 o                         
  -9   1   2        592.47        647.55        60.84 o                         
  -8   1   2       2955.84       3161.49       215.08 o                         
  -7   1   2       4630.73       4448.45       197.62 o                         
  -6   1   2        161.49        154.55        29.31 o                         
  -5   1   2       1535.65       1451.44       121.15 o                         
  -4   1   2       1990.01       2173.47       143.41 o                         
  -3   1   2         31.47         61.53        21.54 o                         
  -2   1   2       1564.18       1958.37        83.20 o                         
  -1   1   2       4447.49       4565.77       150.17 o                         
   0   1   2         86.94         53.84        12.69 o                         
   1   1   2       3150.61       4199.75       314.08 o                         
   2   1   2       1422.06       1992.19       179.48 o                         
   3   1   2         85.02        179.48        44.87 o                         
   4   1   2       1707.92       1812.71       134.61 o                         
   5   1   2       1085.92       1086.06       121.15 o                         
   6   1   2        254.86        331.42        49.58 o                         
   7   1   2       3797.59       4098.18       390.36 o                         
   8   1   2       2186.09       2330.08       196.71 o                         
   9   1   2        786.29       1063.74       110.91 o                         
  10   1   2       1290.53       1056.15        82.49 o                         
  11   1   2        298.76        258.93        31.65 o                         
  12   1   2        212.61        171.01        29.89 o                         
  13   1   2        848.99        936.22        67.72 o                         
  14   1   2        184.25        216.02        61.98 o                         
  15   1   2         69.69         58.23        28.59 o                         
  17   1   2         40.65        213.60       224.66 o                         
  18   1   2         35.72         55.87        26.35 o                         
  19   1   2        229.92        722.81       136.32 o                         
  20   1   2         34.33         83.45        26.34 o                         
  21   1   2         13.18         23.08        24.54 o                         
  22   1   2          8.61         43.52        22.89 o                         
  23   1   2          1.43         11.97        20.00 o                         
 -23   2   2         87.57         79.13        34.47 o                         
 -22   2   2          1.96         17.04        26.34 o                         
 -21   2   2        163.07         93.50        25.53 o                         
 -20   2   2        305.40        251.25        51.15 o                         
 -19   2   2          6.81         55.21        21.67 o                         
 -18   2   2        398.82        236.44        35.82 o                         
 -17   2   2        495.23        716.89        80.31 o                         
 -16   2   2          7.50         14.09        25.06 o                         
 -15   2   2        397.11        382.54        57.52 o                         
 -14   2   2        783.30        779.42        46.23 o                         
 -13   2   2         22.42         49.90        31.00 o                         
 -12   2   2       2924.29       2686.60       163.39 o                         
 -11   2   2       1838.76       1845.57       157.33 o                         
 -10   2   2        258.46        262.81        45.33 o                         
  -9   2   2       8293.56       9610.40       243.38 o                         
  -8   2   2       3683.14       3521.70        93.26 o                         
  -7   2   2        952.27        732.08        88.37 o                         
  -6   2   2       5678.80       8991.77      1399.92 o                         
  -5   2   2       3677.62       4442.59       862.70 o                         
  -4   2   2       1808.65        808.54       158.64 o                         
  -3   2   2      19120.25      22397.83       253.87 o                         
  -2   2   2       4237.13       2560.52        83.75 o                         
  -1   2   2       5274.22       5371.76       250.17 o                         
   0   2   2      69955.22      79264.52      7008.20 o                         
   1   2   2       2557.85       3074.53       143.58 o                         
   2   2   2       4723.30       3140.84        53.84 o                         
   3   2   2      21686.84      25745.90       134.61 o                         
   4   2   2       1173.44        682.01       170.50 o                         
   5   2   2       4268.91       5606.81       929.46 o                         
   6   2   2       7192.88      10708.58      1132.54 o                         
   7   2   2        460.60        354.47        95.18 o                         
   8   2   2       5473.39       5578.62       104.56 o                         
   9   2   2      10040.15      11728.65       318.57 o                         
  10   2   2         29.99        116.66        62.82 o                         
  11   2   2       2437.69       2377.61       213.90 o                         
  12   2   2       3171.88       3719.52       210.80 o                         
  13   2   2          5.37         21.21        22.98 o                         
  14   2   2       1046.54       1072.04        55.47 o                         
  15   2   2        519.71        886.91       116.66 o                         
  17   2   2        651.35        958.43       188.45 o                         
  18   2   2        371.38        218.60        45.51 o                         
  19   2   2         14.82        124.79        36.47 o                         
  20   2   2        442.06        482.20        54.40 o                         
  21   2   2        175.74        115.28        26.90 o                         
  22   2   2         16.82         73.91        34.42 o                         
  23   2   2        106.16        221.35        53.84 o                         
 -22   3   2        145.31        162.27        41.45 o                         
 -21   3   2         59.63        101.47        36.17 o                         
 -20   3   2        463.10        308.86        51.65 o                         
 -19   3   2       1350.55       1744.63       166.02 o                         
 -18   3   2         54.68          2.77        21.56 o                         
 -17   3   2        687.33        711.93        63.47 o                         
 -16   3   2       2005.96       1852.37       133.19 o                         
 -15   3   2         28.60         42.63        19.99 o                         
 -14   3   2       1775.90       1674.63        66.59 o                         
 -13   3   2       3381.50       3535.94       109.57 o                         
 -12   3   2         82.28         41.95        18.41 o                         
 -11   3   2       2626.81       2347.41       180.04 o                         
 -10   3   2       5207.38       4704.69       314.08 o                         
  -9   3   2        630.24        588.51        65.39 o                         
  -8   3   2      11743.04      12732.93       507.25 o                         
  -7   3   2      11130.63      10404.62       569.84 o                         
  -6   3   2         16.26        106.05        25.77 o                         
  -5   3   2       5101.88       5829.72       344.74 o                         
  -4   3   2       3131.71       3296.81       182.71 o                         
  -3   3   2         24.26         48.04        17.67 o                         
  -2   3   2       4018.83       5075.05       231.85 o                         
  -1   3   2      11189.50      13047.92       951.23 o                         
   0   3   2        233.28        312.49        25.01 o                         
   1   3   2       8637.66      11006.71       928.79 o                         
   2   3   2       3673.95       4101.04       269.21 o                         
   3   3   2         19.60         17.95        28.03 o                         
   4   3   2       2710.13       2771.40       171.33 o                         
   5   3   2       4475.49       4509.62       282.32 o                         
   6   3   2        183.59        305.63        49.58 o                         
   7   3   2      10636.46      10697.75       539.25 o                         
   8   3   2       9670.34      10887.34       425.80 o                         
   9   3   2       1312.57       1241.74       132.80 o                         
  10   3   2       3814.73       3770.83       209.11 o                         
  11   3   2       1998.80       2235.34       120.29 o                         
  12   3   2        188.81        224.78        32.42 o                         
  13   3   2       2609.59       3096.30        92.02 o                         
  14   3   2       1200.92       1055.84        62.92 o                         
  15   3   2        108.25         75.19        27.92 o                         
  16   3   2       1653.57       1403.01       136.10 o                         
  17   3   2        469.32        612.68        67.86 o                         
  18   3   2         56.59         17.95        22.08 o                         
  19   3   2       1124.29       1625.84       233.32 o                         
  20   3   2        266.32        120.13        33.79 o                         
  21   3   2         47.70         47.23        28.30 o                         
  22   3   2         74.58         89.74        38.01 o                         
  23   3   2         20.07         10.53        17.41 o                         
 -23   4   2          0.93         12.34        22.96 o                         
 -22   4   2          1.91          6.53        24.21 o                         
 -21   4   2         13.00         15.37        21.87 o                         
 -20   4   2          8.28         11.64        20.84 o                         
 -19   4   2          8.29         30.54        24.11 o                         
 -18   4   2         18.80          8.83        25.89 o                         
 -17   4   2         25.36          0.00        20.55 o                         
 -16   4   2         13.59         14.47        21.75 o                         
 -15   4   2        503.64        892.20        54.18 o                         
 -14   4   2         36.79         16.98        16.67 o                         
 -13   4   2          3.66         40.38        33.24 o                         
 -12   4   2        667.66        589.79        30.83 o                         
 -11   4   2        196.72        198.20        48.03 o                         
 -10   4   2          0.55         38.73        28.32 o                         
  -9   4   2       1935.01       2080.97       210.88 o                         
  -8   4   2          3.07         10.77        29.87 o                         
  -7   4   2         65.34         53.84        62.82 o                         
  -6   4   2        440.93        315.39        31.41 o                         
  -5   4   2         89.81         51.60        26.92 o                         
  -4   4   2        293.60        314.08        29.87 o                         
  -3   4   2      17146.68      19465.64      1126.22 o                         
  -2   4   2        452.28        529.46        44.87 o                         
  -1   4   2        118.25        197.42        31.73 o                         
   0   4   2      58637.50      59176.30      1758.87 o                         
   1   4   2        126.00        306.17        24.08 o                         
   2   4   2        549.67        787.29        85.25 o                         
   3   4   2      18819.52      23871.57      1139.00 o                         
   4   4   2        162.86        509.16        47.27 o                         
   5   4   2         43.78         13.46        25.38 o                         
   6   4   2        185.17         62.82        44.87 o                         
   7   4   2        122.37         67.00        47.27 o                         
   8   4   2          1.20         29.91        47.27 o                         
   9   4   2       1802.39       2367.45       116.89 o                         
  10   4   2          0.55          0.00        27.58 o                         
  11   4   2        278.34        164.29        47.54 o                         
  12   4   2        692.61        947.70        39.05 o                         
  13   4   2          1.16          5.31        22.80 o                         
  14   4   2         71.71         29.26        22.89 o                         
  15   4   2        386.90        502.66        56.79 o                         
  16   4   2         40.89        107.23        50.87 o                         
  17   4   2         34.30         34.82        21.52 o                         
  18   4   2         15.80         12.83        28.64 o                         
  19   4   2          2.08         25.20        25.25 o                         
  20   4   2          9.06         32.73        27.33 o                         
  21   4   2         18.44         24.98        25.00 o                         
  22   4   2          1.49          8.97        24.11 o                         
  23   4   2          0.31          0.00        23.08 o                         
 -23   5   2          8.31          3.99        28.03 o                         
 -22   5   2         24.44         74.47        28.59 o                         
 -21   5   2         13.49        134.61        98.71 o                         
 -20   5   2        119.00         57.09        31.17 o                         
 -19   5   2        363.20        536.03        57.67 o                         
 -18   5   2          2.37         27.37        26.41 o                         
 -17   5   2        290.59        130.03        28.15 o                         
 -16   5   2        408.84        481.21        46.31 o                         
 -15   5   2          3.14         21.70        21.31 o                         
 -14   5   2        223.83        139.41        22.56 o                         
 -13   5   2         78.86         52.77        16.94 o                         
 -12   5   2         72.35        114.50        21.20 o                         
 -11   5   2        122.91        146.25        22.03 o                         
 -10   5   2          4.21         16.29        18.90 o                         
  -9   5   2         29.10         28.72        44.80 o                         
  -8   5   2        585.92        728.11        76.10 o                         
  -7   5   2          5.44         44.87        24.08 o                         
  -6   5   2          1.55         34.10        29.87 o                         
  -5   5   2        438.15        248.09        53.00 o                         
  -4   5   2       4870.17       5010.14       412.80 o                         
  -3   5   2         68.71         87.94        26.92 o                         
  -2   5   2       4298.89       4307.44       305.11 o                         
  -1   5   2       1595.24       1471.16       107.31 o                         
   0   5   2          1.38         58.74        34.47 o                         
   1   5   2       2283.75       2178.69       144.29 o                         
   2   5   2       3895.86       4329.90       202.76 o                         
   3   5   2        187.50        224.12        47.27 o                         
   4   5   2       5818.31       5240.45       253.58 o                         
   5   5   2        164.04        103.70        53.00 o                         
   6   5   2         11.95         12.56        29.87 o                         
   7   5   2          5.08         65.26        31.17 o                         
   8   5   2        659.67        772.54        91.85 o                         
   9   5   2         17.28         39.48        59.73 o                         
  10   5   2         16.33         49.48        15.62 o                         
  11   5   2        149.04        111.81        21.55 o                         
  12   5   2         94.67        135.56        23.63 o                         
  13   5   2         23.31         35.04        17.62 o                         
  14   5   2        310.90        269.85        29.61 o                         
  15   5   2          7.90         32.90        47.27 o                         
  16   5   2        411.51        324.07        46.43 o                         
  17   5   2        272.96        412.80       179.48 o                         
  18   5   2         20.38         13.98        26.72 o                         
  19   5   2        308.82        512.26        71.24 o                         
  20   5   2        140.46        101.81        37.56 o                         
  21   5   2          3.70         16.89        27.33 o                         
  23   5   2         14.01          0.00        23.08 o                         
 -23   6   2         21.89          9.97        28.03 o                         
 -22   6   2          6.31          0.00        23.08 o                         
 -21   6   2        162.16        193.03        41.27 o                         
 -20   6   2        172.53        115.97        40.15 o                         
 -19   6   2         19.33         28.26        22.57 o                         
 -18   6   2        319.99        374.40        49.72 o                         
 -17   6   2        218.89        233.86        31.54 o                         
 -16   6   2        126.44        105.41        19.78 o                         
 -15   6   2       1237.08       1527.07        58.71 o                         
 -14   6   2        735.96        823.66        49.01 o                         
 -13   6   2         94.20         99.98        32.77 o                         
 -12   6   2       2851.73       2710.23        82.76 o                         
 -11   6   2       1306.89       1195.37        59.36 o                         
 -10   6   2        987.45        605.97        52.04 o                         
  -9   6   2      14642.38      16276.91      1215.95 o                         
  -8   6   2       4201.38       4234.75       426.26 o                         
  -7   6   2       2387.18       1930.34       148.75 o                         
  -6   6   2      11757.57      12315.73      1390.94 o                         
  -5   6   2       4049.03       3901.60       318.57 o                         
  -4   6   2       1678.22       1520.92       161.53 o                         
  -3   6   2      12005.36      10553.22       502.53 o                         
  -2   6   2       2508.95       2754.96       296.14 o                         
  -1   6   2       7650.63       8230.16       459.75 o                         
   0   6   2     101464.62     101171.67      5066.84 o                         
   1   6   2       5788.54       7276.44       302.11 o                         
   2   6   2       4526.22       4697.72       269.18 o                         
   3   6   2      10546.19       9099.19       288.25 o                         
   4   6   2        775.86        801.96       104.56 o                         
   5   6   2       5250.00       4885.71       298.03 o                         
   6   6   2      10588.82      11448.11       615.41 o                         
   7   6   2       1456.70       1324.38       107.87 o                         
   8   6   2       5391.41       5782.71       349.00 o                         
   9   6   2      14715.03      15420.07       468.07 o                         
  10   6   2        378.32        298.49        56.12 o                         
  11   6   2       1937.47       2008.05        95.51 o                         
  12   6   2       2587.78       2164.26        81.03 o                         
  13   6   2          0.35         22.13        18.54 o                         
  14   6   2       1125.63       1047.15        58.08 o                         
  15   6   2        938.92       1594.01        66.22 o                         
  16   6   2         52.90        305.11       197.42 o                         
  17   6   2        354.55        427.23        57.73 o                         
  18   6   2        291.72        439.72        62.82 o                         
  19   6   2          3.80          9.64        28.59 o                         
  20   6   2        312.81        385.80        40.15 o                         
  22   6   2          2.12          8.97        35.90 o                         
 -22   7   2         37.32         49.85        35.90 o                         
 -21   7   2          8.26         14.36        29.87 o                         
 -20   7   2         24.93         43.65        24.37 o                         
 -19   7   2         78.32         65.49        26.97 o                         
 -18   7   2         11.63         38.55        19.18 o                         
 -17   7   2        150.62         92.56        36.18 o                         
 -16   7   2        396.34        500.68        56.72 o                         
 -15   7   2        226.83        248.92        21.81 o                         
 -14   7   2        565.83        609.23        43.63 o                         
 -13   7   2        323.89        273.41        34.30 o                         
 -12   7   2          8.54         73.22        14.02 o                         
 -11   7   2        327.70        375.87        40.24 o                         
 -10   7   2        458.55        372.52        43.49 o                         
  -9   7   2         54.44         15.88        16.05 o                         
  -8   7   2       1301.35       1297.86       112.89 o                         
  -7   7   2       2477.27       2854.85       269.21 o                         
  -6   7   2        392.79        488.81        59.73 o                         
  -5   7   2       4638.94       4513.83       421.77 o                         
  -4   7   2        852.27       1148.65       116.66 o                         
  -3   7   2          3.43         53.84        44.87 o                         
  -2   7   2       1531.17       1301.20       116.66 o                         
  -1   7   2       3225.16       2907.52       305.11 o                         
   0   7   2         17.43         10.26        21.54 o                         
   1   7   2       3479.49       3051.10       230.55 o                         
   2   7   2       1197.12       1215.28        52.81 o                         
   3   7   2         10.09         15.38        21.54 o                         
   4   7   2       1395.62       1450.76        88.16 o                         
   5   7   2       4591.81       4215.52       278.98 o                         
   6   7   2        673.60        752.90        85.49 o                         
   7   7   2       3086.99       3449.22       237.89 o                         
   8   7   2       1388.58       1456.97        76.42 o                         
   9   7   2        116.59         91.49        27.10 o                         
  10   7   2        644.99        661.94        39.70 o                         
  11   7   2        334.24        274.01        37.21 o                         
  12   7   2          0.51         11.27        21.04 o                         
  13   7   2        528.23        428.81        40.93 o                         
  14   7   2        583.66        726.16        53.70 o                         
  15   7   2        324.84        329.85        38.80 o                         
  16   7   2        450.75        964.58       142.80 o                         
  17   7   2        131.66        338.56       103.41 o                         
  19   7   2         97.93        276.37        76.28 o                         
  20   7   2         26.87         40.38        36.51 o                         
  21   7   2         20.23         16.15        29.87 o                         
  22   7   2         50.99         35.90        29.87 o                         
 -22   8   2          2.27          0.00        23.08 o                         
 -21   8   2         84.70        138.35        36.51 o                         
 -20   8   2        163.75        155.61        62.06 o                         
 -19   8   2          0.92         17.46        24.86 o                         
 -18   8   2        377.40        367.40        53.90 o                         
 -17   8   2        456.23        426.41        67.30 o                         
 -16   8   2          0.20         11.13        19.68 o                         
 -15   8   2         33.50         26.72        17.91 o                         
 -14   8   2        204.07        219.17        24.12 o                         
 -13   8   2          2.32         17.14        16.29 o                         
 -12   8   2       2858.30       2924.39        94.20 o                         
 -11   8   2       1626.61       1722.93        80.26 o                         
 -10   8   2        173.94        117.71        26.09 o                         
  -9   8   2       3854.42       3855.46       142.59 o                         
  -8   8   2       1908.13       2141.90        77.10 o                         
  -7   8   2        107.92         29.94        38.58 o                         
  -6   8   2        682.28        385.87        80.76 o                         
  -5   8   2       1472.46       1390.94       269.21 o                         
  -4   8   2        610.63        978.15       161.53 o                         
  -3   8   2      12607.39      11226.26       780.72 o                         
  -2   8   2       1679.27       2216.53       233.32 o                         
  -1   8   2       1363.98       1606.31       278.19 o                         
   0   8   2       8787.61       9881.35       390.21 o                         
   1   8   2       1981.15       1866.56       184.02 o                         
   2   8   2       2262.08       3138.51       147.50 o                         
   3   8   2      12499.35      11171.99       444.61 o                         
   4   8   2        575.20        787.06        90.54 o                         
   5   8   2       1112.38        894.27       145.53 o                         
   6   8   2        938.25        748.31       112.17 o                         
   7   8   2        177.38        147.75        56.52 o                         
   8   8   2       2414.63       2620.93       134.71 o                         
   9   8   2       4639.35       4571.24       223.99 o                         
  10   8   2        172.65        239.53        33.82 o                         
  11   8   2       2356.46       2425.73       107.05 o                         
  12   8   2       3059.71       3298.60       105.60 o                         
  13   8   2          0.79         22.68        24.86 o                         
  14   8   2        245.11        337.23        38.69 o                         
  15   8   2         52.48        332.03       305.11 o                         
  16   8   2          2.64         80.76       314.08 o                         
  17   8   2        650.95       1127.58        86.15 o                         
  18   8   2        443.08        389.64       107.69 o                         
  19   8   2         11.18         56.83        36.51 o                         
  20   8   2        284.67        324.66        67.30 o                         
  21   8   2        106.55        130.12        36.51 o                         
  22   8   2          7.26         26.92        35.90 o                         
 -21   9   2         94.36         46.66        35.90 o                         
 -20   9   2        212.79        385.87       125.63 o                         
 -19   9   2       1218.04       1331.94       264.73 o                         
 -18   9   2        449.56        360.97        57.11 o                         
 -17   9   2        816.54        955.70        66.62 o                         
 -16   9   2       2117.89       2378.12       194.58 o                         
 -15   9   2         41.84         34.20        20.07 o                         
 -14   9   2        457.55        353.61        36.79 o                         
 -13   9   2       4092.86       4637.79       160.34 o                         
 -12   9   2        758.21       1101.45        69.67 o                         
 -11   9   2       6266.87       6273.30       193.30 o                         
 -10   9   2      13314.84      13538.03       358.00 o                         
  -9   9   2        749.81        637.08        40.48 o                         
  -8   9   2      11342.62      10308.38       496.08 o                         
  -7   9   2      15471.04      13059.91       597.96 o                         
  -6   9   2         12.35         47.44        16.71 o                         
  -5   9   2      10238.93      10571.17       807.64 o                         
  -4   9   2      25124.64      24642.12      1606.31 o                         
  -3   9   2         50.30         80.76        53.84 o                         
  -2   9   2      30450.78      33301.87      2081.93 o                         
  -1   9   2      27813.14      32655.75      2360.12 o                         
   0   9   2         42.59        134.61        62.82 o                         
   1   9   2      30471.41      35481.01      1767.20 o                         
   2   9   2      27947.12      29908.32      1239.14 o                         
   3   9   2        742.24        710.23        48.03 o                         
   4   9   2      23744.38      25446.30       944.55 o                         
   5   9   2       9047.93       9027.94       412.60 o                         
   6   9   2        202.95        238.62        43.98 o                         
   7   9   2      15889.81      15120.48       470.61 o                         
   8   9   2       8800.63       8738.95       252.71 o                         
   9   9   2       1284.40       1549.88        62.13 o                         
  10   9   2      12954.77      14074.67       379.81 o                         
  11   9   2       4881.14       5222.91       181.24 o                         
  12   9   2       1129.63       1336.15        71.84 o                         
  13   9   2       3164.14       3675.56       131.67 o                         
  14   9   2        355.67        352.95        45.27 o                         
  15   9   2        132.50        232.66        61.49 o                         
  16   9   2       2123.70       2602.99       170.97 o                         
  17   9   2        470.84        471.83        64.01 o                         
  18   9   2        445.61        595.54        79.61 o                         
  19   9   2       1012.14       1067.89       125.63 o                         
  20   9   2        141.74        116.66        40.13 o                         
  21   9   2         95.35         89.74        31.73 o                         
 -21  10   2          7.02          0.00        23.08 o                         
 -20  10   2         23.08          0.00        29.87 o                         
 -19  10   2          0.05          8.97        53.84 o                         
 -18  10   2          5.69          6.53        18.75 o                         
 -17  10   2          4.27         21.11        27.33 o                         
 -16  10   2          9.55          9.53        18.60 o                         
 -15  10   2        307.26        224.50        36.81 o                         
 -14  10   2        216.33         98.40        25.69 o                         
 -13  10   2         24.98         32.76        19.76 o                         
 -12  10   2          0.36         25.54        19.34 o                         
 -11  10   2         14.06         36.70        17.76 o                         
 -10  10   2          0.43         10.53        17.35 o                         
  -9  10   2         94.19        133.44        40.94 o                         
  -8  10   2         85.64        144.62        23.67 o                         
  -7  10   2        150.52        211.86        19.25 o                         
  -6  10   2       1375.48       1403.12        51.47 o                         
  -5  10   2        343.36        462.29        53.84 o                         
  -4  10   2         59.80         92.10        28.05 o                         
  -3  10   2         22.34          3.09        24.37 o                         
  -2  10   2         97.48        125.42        56.52 o                         
  -1  10   2        131.48        188.45        62.82 o                         
   0  10   2        852.05       1238.39        62.82 o                         
   1  10   2        133.95        197.42        80.76 o                         
   2  10   2          0.26         39.74        64.61 o                         
   3  10   2         23.99          5.77        37.77 o                         
   4  10   2          2.05         20.98        17.58 o                         
   5  10   2        390.24        504.30        38.42 o                         
   6  10   2       1112.49       1100.22        28.62 o                         
   7  10   2        231.65        174.61        21.23 o                         
   8  10   2          9.78         37.10        21.66 o                         
   9  10   2         87.30        189.74        25.87 o                         
  10  10   2          4.62          8.51        19.53 o                         
  11  10   2          7.83         19.16        20.44 o                         
  12  10   2          2.63         13.46        21.42 o                         
  13  10   2         46.49         56.54        22.07 o                         
  14  10   2        271.12        223.24        36.79 o                         
  15  10   2        220.98        121.35        36.42 o                         
  16  10   2         46.57         77.11        23.12 o                         
  17  10   2          0.09         11.31        19.38 o                         
  18  10   2          7.15         36.44        32.54 o                         
  19  10   2          0.35          8.97        24.08 o                         
  20  10   2         10.04         28.72        29.87 o                         
  21  10   2          4.21         11.22        23.08 o                         
 -20  11   2         91.25        113.36        76.28 o                         
 -19  11   2        536.73        546.75        64.76 o                         
 -18  11   2        173.39        157.22        23.70 o                         
 -17  11   2        473.54        549.34        45.06 o                         
 -16  11   2       1234.98       1588.38       101.03 o                         
 -15  11   2         85.72         28.59        20.16 o                         
 -14  11   2         54.92         45.26        26.81 o                         
 -13  11   2       1054.35       1066.61        64.88 o                         
 -12  11   2        285.14        296.43        25.13 o                         
 -11  11   2       2911.24       3003.94       107.97 o                         
 -10  11   2       6111.22       6462.98       213.44 o                         
  -9  11   2        522.90        490.12        46.27 o                         
  -8  11   2       4389.65       3830.47       131.82 o                         
  -7  11   2       6460.96       5543.58       150.32 o                         
  -6  11   2         60.52         41.68        14.90 o                         
  -5  11   2       3430.72       3234.01       111.20 o                         
  -4  11   2       7188.97       6491.04       259.78 o                         
  -3  11   2         44.98         52.91        16.01 o                         
  -2  11   2      11299.52      10114.31       442.09 o                         
  -1  11   2      10090.36      10378.07       313.06 o                         
   0  11   2         31.73         53.34        14.69 o                         
   1  11   2      11111.49      11305.77       339.98 o                         
   2  11   2       9857.80       9245.54       412.48 o                         
   3  11   2        478.55        382.23        34.95 o                         
   4  11   2       7068.86       6583.22       209.36 o                         
   5  11   2       3054.11       2613.58        96.79 o                         
   6  11   2        238.50        189.47        43.48 o                         
   7  11   2       6956.41       6051.04       174.13 o                         
   8  11   2       3459.41       3394.51       113.98 o                         
   9  11   2        797.48        894.47        50.04 o                         
  10  11   2       6051.52       6632.25       207.15 o                         
  11  11   2       2345.77       2476.03        95.41 o                         
  12  11   2        483.29        494.00        46.63 o                         
  13  11   2        836.09        754.72        53.67 o                         
  14  11   2         72.05          8.97       206.40 o                         
  15  11   2        133.87        112.51        21.88 o                         
  16  11   2       1278.06       1484.15       130.82 o                         
  17  11   2        331.08        371.37        53.66 o                         
  18  11   2        154.20        172.44        36.41 o                         
  19  11   2        494.89        401.80        49.58 o                         
  20  11   2         97.78        106.05        29.87 o                         
 -20  12   2         45.60         68.20        29.87 o                         
 -19  12   2          9.48          0.00        28.03 o                         
 -18  12   2        176.48        208.65        33.64 o                         
 -17  12   2        145.23        126.32        25.96 o                         
 -16  12   2          2.92         16.12        18.60 o                         
 -15  12   2        178.90         79.23        20.49 o                         
 -14  12   2        116.06         58.49        20.62 o                         
 -13  12   2          3.84         19.13        16.16 o                         
 -12  12   2       1007.57       1115.79        64.41 o                         
 -11  12   2        757.79        982.03        67.69 o                         
 -10  12   2        118.69        108.43        19.42 o                         
  -9  12   2       1747.86       1664.95        83.68 o                         
  -8  12   2        710.46        803.50        63.30 o                         
  -7  12   2        302.50        424.66        41.88 o                         
  -6  12   2       1688.35       1467.82        72.88 o                         
  -5  12   2        691.61        882.82        60.16 o                         
  -4  12   2        270.12        313.81        21.01 o                         
  -3  12   2       4845.08       4232.78       116.05 o                         
  -2  12   2       1607.68       1843.17        63.19 o                         
  -1  12   2        684.57        650.81        44.81 o                         
   0  12   2       3394.00       3905.12       160.37 o                         
   1  12   2        437.68        500.08        36.54 o                         
   2  12   2       1315.77       1645.79       113.98 o                         
   3  12   2       4583.39       4033.31       122.42 o                         
   4  12   2        273.06        242.32        23.34 o                         
   5  12   2        894.97        986.50        68.35 o                         
   6  12   2       1306.90       1436.56        70.40 o                         
   7  12   2        324.91        338.10        40.64 o                         
   8  12   2        706.45        843.74        42.37 o                         
   9  12   2       1771.50       2023.64        73.58 o                         
  10  12   2         57.18        122.37        29.44 o                         
  11  12   2        691.86        962.43        64.48 o                         
  12  12   2        954.14       1072.31        82.57 o                         
  13  12   2          8.94         25.89        20.29 o                         
  14  12   2        195.73        122.50        23.28 o                         
  15  12   2         82.64         66.36        29.07 o                         
  16  12   2         16.95         19.84        18.55 o                         
  17  12   2        164.30        167.98        30.92 o                         
  18  12   2        186.02        239.08        34.60 o                         
  19  12   2          0.06          6.28        24.74 o                         
  20  12   2         49.92         26.92        35.90 o                         
 -19  13   2         51.72         60.75        58.74 o                         
 -18  13   2          7.54         39.97        34.47 o                         
 -17  13   2         88.27         42.97        20.84 o                         
 -16  13   2        285.95        271.17        34.24 o                         
 -15  13   2         46.05         30.77        17.43 o                         
 -14  13   2         31.06         18.93        18.60 o                         
 -13  13   2        109.03         65.19        20.11 o                         
 -12  13   2         17.46         33.45        20.26 o                         
 -11  13   2        583.30        618.77        57.15 o                         
 -10  13   2        956.32        902.78        65.67 o                         
  -9  13   2         85.97        105.85        43.79 o                         
  -8  13   2        845.92        838.31        57.10 o                         
  -7  13   2       1757.08       1552.95        87.41 o                         
  -6  13   2         45.31         69.78        18.88 o                         
  -5  13   2       1210.41       1447.30        71.58 o                         
  -4  13   2       1451.18       1650.04        71.58 o                         
  -3  13   2         24.85         30.64        12.41 o                         
  -2  13   2       2689.47       2597.82        96.22 o                         
  -1  13   2       2144.84       2350.70        84.04 o                         
   0  13   2          2.70          3.30        11.26 o                         
   1  13   2       2250.84       2385.91        87.62 o                         
   2  13   2       2485.27       2478.52        91.23 o                         
   3  13   2         97.08         67.85        20.07 o                         
   4  13   2       1575.75       1709.50        74.89 o                         
   5  13   2       1161.15       1161.09        66.09 o                         
   6  13   2         85.35         80.76        21.75 o                         
   7  13   2       1869.68       1697.58        87.41 o                         
   8  13   2        838.10        786.37        55.95 o                         
   9  13   2        102.97         66.64        19.57 o                         
  10  13   2        998.76       1013.09        84.83 o                         
  11  13   2        563.11        549.15        82.08 o                         
  12  13   2         51.47         15.88        17.82 o                         
  14  13   2         33.82         37.86        18.60 o                         
  15  13   2         38.65          8.97        24.86 o                         
  16  13   2        274.87        218.29        32.01 o                         
  17  13   2         97.81         69.53        29.79 o                         
  18  13   2          9.98         42.14        26.11 o                         
  19  13   2         63.19         81.83        53.84 o                         
 -18  14   2        125.66         44.87        35.90 o                         
 -17  14   2        143.33         39.97        31.41 o                         
 -16  14   2          6.83          6.68        19.42 o                         
 -15  14   2         38.91         26.05        20.07 o                         
 -14  14   2          4.31         59.08        17.47 o                         
 -13  14   2         41.21         37.53        24.37 o                         
 -12  14   2        616.29        630.13        74.14 o                         
 -11  14   2        549.84        672.79        89.71 o                         
 -10  14   2         50.29         20.26        18.36 o                         
  -9  14   2       1010.07        974.46        68.55 o                         
  -8  14   2        360.27        327.85        25.82 o                         
  -7  14   2         42.42         69.23        31.99 o                         
  -6  14   2        265.59        319.63        62.58 o                         
  -5  14   2         29.02         50.20        34.39 o                         
  -4  14   2        321.62        429.29        28.50 o                         
  -3  14   2       1891.54       1704.60        36.78 o                         
  -2  14   2        801.80        938.41        27.13 o                         
  -1  14   2        303.96        256.43        51.24 o                         
   0  14   2       1616.54       2031.29       121.43 o                         
   1  14   2         17.62         13.35        28.62 o                         
   2  14   2       1187.38       1466.34        43.26 o                         
   3  14   2       1744.35       1427.59        53.11 o                         
   4  14   2        120.69        154.33        16.42 o                         
   5  14   2        277.58        328.01        58.07 o                         
   6  14   2        236.30        246.88        61.37 o                         
   7  14   2          2.65          6.86        21.01 o                         
   8  14   2        852.98        666.38        27.85 o                         
   9  14   2       1163.65        890.46       125.64 o                         
  10  14   2          2.41         49.23        30.22 o                         
  11  14   2        930.51       1032.20       119.16 o                         
  13  14   2          0.02          7.28        20.28 o                         
  14  14   2        100.48        109.79        45.50 o                         
  15  14   2         22.46         39.42        18.09 o                         
  16  14   2         29.45         51.52        26.16 o                         
  17  14   2        302.31        206.40        62.82 o                         
  18  14   2        146.69         67.30        31.73 o                         
 -17  15   2          1.75         10.77        18.47 o                         
 -16  15   2         62.89         68.54        34.61 o                         
 -15  15   2         86.33         77.77        20.72 o                         
 -14  15   2         12.16         10.77        18.47 o                         
 -13  15   2         61.42         29.91        25.91 o                         
 -12  15   2         60.57         38.89        20.72 o                         
 -11  15   2         15.68         17.95        25.38 o                         
 -10  15   2          8.42         66.22        19.42 o                         
  -9  15   2         31.86         23.68        19.42 o                         
  -8  15   2         27.63         21.40        17.52 o                         
  -7  15   2         77.08         55.82        17.82 o                         
  -6  15   2         66.52         58.83        19.82 o                         
  -5  15   2         36.60         16.67        15.23 o                         
  -4  15   2         24.54         11.86        17.82 o                         
  -3  15   2         47.53         62.09        21.46 o                         
  -2  15   2          6.04         11.38        12.41 o                         
  -1  15   2         58.42         27.33        13.59 o                         
   0  15   2          0.28         10.73        11.37 o                         
   1  15   2         64.72         42.31        15.11 o                         
   2  15   2          4.15          7.21        11.37 o                         
   3  15   2         24.44         44.99        22.45 o                         
   4  15   2         21.89         17.66        17.08 o                         
   5  15   2         15.94         37.09        14.26 o                         
   6  15   2         66.07        101.32        20.18 o                         
   7  15   2         33.47         46.29        18.81 o                         
   8  15   2         33.82          8.97        17.82 o                         
   9  15   2         19.26         11.04        23.77 o                         
  10  15   2         19.07         21.79        22.09 o                         
  11  15   2         21.87          5.77        22.09 o                         
  12  15   2         59.24         40.38        18.47 o                         
  13  15   2         52.32         32.90        20.72 o                         
  14  15   2          0.37          7.25        19.11 o                         
  15  15   2         75.65         54.84        31.41 o                         
  16  15   2         29.59          0.00        21.54 o                         
  17  15   2          2.04         14.36        29.87 o                         
 -16  16   2          0.04          8.97        14.65 o                         
 -15  16   2          8.40          8.97        18.47 o                         
 -14  16   2         47.99         26.92        16.82 o                         
 -13  16   2         27.93         17.95        21.54 o                         
 -12  16   2          1.80         16.02        22.09 o                         
 -11  16   2          0.18          5.61        22.96 o                         
 -10  16   2          9.66         17.95        22.09 o                         
  -9  16   2         28.47          7.97        30.22 o                         
  -8  16   2          5.28          0.00        27.33 o                         
  -7  16   2          3.65          0.00        18.81 o                         
  -6  16   2         14.78         21.68        29.65 o                         
  -5  16   2         35.11         16.27        28.90 o                         
  -4  16   2          8.20          9.47        19.82 o                         
  -3  16   2          1.49         15.50        33.64 o                         
  -2  16   2          9.64          5.23        23.08 o                         
  -1  16   2         29.64         46.98        15.38 o                         
   0  16   2        184.94        158.53        11.45 o                         
   1  16   2         36.88        129.42        27.30 o                         
   2  16   2          0.32          9.22        13.52 o                         
   3  16   2          0.89          0.00        30.08 o                         
   4  16   2         36.64          8.97        25.06 o                         
   5  16   2         35.74         90.78        38.23 o                         
   6  16   2          6.20          4.49        24.37 o                         
   7  16   2          4.44         25.92        19.82 o                         
   8  16   2         14.49          2.04        24.37 o                         
   9  16   2         60.86         65.55        37.77 o                         
  10  16   2         26.42         17.95        23.77 o                         
  11  16   2          0.34          0.00        23.77 o                         
  12  16   2         15.15         26.02        18.47 o                         
  13  16   2         75.82         97.50        42.02 o                         
  14  16   2         29.38          0.00        21.54 o                         
  15  16   2          0.32          4.49        25.38 o                         
  16  16   2          4.55         14.10        21.54 o                         
 -15  17   2        103.35        112.32        16.82 o                         
 -14  17   2        527.63        678.03        56.17 o                         
 -13  17   2       1424.89       1549.73        98.76 o                         
 -12  17   2         65.83         44.23        22.09 o                         
 -11  17   2       2266.01       2577.95       145.36 o                         
 -10  17   2       4424.42       4615.92       253.02 o                         
  -9  17   2        140.34        125.07        29.03 o                         
  -8  17   2       3533.77       4379.93       191.56 o                         
  -7  17   2       4433.89       4978.56       215.83 o                         
  -6  17   2         32.98         24.38        15.75 o                         
  -5  17   2       3300.50       3879.79       152.46 o                         
  -4  17   2       4472.89       4832.84       385.87 o                         
  -3  17   2          4.50         13.46        13.46 o                         
  -2  17   2       6643.17       8156.32       249.57 o                         
  -1  17   2       7137.07       7996.92       242.33 o                         
   0  17   2         17.02         62.51        14.83 o                         
   1  17   2       7531.03       8389.44       264.02 o                         
   2  17   2       5912.95       6790.83       223.88 o                         
   3  17   2         34.79         33.45        19.34 o                         
   4  17   2       4673.29       4986.71       435.23 o                         
   5  17   2       2893.84       3348.22       133.33 o                         
   6  17   2        127.73        142.56        23.95 o                         
   7  17   2       4631.96       5316.35       206.25 o                         
   8  17   2       3047.05       3574.84       162.11 o                         
   9  17   2        268.64        254.09        30.22 o                         
  10  17   2       4286.04       4820.72       228.85 o                         
  11  17   2       1846.29       2036.94       126.91 o                         
  12  17   2        150.19        116.66        31.73 o                         
  13  17   2       1370.31       1705.03       197.42 o                         
  14  17   2        432.82        516.14       103.20 o                         
  15  17   2        133.67        150.54        21.54 o                         
 -14  18   2          0.15          8.97        14.93 o                         
 -13  18   2          0.47          0.00        13.79 o                         
 -12  18   2         10.91         12.24        16.82 o                         
 -11  18   2         37.24         20.94        20.72 o                         
 -10  18   2          3.10         10.77        18.47 o                         
  -9  18   2         16.67         27.74        16.82 o                         
  -8  18   2          3.88          8.97        18.47 o                         
  -7  18   2         10.25          0.00        20.72 o                         
  -6  18   2         16.14          6.90        13.79 o                         
  -5  18   2          6.06         14.45        13.18 o                         
  -4  18   2          5.68         19.87        15.23 o                         
  -3  18   2        131.05        144.59        22.09 o                         
  -2  18   2        177.24        217.24        22.43 o                         
  -1  18   2         23.00         68.60        10.84 o                         
   0  18   2          7.39         23.43        14.69 o                         
   1  18   2         31.88         34.53        14.86 o                         
   2  18   2        147.66        240.18        24.37 o                         
   3  18   2        118.62         26.92        14.26 o                         
   4  18   2         13.80         10.47        14.69 o                         
   5  18   2          3.21         13.93        15.75 o                         
   6  18   2         24.99         11.97        14.69 o                         
   7  18   2         16.78          6.90        16.42 o                         
   8  18   2          0.84          2.45        16.82 o                         
   9  18   2         19.35         14.10        21.54 o                         
  10  18   2          5.39          8.97        25.38 o                         
  11  18   2         38.59         62.82        40.38 o                         
  13  18   2          0.90          0.00        19.04 o                         
 -12  19   2         28.17         40.79        16.82 o                         
 -11  19   2        724.96        669.00        49.90 o                         
 -10  19   2       1392.33       1508.33        85.96 o                         
  -9  19   2         66.80         78.69        23.77 o                         
  -8  19   2       1036.56       1187.51        72.16 o                         
  -7  19   2       1701.90       2029.22       108.56 o                         
  -6  19   2         52.44         49.01        23.77 o                         
  -5  19   2       1062.29       1214.07        75.13 o                         
  -4  19   2       1591.60       1867.21        82.55 o                         
  -3  19   2          0.33          2.63        12.54 o                         
  -2  19   2       2615.63       3350.98       128.71 o                         
  -1  19   2       2351.33       2771.66       122.22 o                         
   0  19   2          9.91         14.32        19.42 o                         
   1  19   2       2476.88       2701.59       131.19 o                         
   2  19   2       2411.20       2898.27       113.78 o                         
   3  19   2          5.45         11.37        14.26 o                         
   4  19   2       1684.09       1896.31        88.39 o                         
   5  19   2        916.50       1049.09        55.72 o                         
   6  19   2        109.77        113.84        20.44 o                         
   7  19   2       1736.13       1813.01        96.36 o                         
   8  19   2        942.77        992.27        63.76 o                         
   9  19   2        103.92        118.59        22.09 o                         
  10  19   2       1344.86       1211.95        80.26 o                         
  11  19   2        627.03        479.38        53.66 o                         
  12  19   2         47.69         13.46        19.04 o                         
 -10  20   2          1.82          6.41        13.06 o                         
  -9  20   2         30.79          7.69        21.54 o                         
  -8  20   2          2.82         19.58        16.82 o                         
  -7  20   2          6.26         60.25        13.79 o                         
  -6  20   2          1.38          2.76        13.79 o                         
  -5  20   2          4.16         75.16        23.08 o                         
  -4  20   2          0.63          3.37        23.08 o                         
  -3  20   2         28.72         12.19        15.75 o                         
  -2  20   2         66.23        115.31        32.56 o                         
  -1  20   2          2.13         26.73        21.11 o                         
   0  20   2         81.61         52.47        17.82 o                         
   1  20   2          1.07         69.46        19.59 o                         
   2  20   2         62.01         63.34        27.33 o                         
   3  20   2         20.14         21.16        15.75 o                         
   4  20   2          2.39         23.53        17.72 o                         
   5  20   2          0.80         51.36        19.42 o                         
   6  20   2         18.69          8.16        16.82 o                         
   7  20   2         13.10         26.92        14.93 o                         
   8  20   2         23.21         26.92        18.47 o                         
   9  20   2         64.77         44.87        21.54 o                         
  10  20   2          0.99          8.97        19.04 o                         
  -7  21   2         15.73         21.79        13.06 o                         
  -6  21   2         16.43         20.51        13.06 o                         
  -5  21   2          2.74          0.00        13.06 o                         
  -4  21   2         26.56         69.23        44.87 o                         
  -3  21   2          0.05          0.00        21.54 o                         
  -2  21   2         27.54         34.77        23.08 o                         
  -1  21   2          0.30          8.97        26.92 o                         
   0  21   2          0.23          0.00        21.54 o                         
   1  21   2          0.26         25.29        22.88 o                         
   2  21   2         25.26         29.91        20.72 o                         
   3  21   2          0.50          8.16        16.82 o                         
   4  21   2         14.77         17.95        15.54 o                         
   5  21   2          0.07          0.00        19.04 o                         
   6  21   2         14.67         15.38        13.06 o                         
   7  21   2          4.57          6.21        13.79 o                         
  -3  22   2       1267.19       1224.94        69.80 o                         
  -2  22   2        304.04        176.20        28.03 o                         
  -1  22   2        638.10        717.91        89.74 o                         
   0  22   2       2045.52       2117.82       170.50 o                         
   1  22   2        438.45        426.00       103.20 o                         
   2  22   2        391.69        407.76        43.23 o                         
   3  22   2       1140.43       1426.84       116.66 o                         
 -23   1   3          0.03          0.00        20.37 o                         
 -21   1   3         93.90        162.29        48.83 o                         
 -20   1   3          0.96         18.12        18.63 o                         
 -19   1   3         74.41         46.33        22.47 o                         
 -18   1   3         53.91         48.81        23.66 o                         
 -17   1   3         30.40         24.53        22.72 o                         
 -16   1   3        389.46        209.57        37.94 o                         
 -15   1   3        474.49        478.02        55.74 o                         
 -14   1   3         13.10         33.42        20.71 o                         
 -13   1   3        423.57        327.48        29.58 o                         
 -12   1   3         80.45        115.35        22.89 o                         
 -11   1   3        313.02        456.70        37.94 o                         
 -10   1   3        976.26        805.55       113.69 o                         
  -9   1   3       1190.22       1184.91       100.93 o                         
  -8   1   3        311.87        587.93        68.94 o                         
  -7   1   3       2282.38       2270.38       251.27 o                         
  -6   1   3        430.53        558.29        62.51 o                         
  -5   1   3       1041.14       1336.28       104.56 o                         
  -4   1   3       1798.81       2239.15       161.72 o                         
  -3   1   3        123.96         84.61        14.93 o                         
  -2   1   3       5627.80       6790.78       242.21 o                         
  -1   1   3        558.54       1429.41        84.19 o                         
   0   1   3          6.94         62.82        26.92 o                         
   1   1   3        871.97       1597.34       161.53 o                         
   2   1   3       5126.36       5788.12       332.03 o                         
   3   1   3        399.31        403.82        53.84 o                         
   4   1   3       1618.64       2122.75       149.02 o                         
   5   1   3        949.66       1193.79        88.84 o                         
   6   1   3        746.65        661.40        79.60 o                         
   7   1   3       1802.88       2256.40       142.67 o                         
   8   1   3        213.17        377.76        57.11 o                         
   9   1   3        917.86        793.29        89.74 o                         
  10   1   3        484.27        607.82        94.55 o                         
  11   1   3        368.67        500.12        49.60 o                         
  12   1   3         31.05         26.87        21.41 o                         
  13   1   3        200.51        134.24        24.23 o                         
  14   1   3         32.54         33.46        23.43 o                         
  15   1   3        387.10        365.26        45.09 o                         
  16   1   3        177.58        332.03       197.42 o                         
  17   1   3         64.72        161.53       332.03 o                         
  18   1   3          2.19         46.72        22.34 o                         
  19   1   3         50.61         20.30        26.34 o                         
  20   1   3          0.10         14.61        22.36 o                         
  21   1   3         11.76         28.59        22.36 o                         
  22   1   3         33.95         38.04        21.06 o                         
  23   1   3          4.66          2.24        21.98 o                         
 -23   2   3         21.44         11.97        20.00 o                         
 -22   2   3          0.82          3.03        25.60 o                         
 -21   2   3        280.59        305.86        49.22 o                         
 -20   2   3        399.81        311.81        46.00 o                         
 -19   2   3          0.24         21.31        21.66 o                         
 -18   2   3        213.29        197.96        29.38 o                         
 -17   2   3        250.59        355.71        46.99 o                         
 -16   2   3         52.02         84.50        25.06 o                         
 -15   2   3        817.69        738.45        55.11 o                         
 -14   2   3        709.79        697.48        44.62 o                         
 -13   2   3         89.62        143.11        36.05 o                         
 -12   2   3       1296.18        989.64        69.94 o                         
 -11   2   3       1006.07        940.42        87.87 o                         
 -10   2   3        475.48        385.79       103.20 o                         
  -9   2   3      24621.20      28239.95      1297.08 o                         
  -8   2   3       3218.36       3266.47       109.83 o                         
  -7   2   3       1331.71       1332.33       150.71 o                         
  -6   2   3       2610.34       2702.85       233.75 o                         
  -5   2   3        676.99        377.78       129.04 o                         
  -4   2   3        142.89         95.30        21.54 o                         
  -3   2   3        160.41        290.12        56.41 o                         
  -2   2   3        340.13        126.73        20.00 o                         
  -1   2   3       2274.05       2195.51       329.23 o                         
   0   2   3     285421.94     287243.41      8423.03 o                         
   1   2   3        110.99         17.95       107.69 o                         
   2   2   3         73.15        403.82        71.79 o                         
   3   2   3         15.69         44.87        53.84 o                         
   4   2   3         27.97         35.90        53.84 o                         
   5   2   3        540.73        170.50       143.58 o                         
   6   2   3       2622.64       2680.40       231.54 o                         
   7   2   3        770.57        857.86        88.16 o                         
   8   2   3       4629.28       4318.29       166.02 o                         
   9   2   3      20343.87      24066.61      1132.65 o                         
  10   2   3        163.02        242.29        47.27 o                         
  11   2   3        963.94        829.61        79.72 o                         
  12   2   3       1414.14       1385.71        68.23 o                         
  13   2   3         36.94         18.23        21.53 o                         
  14   2   3        553.95        425.08        38.54 o                         
  15   2   3        594.80        870.43        62.20 o                         
  16   2   3         19.33        152.56       179.48 o                         
  17   2   3        266.23        345.22        78.22 o                         
  18   2   3        213.84        111.17        33.24 o                         
  19   2   3          0.47         14.43        28.52 o                         
  20   2   3        391.71        314.70        35.00 o                         
  21   2   3        205.42        207.45        31.68 o                         
  22   2   3          1.88         13.77        20.74 o                         
  23   2   3         17.55         48.96        21.56 o                         
 -23   3   3          1.31          0.00        19.04 o                         
 -22   3   3         15.12         20.67        24.40 o                         
 -21   3   3          0.47         20.36        17.24 o                         
 -20   3   3          3.46         26.92        19.34 o                         
 -19   3   3         20.89         39.75        30.00 o                         
 -18   3   3         30.79         36.70        21.24 o                         
 -17   3   3         84.57        122.93        35.52 o                         
 -16   3   3         41.99         82.85        29.82 o                         
 -15   3   3         66.93         67.78        25.53 o                         
 -14   3   3         24.34         16.09        19.44 o                         
 -13   3   3          0.75         13.35        16.81 o                         
 -12   3   3         49.34         51.60        22.96 o                         
 -11   3   3        280.37        159.26        39.12 o                         
 -10   3   3        120.95        206.40        74.67 o                         
  -9   3   3        221.44        288.73        36.45 o                         
  -8   3   3          0.64         26.92        21.87 o                         
  -7   3   3         35.50          2.99        24.08 o                         
  -6   3   3        113.07        125.63        48.16 o                         
  -5   3   3         50.70         95.72        28.03 o                         
  -4   3   3          4.44         15.38        16.66 o                         
  -3   3   3         22.79         44.87        44.87 o                         
  -2   3   3        153.95        139.45        14.39 o                         
  -1   3   3         82.06         67.71        20.00 o                         
   0   3   3         27.69         71.79        44.87 o                         
   1   3   3        207.54        134.61        62.82 o                         
   2   3   3        378.68        197.42        44.87 o                         
   3   3   3        103.88        161.53        53.84 o                         
   4   3   3          0.22         35.90        35.90 o                         
   5   3   3         25.31          8.97        89.74 o                         
   6   3   3        141.21        116.66        71.79 o                         
   7   3   3          1.85         26.92        53.84 o                         
   8   3   3          0.13         32.16        36.51 o                         
   9   3   3        213.58        199.67        62.51 o                         
  10   3   3        378.17        458.71        63.74 o                         
  11   3   3        366.79        278.26        42.09 o                         
  12   3   3        126.08        110.28        31.03 o                         
  13   3   3          0.19         29.94        17.68 o                         
  14   3   3         20.61         11.90        23.10 o                         
  15   3   3         37.62         14.01        20.46 o                         
  16   3   3        161.38        123.83        38.23 o                         
  17   3   3         85.66         88.48        26.79 o                         
  18   3   3         55.92        123.06        28.50 o                         
  19   3   3         38.45         42.12        26.72 o                         
  20   3   3          4.23          1.89        21.87 o                         
  21   3   3          9.55          6.06        24.86 o                         
  22   3   3         24.87         28.87        24.40 o                         
  23   3   3          2.44          0.00        24.08 o                         
 -23   4   3         20.42         22.93        20.00 o                         
 -22   4   3         15.61         13.96        23.53 o                         
 -21   4   3        421.83        400.70        36.60 o                         
 -20   4   3        501.47        438.57        67.41 o                         
 -19   4   3          6.51         21.18        22.23 o                         
 -18   4   3        627.17        542.49        48.52 o                         
 -17   4   3        397.88        514.02        51.44 o                         
 -16   4   3        116.66        125.77        27.51 o                         
 -15   4   3        440.04        338.25        32.03 o                         
 -14   4   3        798.70        857.31        56.75 o                         
 -13   4   3        326.18        390.47        29.59 o                         
 -12   4   3       4494.75       4049.16       133.63 o                         
 -11   4   3       1953.46       1575.89        80.26 o                         
 -10   4   3       1290.80       1130.74       101.03 o                         
  -9   4   3      31986.52      33642.87      2001.16 o                         
  -8   4   3       5833.96       5457.94       441.63 o                         
  -7   4   3       2183.35       1885.32       135.75 o                         
  -6   4   3       3179.39       3308.51       422.88 o                         
  -5   4   3       1747.65       1361.24        81.34 o                         
  -4   4   3       1604.21       1248.48        25.21 o                         
  -3   4   3       6112.09       5010.92       462.39 o                         
  -2   4   3       1510.99       2138.37       143.58 o                         
  -1   4   3       5718.47       7692.20       363.44 o                         
   0   4   3     277623.25     254401.70     15124.80 o                         
   1   4   3       1972.96       3202.43        64.61 o                         
   2   4   3       1714.59       2153.72        62.82 o                         
   3   4   3       6796.25       4684.34       323.06 o                         
   4   4   3        663.44        951.23        53.84 o                         
   5   4   3       1311.43        771.75        80.76 o                         
   6   4   3       3540.98       3903.61       601.25 o                         
   7   4   3       1222.97       1049.94       116.66 o                         
   8   4   3       7953.54       7654.67       493.56 o                         
   9   4   3      28314.28      30935.40      1373.69 o                         
  10   4   3        442.08        387.51        40.15 o                         
  11   4   3       2304.19       1848.03        68.84 o                         
  12   4   3       3814.42       3832.00       133.17 o                         
  13   4   3        157.53        122.30        21.23 o                         
  14   4   3        568.78        809.10        50.62 o                         
  15   4   3        414.56        318.72        36.81 o                         
  16   4   3          8.88         45.95        24.59 o                         
  17   4   3        499.21        970.49        72.63 o                         
  18   4   3        418.36        189.25        50.33 o                         
  19   4   3          0.33         13.12        23.77 o                         
  20   4   3        517.52        407.85        49.58 o                         
  21   4   3        280.68        317.58        41.36 o                         
  22   4   3          3.03          0.00        23.53 o                         
  23   4   3         19.57         38.34        26.75 o                         
 -23   5   3          4.75          0.00        23.08 o                         
 -22   5   3          0.04          8.97        29.87 o                         
 -21   5   3          3.54          9.78        17.76 o                         
 -20   5   3         17.54         18.59        18.67 o                         
 -19   5   3          2.91         18.27        21.14 o                         
 -18   5   3         38.27         70.25        24.88 o                         
 -17   5   3          7.42          4.12        21.53 o                         
 -16   5   3         27.27         24.00        25.02 o                         
 -15   5   3          0.83          6.06        17.58 o                         
 -14   5   3        193.70        156.86        25.90 o                         
 -13   5   3         54.39         59.83        16.86 o                         
 -12   5   3        180.36        164.10        24.75 o                         
 -11   5   3         29.02         30.87        19.68 o                         
 -10   5   3        202.73        192.81        29.75 o                         
  -9   5   3          0.27          8.97        80.76 o                         
  -8   5   3         37.33         44.87        71.79 o                         
  -7   5   3          1.21          0.00        53.84 o                         
  -6   5   3        100.00         71.79        80.76 o                         
  -5   5   3         96.24        161.53        71.79 o                         
  -4   5   3         38.90        161.53        32.11 o                         
  -3   5   3        133.34        125.63        44.87 o                         
  -2   5   3        109.20        153.79        49.36 o                         
  -1   5   3        216.89        123.56        40.88 o                         
   0   5   3         13.89         22.43        25.38 o                         
   1   5   3        339.68        230.87        38.05 o                         
   2   5   3        296.84        215.37        71.79 o                         
   3   5   3        344.06        376.90        71.79 o                         
   4   5   3        224.68        358.95        89.74 o                         
   5   5   3         73.74         98.71        71.79 o                         
   6   5   3         97.34        161.53       107.69 o                         
   7   5   3          0.00         17.95        53.84 o                         
   8   5   3        101.84         26.92        44.87 o                         
   9   5   3         20.60          0.00        89.74 o                         
  10   5   3        183.00        226.35        22.57 o                         
  11   5   3         65.16         51.15        16.52 o                         
  12   5   3        182.50        139.48        23.63 o                         
  13   5   3        229.60        250.09        30.14 o                         
  14   5   3        170.67        117.61        41.57 o                         
  15   5   3          4.96         41.63        21.06 o                         
  16   5   3         40.43         76.69        38.98 o                         
  17   5   3          7.86        181.50       225.20 o                         
  18   5   3          4.55         20.19        26.15 o                         
  19   5   3         12.72         15.84        27.33 o                         
  20   5   3         15.45         11.38        25.08 o                         
  21   5   3          0.14         53.84        40.13 o                         
  23   5   3          1.50         11.22        23.08 o                         
 -22   6   3         14.64         17.95        29.87 o                         
 -21   6   3         86.63         93.33        29.87 o                         
 -20   6   3         84.01         98.71        29.03 o                         
 -19   6   3          2.34         18.68        24.86 o                         
 -17   6   3         83.44        219.22        76.42 o                         
 -16   6   3         22.56         56.46        20.29 o                         
 -15   6   3          6.86         40.27        17.83 o                         
 -14   6   3         75.41        134.45        27.57 o                         
 -13   6   3        511.93        528.34        39.43 o                         
 -12   6   3       2221.31       2007.59        53.69 o                         
 -11   6   3        434.77        378.03        45.48 o                         
 -10   6   3        785.23        738.76        90.82 o                         
  -9   6   3       6699.37       6658.54       337.24 o                         
  -8   6   3       1303.44       1121.73       296.14 o                         
  -7   6   3        663.77        744.83        98.71 o                         
  -6   6   3        364.19        529.46        98.71 o                         
  -5   6   3        295.77        592.27        53.84 o                         
  -4   6   3       2787.07       3688.24       466.64 o                         
  -3   6   3       6826.25       8166.18      1103.78 o                         
  -2   6   3        581.18        584.48       238.88 o                         
  -1   6   3       2156.21       3478.19       139.17 o                         
   0   6   3      40517.02      32350.64      1256.34 o                         
   1   6   3       1024.55       2266.33        88.84 o                         
   2   6   3       1347.01       2162.69       439.72 o                         
   3   6   3       6908.75       6784.21       933.28 o                         
   4   6   3       1634.64       2431.91       305.11 o                         
   5   6   3        295.14        682.01        44.87 o                         
   7   6   3        280.94        206.40        53.84 o                         
   8   6   3       1969.75       1983.22       323.06 o                         
   9   6   3       6836.26       7343.49      1081.35 o                         
  10   6   3        444.96        488.62        57.31 o                         
  11   6   3        692.09        630.51        59.55 o                         
  12   6   3       1977.17       1995.57        62.37 o                         
  13   6   3        504.57        626.59        34.11 o                         
  14   6   3         47.42        130.45        38.17 o                         
  15   6   3         29.73         51.67        76.90 o                         
  16   6   3          0.43         15.84        51.46 o                         
  17   6   3        114.13        261.76        96.22 o                         
  18   6   3        179.92        244.77        55.12 o                         
  19   6   3          8.33         21.00        21.46 o                         
  20   6   3         97.70         91.73        39.99 o                         
  22   6   3         13.65         10.77        29.87 o                         
 -22   7   3          5.42         26.92        28.03 o                         
 -21   7   3          0.38         98.71        53.84 o                         
 -20   7   3          5.88         18.47        20.44 o                         
 -19   7   3         19.98         30.82        23.34 o                         
 -18   7   3          0.15         25.58        22.57 o                         
 -17   7   3         36.03         48.20        34.16 o                         
 -16   7   3         15.32         60.86        16.11 o                         
 -15   7   3          1.65         12.06        21.58 o                         
 -14   7   3          2.83         11.51        21.89 o                         
 -13   7   3         85.51         68.84        24.36 o                         
 -12   7   3         11.20         24.68        14.26 o                         
 -11   7   3        178.34        113.07        21.14 o                         
 -10   7   3         33.47         21.92        14.24 o                         
  -9   7   3         15.27         43.77        17.58 o                         
  -8   7   3         71.03         85.89        28.40 o                         
  -7   7   3         39.46         53.84        71.79 o                         
  -6   7   3         60.50        197.42        62.82 o                         
  -5   7   3         98.68        116.66        98.71 o                         
  -4   7   3        902.48        978.15       134.61 o                         
  -3   7   3         49.82         26.92        53.84 o                         
  -2   7   3        758.79       1023.02       125.63 o                         
  -1   7   3         46.80         26.92        25.38 o                         
   0   7   3         13.81          8.97        25.38 o                         
   1   7   3          0.01          8.97        44.87 o                         
   2   7   3        461.77        620.36        76.15 o                         
   3   7   3          0.31          0.00        44.87 o                         
   4   7   3       1460.09       1543.50       152.56 o                         
   5   7   3          6.81         17.95        62.82 o                         
   6   7   3         13.60         44.87        62.82 o                         
   7   7   3        135.16        116.66        98.71 o                         
   8   7   3         45.54         15.43        20.81 o                         
   9   7   3        169.50        243.02        22.74 o                         
  10   7   3        142.80        138.21        24.08 o                         
  11   7   3         65.56         39.48        20.45 o                         
  12   7   3          7.27         55.02        25.68 o                         
  13   7   3        260.99        297.11        40.36 o                         
  14   7   3          3.80          8.97        25.49 o                         
  15   7   3          3.69         71.79       188.45 o                         
  16   7   3         37.12        114.42        68.11 o                         
  17   7   3         10.66        113.04       215.37 o                         
  18   7   3         52.72         37.23        29.93 o                         
  19   7   3         46.13         80.21        55.12 o                         
  20   7   3          0.06          5.38        29.87 o                         
  21   7   3         28.53         51.77        32.80 o                         
  22   7   3         13.37          8.97        23.08 o                         
 -22   8   3          3.51          0.00        23.08 o                         
 -20   8   3         27.95         25.29        34.47 o                         
 -19   8   3          4.26         17.42        27.33 o                         
 -18   8   3        103.65        133.32        27.05 o                         
 -17   8   3        137.16        143.84        28.57 o                         
 -16   8   3         17.98         42.70        18.76 o                         
 -15   8   3        197.34        158.18        23.38 o                         
 -14   8   3        106.82         62.70        26.18 o                         
 -13   8   3        116.05        162.52        23.09 o                         
 -12   8   3        789.08        795.70        63.77 o                         
 -11   8   3        842.32        838.57        43.75 o                         
 -10   8   3         31.62          0.00        14.14 o                         
  -9   8   3       2081.46       2073.13        73.73 o                         
  -8   8   3        944.28        711.03        41.97 o                         
  -7   8   3        293.30        340.43        49.38 o                         
  -6   8   3       1389.85       1283.26       260.24 o                         
  -5   8   3        737.17        915.33       116.66 o                         
  -4   8   3         14.08          8.97        62.82 o                         
  -3   8   3       3737.72       3015.21       278.19 o                         
  -2   8   3        784.72        834.57       134.61 o                         
  -1   8   3        843.94        986.74       123.61 o                         
   0   8   3       3699.95       4235.11       255.75 o                         
   1   8   3        459.48        347.33        79.13 o                         
   2   8   3       1561.29       1138.87       104.56 o                         
   3   8   3       3103.34       3182.12       177.33 o                         
   4   8   3        169.69        260.24        98.71 o                         
   5   8   3        951.52        843.54       116.66 o                         
   6   8   3        861.76        726.88       179.48 o                         
   7   8   3        105.25        128.84        17.89 o                         
   8   8   3       1270.62       1297.54        47.03 o                         
   9   8   3       1549.57       1311.21        84.46 o                         
  10   8   3          3.98         19.48        19.25 o                         
  11   8   3        984.82        992.66        54.27 o                         
  12   8   3        491.29        520.19        49.45 o                         
  13   8   3        226.82        282.96        33.22 o                         
  14   8   3         95.98        160.08        96.98 o                         
  15   8   3         82.40         88.57       145.53 o                         
  16   8   3          4.34         10.47        61.60 o                         
  17   8   3        159.96        118.24        31.57 o                         
  18   8   3         73.45         83.76        36.64 o                         
  19   8   3          0.52         26.92        31.17 o                         
  20   8   3         22.83         22.03        31.17 o                         
  21   8   3          0.69          7.18        29.87 o                         
  22   8   3          3.97          0.00        23.08 o                         
 -21   9   3          1.59          8.97        28.03 o                         
 -20   9   3         26.15         21.94        28.44 o                         
 -19   9   3          9.90         19.87        23.76 o                         
 -18   9   3          3.89         34.85        23.70 o                         
 -17   9   3          1.53          9.52        17.64 o                         
 -16   9   3          2.14          6.68        19.36 o                         
 -15   9   3         41.63         27.87        20.45 o                         
 -14   9   3        282.49        242.27        26.36 o                         
 -13   9   3         22.04         30.32        16.96 o                         
 -12   9   3         34.75         34.46        15.16 o                         
 -11   9   3         11.95         11.82        19.11 o                         
 -10   9   3         53.94         87.74        20.28 o                         
  -9   9   3        100.01        145.55        24.75 o                         
  -8   9   3         79.94         39.06        20.72 o                         
  -7   9   3          7.21         11.44        11.55 o                         
  -6   9   3         87.28         77.55        17.37 o                         
  -5   9   3        118.59         64.10        19.91 o                         
  -4   9   3        302.73        296.14       107.69 o                         
  -3   9   3         19.37         53.84        53.84 o                         
  -2   9   3        171.79        188.45        80.76 o                         
  -1   9   3         60.62         26.92        53.84 o                         
   0   9   3         12.67         14.58        23.08 o                         
   1   9   3         33.41         37.53        34.47 o                         
   2   9   3        333.76        484.74        94.23 o                         
   3   9   3          8.74          0.00        62.82 o                         
   4   9   3        269.90        357.67        74.67 o                         
   5   9   3         98.56         68.10        28.37 o                         
   6   9   3          4.33          8.97        25.38 o                         
   7   9   3          2.24         23.62        18.26 o                         
   8   9   3         25.70         20.09        14.87 o                         
   9   9   3        113.85        154.33        34.44 o                         
  10   9   3        183.85        281.52        34.68 o                         
  11   9   3         32.20         64.53        25.55 o                         
  12   9   3         24.72         37.89        27.86 o                         
  13   9   3          8.32          8.97        98.71 o                         
  14   9   3        164.49        278.19       197.42 o                         
  15   9   3         26.39         71.79       188.45 o                         
  16   9   3         45.03         36.60        26.30 o                         
  17   9   3          3.87         24.68        22.96 o                         
  18   9   3         14.53         20.19        36.51 o                         
  19   9   3          0.22          8.97        31.17 o                         
  20   9   3         11.92         10.77        29.87 o                         
  21   9   3          5.89         23.93        24.08 o                         
 -21  10   3        353.35        305.11        53.84 o                         
 -20  10   3        473.03        646.98       103.20 o                         
 -19  10   3         42.69          0.00        28.03 o                         
 -18  10   3       1733.81       1995.49       121.34 o                         
 -17  10   3       1506.82       1610.29        79.33 o                         
 -16  10   3         56.33         84.80        25.42 o                         
 -15  10   3        961.93        800.68        57.49 o                         
 -14  10   3        751.05        704.81        65.10 o                         
 -13  10   3        338.17        345.82        24.80 o                         
 -12  10   3      10416.05      10810.75       303.32 o                         
 -11  10   3       5975.79       6135.65       149.62 o                         
 -10  10   3       1538.62       1563.40        76.80 o                         
  -9  10   3      19329.97      19115.19       604.85 o                         
  -8  10   3       7390.38       6874.27       250.97 o                         
  -7  10   3       2637.24       2567.46        77.45 o                         
  -6  10   3      11076.67       9916.41       240.38 o                         
  -5  10   3       4679.78       4347.42       106.78 o                         
  -4  10   3       5437.66       5258.36       205.32 o                         
  -3  10   3      42661.62      39815.28      1605.82 o                         
  -2  10   3       9187.96       9375.71       374.11 o                         
  -1  10   3       8958.91       9172.07       382.65 o                         
   0  10   3      41098.77      40104.30      1617.49 o                         
   1  10   3       5822.13       6251.31       195.02 o                         
   2  10   3      14763.68      14203.42       672.76 o                         
   3  10   3      40346.61      41150.58      1645.32 o                         
   4  10   3       2704.70       2486.13       105.46 o                         
   5  10   3       6047.46       4989.90       158.52 o                         
   6  10   3      10904.46      11028.75       307.79 o                         
   7  10   3       1185.30       1324.67        52.94 o                         
   8  10   3      10155.31       9935.72       337.96 o                         
   9  10   3      17433.81      17755.83       556.10 o                         
  10  10   3        591.01        782.73        49.99 o                         
  11  10   3       7504.70       8094.21       224.18 o                         
  12  10   3       8812.01       9656.73       265.69 o                         
  13  10   3        105.89         63.21        45.73 o                         
  14  10   3        891.27        871.68        95.24 o                         
  15  10   3        996.55        831.53        88.89 o                         
  16  10   3          0.24         14.20        31.13 o                         
  17  10   3       1754.20       1805.93       114.22 o                         
  18  10   3       1367.67       1494.83       143.58 o                         
  19  10   3          3.82          8.97        34.05 o                         
  20  10   3        538.63        502.53        71.79 o                         
  21  10   3        296.29        260.24        44.87 o                         
 -20  11   3          4.53          0.00        23.08 o                         
 -19  11   3         36.84         28.82        20.44 o                         
 -18  11   3          9.09         27.82        32.56 o                         
 -17  11   3          0.01          1.38        18.20 o                         
 -16  11   3         49.79         63.07        17.02 o                         
 -15  11   3         15.28         63.93        22.43 o                         
 -14  11   3        135.57        129.62        23.35 o                         
 -13  11   3        219.23        193.47        26.60 o                         
 -12  11   3         39.73         60.88        20.93 o                         
 -11  11   3         10.93         24.12        16.10 o                         
 -10  11   3        148.20         92.45        19.46 o                         
  -9  11   3         28.37         26.66        16.61 o                         
  -8  11   3        272.91        202.61        28.59 o                         
  -7  11   3        674.71        732.52        45.60 o                         
  -6  11   3         16.13         16.70        14.41 o                         
  -5  11   3        563.01        613.86        39.55 o                         
  -4  11   3        363.85        455.22        31.66 o                         
  -3  11   3         12.48         17.95        12.69 o                         
  -2  11   3        252.28        309.77        26.09 o                         
  -1  11   3        919.23        801.50        51.20 o                         
   0  11   3          0.42          0.00        11.84 o                         
   1  11   3        841.67        753.51        49.56 o                         
   2  11   3        188.09        213.46        17.24 o                         
   3  11   3          1.29         20.36        14.17 o                         
   4  11   3        430.08        575.61        36.98 o                         
   5  11   3        493.57        510.89        37.71 o                         
   6  11   3         31.90         23.77        16.86 o                         
   7  11   3        504.03        585.81        36.15 o                         
   8  11   3        264.84        270.35        44.52 o                         
   9  11   3         12.33         14.56        15.43 o                         
  10  11   3         65.50         24.12        18.60 o                         
  11  11   3          8.85         16.91        18.28 o                         
  12  11   3         45.59         24.33        20.01 o                         
  13  11   3        264.74        228.67        32.28 o                         
  14  11   3         59.00        105.01        54.11 o                         
  15  11   3          0.46         22.72        26.06 o                         
  16  11   3          8.04         17.54        24.37 o                         
  17  11   3          4.51          4.01        26.97 o                         
  18  11   3         13.10          4.17        31.70 o                         
  19  11   3         26.53         21.54        29.87 o                         
  20  11   3          0.70          0.00        23.08 o                         
 -20  12   3         86.98        107.69        44.87 o                         
 -19  12   3         23.91         11.47        19.82 o                         
 -18  12   3        461.86        313.75        40.80 o                         
 -17  12   3        456.16        451.81        41.45 o                         
 -16  12   3          7.56          8.97        22.96 o                         
 -15  12   3         15.50         38.48        20.44 o                         
 -14  12   3          4.00         62.70        19.40 o                         
 -13  12   3        486.30        458.29        56.47 o                         
 -12  12   3       3116.35       3075.67       140.07 o                         
 -11  12   3       1670.39       1883.53        94.96 o                         
 -10  12   3        373.48        471.97        39.20 o                         
  -9  12   3       4860.39       4797.46       196.60 o                         
  -8  12   3       2080.33       2049.43        87.48 o                         
  -7  12   3        212.43        183.59        47.08 o                         
  -6  12   3       1145.44       1390.68        74.03 o                         
  -5  12   3        421.45        299.65        35.54 o                         
  -4  12   3       2430.01       2256.62        89.89 o                         
  -3  12   3      10642.22      11297.75       267.62 o                         
  -2  12   3       2421.31       2540.89        97.32 o                         
  -1  12   3       1838.69       2111.18        75.36 o                         
   0  12   3       9309.95       8710.43       257.99 o                         
   1  12   3       1283.58       1315.73        57.93 o                         
   2  12   3       3915.15       3859.69       139.49 o                         
   3  12   3      10810.25      12426.90       312.94 o                         
   4  12   3       1471.11       1344.15        59.77 o                         
   5  12   3        669.25        638.32        43.09 o                         
   6  12   3       1343.59       1671.58        80.57 o                         
   7  12   3         53.15         49.22        22.73 o                         
   8  12   3       3051.15       3090.91       118.28 o                         
   9  12   3       4706.69       4810.77       138.71 o                         
  10  12   3        176.89        130.63        23.28 o                         
  12  12   3       3007.90       3272.36       151.56 o                         
  13  12   3        279.92        288.66        38.78 o                         
  14  12   3         34.24         36.61        22.36 o                         
  15  12   3         45.08         22.03        19.34 o                         
  16  12   3         31.55         32.53        22.96 o                         
  17  12   3        550.58        456.84        84.80 o                         
  18  12   3        389.86        377.46        53.84 o                         
  19  12   3          1.82         25.64        27.19 o                         
 -19  13   3          0.40         26.92        35.90 o                         
 -18  13   3          3.93          7.83        20.84 o                         
 -17  13   3          0.03          7.87        18.26 o                         
 -16  13   3         15.16         27.86        17.76 o                         
 -15  13   3         13.47          1.25        16.28 o                         
 -14  13   3          6.23         10.22        16.28 o                         
 -13  13   3          0.53          2.89        18.13 o                         
 -12  13   3          8.12         24.26        20.73 o                         
 -11  13   3          4.17         20.71        18.61 o                         
 -10  13   3         13.08          8.28        17.24 o                         
  -9  13   3          1.19          4.11        17.20 o                         
  -8  13   3         33.22          0.00        18.15 o                         
  -7  13   3        117.20        125.83        28.70 o                         
  -6  13   3         18.08         22.48        12.16 o                         
  -5  13   3        101.88         80.47        18.15 o                         
  -4  13   3         16.40         18.61        16.78 o                         
  -3  13   3          0.06         15.50        12.13 o                         
  -2  13   3         13.59         20.25        13.03 o                         
  -1  13   3        154.37         80.54        13.33 o                         
   0  13   3         10.29         12.56         9.60 o                         
   1  13   3        265.08        140.42        23.61 o                         
   2  13   3          2.31         15.20        12.30 o                         
   3  13   3          6.23          4.14        13.79 o                         
   4  13   3         94.96         42.84        21.24 o                         
   5  13   3         38.79         33.06        27.20 o                         
   6  13   3         80.97        102.53        18.65 o                         
   7  13   3        190.66        164.12        20.71 o                         
   8  13   3         33.27         55.61        17.18 o                         
   9  13   3         38.36         24.38        18.68 o                         
  10  13   3         47.91         24.74        24.86 o                         
  11  13   3          6.60         14.25        18.02 o                         
  12  13   3         39.49        120.53        30.90 o                         
  13  13   3         32.63         77.59        32.77 o                         
  14  13   3          1.46          2.76        23.77 o                         
  15  13   3         20.35         11.39        20.44 o                         
  16  13   3         21.77         39.48        22.02 o                         
  18  13   3          7.70         34.10        23.93 o                         
  19  13   3          1.36         40.88        28.03 o                         
 -18  14   3        138.56        115.42        44.87 o                         
 -17  14   3        284.43        257.16        24.66 o                         
 -16  14   3         32.54         22.43        22.09 o                         
 -15  14   3        111.22        108.63        23.77 o                         
 -14  14   3        109.60        107.69        32.56 o                         
 -13  14   3        295.11        311.91        35.52 o                         
 -12  14   3       1202.05       1207.68       102.42 o                         
 -11  14   3        599.38        583.30       107.69 o                         
 -10  14   3         76.75         79.94        35.81 o                         
  -9  14   3       1386.95       1395.27       106.99 o                         
  -8  14   3       1120.78       1275.18        86.24 o                         
  -7  14   3         35.97         32.59        18.81 o                         
  -6  14   3       1416.58       1773.43        68.35 o                         
  -5  14   3        486.25        416.06        42.74 o                         
  -4  14   3       1393.79       1415.21        81.82 o                         
  -3  14   3       3728.23       4108.06       147.52 o                         
  -2  14   3        599.35        765.84        42.43 o                         
  -1  14   3       1024.59       1348.41        55.87 o                         
   0  14   3       3189.17       3116.04        95.76 o                         
   1  14   3        727.11        811.56        39.45 o                         
   2  14   3       1113.19       1158.89        56.38 o                         
   3  14   3       3913.80       4527.98       155.36 o                         
   4  14   3        775.37        749.47        58.07 o                         
   5  14   3        749.96        702.74        55.72 o                         
   6  14   3       1125.34       1286.72        66.06 o                         
   7  14   3          2.89          0.00        15.75 o                         
   8  14   3       1366.00       1457.73        82.19 o                         
   9  14   3       1200.33       1305.21        79.39 o                         
  10  14   3         20.62          7.69        22.09 o                         
  11  14   3        717.76        689.92       107.69 o                         
  12  14   3       1054.53       1178.99       107.07 o                         
  13  14   3        119.71        129.29        33.68 o                         
  14  14   3        163.34        209.67        40.88 o                         
  15  14   3         55.51         41.02        22.09 o                         
  16  14   3         66.08         80.76        22.09 o                         
  17  14   3        256.48        170.11        50.67 o                         
  18  14   3         90.92         35.90        35.90 o                         
 -17  15   3         40.13         62.82        25.38 o                         
 -16  15   3         57.06         32.31        18.47 o                         
 -15  15   3          0.01          6.28        18.47 o                         
 -14  15   3         57.80         23.08        22.09 o                         
 -13  15   3        241.89        160.98        29.03 o                         
 -12  15   3          1.87         15.47        19.42 o                         
 -11  15   3        390.10        248.13        42.98 o                         
 -10  15   3        444.14        465.52        57.37 o                         
  -9  15   3         14.77         35.25        22.09 o                         
  -8  15   3        356.30        331.48        39.48 o                         
  -7  15   3        389.91        332.11        40.80 o                         
  -6  15   3         10.31          0.00        15.54 o                         
  -5  15   3        605.10        689.88        50.37 o                         
  -4  15   3       1053.11       1262.10        62.58 o                         
  -3  15   3          2.42          5.20        12.60 o                         
  -2  15   3       1238.36       1300.81        61.40 o                         
  -1  15   3        592.06        782.90        44.08 o                         
   0  15   3          9.57         25.30        13.73 o                         
   1  15   3        717.86        860.74        48.75 o                         
   2  15   3        904.95       1125.58        46.49 o                         
   3  15   3         67.81         72.02        22.46 o                         
   4  15   3       1033.36       1367.15        76.96 o                         
   5  15   3        392.46        395.13        37.44 o                         
   6  15   3          9.70         13.12        16.42 o                         
   7  15   3        330.21        318.94        30.46 o                         
   8  15   3        151.17        140.06        22.57 o                         
   9  15   3         40.83         32.96        30.22 o                         
  10  15   3        327.91        413.58        69.80 o                         
  11  15   3        189.64        135.17        38.87 o                         
  12  15   3         36.27         46.69        28.50 o                         
  13  15   3        137.00        166.36        23.70 o                         
  14  15   3         13.28         25.80        25.12 o                         
  15  15   3          3.41        116.66        80.76 o                         
  16  15   3         22.25         40.38        40.38 o                         
  17  15   3          6.26          0.00        19.04 o                         
 -16  16   3        106.93         88.79        20.00 o                         
 -15  16   3       1365.99       1774.33       135.96 o                         
 -14  16   3        819.59        918.26        74.14 o                         
 -13  16   3         85.71         53.84        25.38 o                         
 -12  16   3       2798.31       3000.46       143.08 o                         
 -11  16   3       1941.22       2280.00       116.18 o                         
 -10  16   3        783.10        799.14        82.90 o                         
  -9  16   3       7256.58       8351.63       424.78 o                         
  -8  16   3       2336.14       2313.36       169.19 o                         
  -7  16   3       1726.86       2063.98       161.53 o                         
  -6  16   3       7627.28       8544.54       231.04 o                         
  -5  16   3       2228.49       2572.92        77.33 o                         
  -4  16   3       1773.22       1928.00       126.71 o                         
  -3  16   3      10701.73      11131.17       475.58 o                         
  -2  16   3       3511.03       3701.10       177.31 o                         
  -1  16   3       3947.09       4225.11        94.96 o                         
   0  16   3      15881.80      17666.86       388.92 o                         
   1  16   3       2111.55       2251.29        57.16 o                         
   2  16   3       5105.21       5346.24       242.34 o                         
   3  16   3       9983.37      10819.14       455.41 o                         
   4  16   3        806.32        972.26        82.92 o                         
   5  16   3       3451.82       3916.41       111.90 o                         
   6  16   3       7620.21       8170.62       226.29 o                         
   7  16   3        924.65        909.17        56.51 o                         
   8  16   3       3394.91       3477.38       188.05 o                         
   9  16   3       6635.98       7273.90       364.08 o                         
  10  16   3        260.77        322.96        72.77 o                         
  11  16   3       2582.16       2636.22       134.61 o                         
  12  16   3       2467.89       2432.44       183.96 o                         
  13  16   3          3.97         26.92        25.38 o                         
  14  16   3       1037.68        969.17       134.61 o                         
  15  16   3       1267.35       1361.87       260.24 o                         
  16  16   3         30.54         26.92        19.04 o                         
 -15  17   3         11.18         10.42        15.15 o                         
 -14  17   3        112.48         87.16        18.47 o                         
 -13  17   3        184.77        156.36        34.47 o                         
 -12  17   3         22.99          8.08        18.47 o                         
 -11  17   3         46.77         56.60        23.77 o                         
 -10  17   3        136.07        108.81        29.03 o                         
  -9  17   3          0.91          8.33        22.09 o                         
  -8  17   3        362.57        330.42        36.94 o                         
  -7  17   3        516.01        599.75        58.57 o                         
  -6  17   3         10.57          9.87        18.47 o                         
  -5  17   3        413.57        406.06        46.63 o                         
  -4  17   3        263.89        183.70        25.06 o                         
  -3  17   3         18.28         11.04        16.05 o                         
  -2  17   3        542.73        613.91        49.16 o                         
  -1  17   3        544.89        586.27        50.17 o                         
   0  17   3         36.99         44.35        14.83 o                         
   1  17   3        765.85        815.68        51.98 o                         
   2  17   3        285.28        304.64        32.01 o                         
   3  17   3         34.04          9.66        40.88 o                         
   4  17   3        422.29        396.31        37.14 o                         
   5  17   3        207.02        192.84        28.91 o                         
   6  17   3        145.45        126.10        23.45 o                         
   7  17   3        689.10        643.43        48.54 o                         
   8  17   3        184.06        188.29        24.86 o                         
   9  17   3         48.45         40.38        22.09 o                         
  10  17   3        165.45        137.37        40.88 o                         
  11  17   3          7.11         22.43        18.47 o                         
  12  17   3         72.70         62.82        26.92 o                         
  13  17   3        220.32        213.85        34.47 o                         
  14  17   3         64.98         58.33        25.38 o                         
  15  17   3         43.19         17.95        26.92 o                         
 -13  18   3         59.72         53.84        20.72 o                         
 -12  18   3       1361.84       1524.10        93.26 o                         
 -11  18   3        952.38       1121.75       118.44 o                         
 -10  18   3        425.11        363.40        32.78 o                         
  -9  18   3       3749.44       4284.49       160.45 o                         
  -8  18   3       1554.96       1653.95        70.33 o                         
  -7  18   3        439.41        574.93        61.74 o                         
  -6  18   3       2873.57       3275.62       193.38 o                         
  -5  18   3        848.12       1029.06        76.96 o                         
  -4  18   3        665.39        567.50        31.41 o                         
  -3  18   3       3865.35       3891.29       112.04 o                         
  -2  18   3       1062.28       1149.66        59.58 o                         
  -1  18   3       2544.35       2774.79       127.43 o                         
   0  18   3       8303.47       8578.32       330.58 o                         
   1  18   3       1634.96       1904.15        95.26 o                         
   2  18   3       1455.35       1514.25        77.41 o                         
   3  18   3       3732.88       3901.08       110.87 o                         
   4  18   3        308.56        278.01        24.86 o                         
   5  18   3       1327.53       1418.49        97.38 o                         
   6  18   3       2679.23       2950.87       151.30 o                         
   7  18   3        220.84        258.23        37.94 o                         
   8  18   3       1922.95       2050.19        80.37 o                         
   9  18   3       3391.92       3467.35       200.12 o                         
  10  18   3        190.32        219.95        25.38 o                         
  11  18   3       1119.72       1319.76       152.56 o                         
  12  18   3       1205.04       1260.83       125.63 o                         
  13  18   3          8.73          7.69        21.54 o                         
 -12  19   3         20.60         14.96        15.54 o                         
 -11  19   3         11.14          8.28        13.79 o                         
 -10  19   3         52.20         26.02        18.47 o                         
  -9  19   3          0.05          0.00        21.54 o                         
  -8  19   3        135.33        118.55        23.77 o                         
  -7  19   3        235.18        182.87        28.32 o                         
  -6  19   3         17.87         13.05        16.82 o                         
  -5  19   3        121.87         73.86        27.99 o                         
  -4  19   3        129.86         73.86        23.77 o                         
  -3  19   3          8.66          3.99        14.69 o                         
  -2  19   3        259.14        347.28        28.52 o                         
  -1  19   3        252.42        228.85        30.08 o                         
   0  19   3          7.86         10.98        15.75 o                         
   1  19   3        258.50        236.99        30.92 o                         
   2  19   3        164.08        182.81        23.34 o                         
   3  19   3          3.80         14.36        14.26 o                         
   4  19   3        134.83        161.63        20.44 o                         
   5  19   3         57.62         35.09        15.75 o                         
   6  19   3         51.72         41.42        25.91 o                         
   7  19   3        209.95        212.46        30.22 o                         
   8  19   3         77.84         68.80        20.72 o                         
   9  19   3          0.75         14.36        17.95 o                         
  10  19   3         17.65         20.94        15.54 o                         
  11  19   3          1.00          8.97        19.04 o                         
  12  19   3         20.28         17.95        26.92 o                         
 -10  20   3        134.46        132.86        17.33 o                         
  -9  20   3        432.81        344.95        43.49 o                         
  -8  20   3        237.15        189.43        22.09 o                         
  -7  20   3          3.33         17.05        18.47 o                         
  -6  20   3        206.31        190.12        27.33 o                         
  -5  20   3         73.79         72.55        19.42 o                         
  -4  20   3         44.42         24.68        14.65 o                         
  -3  20   3        197.69        161.05        21.22 o                         
  -2  20   3          0.28          8.97        18.47 o                         
  -1  20   3        678.02        727.23        57.71 o                         
   0  20   3       1125.16       1014.41        66.09 o                         
   1  20   3        575.31        692.00        54.67 o                         
   2  20   3          1.13         18.64        13.79 o                         
   3  20   3        219.45        193.01        21.01 o                         
   4  20   3         28.27          0.00        14.26 o                         
   5  20   3        119.79         74.68        17.82 o                         
   6  20   3        171.37        118.82        22.09 o                         
   7  20   3          1.43          2.99        15.54 o                         
   8  20   3        245.17        160.56        22.09 o                         
   9  20   3        402.14        194.84        49.36 o                         
  -7  21   3         62.96         17.95        11.48 o                         
  -6  21   3         16.42          0.00        13.06 o                         
  -5  21   3         15.59          0.00        15.54 o                         
  -4  21   3         35.80          8.97        19.04 o                         
  -3  21   3          0.10          0.00        14.93 o                         
  -2  21   3         46.94         80.76        26.92 o                         
  -1  21   3         78.49         70.67        23.08 o                         
   0  21   3          0.07          4.49        19.04 o                         
   1  21   3         44.66         31.00        16.82 o                         
   2  21   3         54.15         48.95        16.82 o                         
   3  21   3          5.42         14.96        15.54 o                         
   4  21   3         11.07         13.46        19.04 o                         
   5  21   3         11.06          0.00        14.93 o                         
   7  21   3         19.64         21.54        26.92 o                         
  -2  22   3        620.39        457.67        44.87 o                         
  -1  22   3        135.67        188.45        35.90 o                         
   0  22   3       1099.00       1130.70       125.63 o                         
   1  22   3         37.62         17.95        26.92 o                         
 -23   0   4         68.39         82.57        49.36 o                         
 -22   0   4          0.28          0.00        25.38 o                         
 -21   0   4        399.26        421.77        98.71 o                         
 -20   0   4        653.02        759.00        81.76 o                         
 -19   0   4         12.35         14.10        43.07 o                         
 -18   0   4        622.84        652.98        51.26 o                         
 -17   0   4        728.90        943.22        98.71 o                         
 -16   0   4         43.36         55.04        47.27 o                         
 -15   0   4       1212.74       1371.71       175.25 o                         
 -14   0   4       2271.49       2436.06       225.19 o                         
 -13   0   4         73.16         43.45        28.32 o                         
 -12   0   4       5244.61       5561.61       145.12 o                         
 -11   0   4       4668.01       4559.70       262.04 o                         
 -10   0   4       1460.54       1453.76       349.98 o                         
  -9   0   4      27430.62      29793.10      2270.38 o                         
  -8   0   4       9849.44      10633.98      1615.29 o                         
  -7   0   4       2678.98       2288.33       233.32 o                         
  -6   0   4      20717.16      20433.40       735.85 o                         
  -5   0   4       9486.56       9646.86       358.95 o                         
  -4   0   4       5177.30       4226.67       502.53 o                         
  -3   0   4      28214.22      30878.93      2952.39 o                         
  -2   0   4       6343.84       7026.50       870.46 o                         
  -1   0   4      18234.10      23856.50       824.84 o                         
   0   0   4     203839.30     178929.11      9117.41 o                         
   1   0   4       8307.91      11459.58       637.14 o                         
   2   0   4      10070.21      12949.23      1588.37 o                         
   3   0   4      30914.77      31219.94      2656.25 o                         
   4   0   4       1547.50       2010.14       314.08 o                         
   5   0   4      12238.61      13455.03       531.21 o                         
   6   0   4      18777.26      16924.63       619.19 o                         
   7   0   4        637.85        332.03        89.74 o                         
   8   0   4      13151.25      13792.77      1830.66 o                         
  10   0   4        525.63        385.87       197.42 o                         
  11   0   4       5164.27       5390.90       215.56 o                         
  12   0   4       4657.83       4255.30       196.31 o                         
  13   0   4          3.61          8.97        80.76 o                         
  14   0   4       1956.93       2472.12       195.80 o                         
  15   0   4        836.98       1004.27       104.92 o                         
  16   0   4          0.70         43.67        58.94 o                         
  17   0   4        789.11        914.36       184.25 o                         
  18   0   4        453.33        566.23       148.27 o                         
  19   0   4         34.11         44.23        49.36 o                         
  20   0   4        479.37        448.69        89.74 o                         
  21   0   4        204.65        430.74       152.56 o                         
  22   0   4          0.31          0.00        35.90 o                         
  23   0   4         58.96         50.85        24.08 o                         
 -23   1   4          0.52          0.00        20.00 o                         
 -22   1   4          1.38         33.09        17.64 o                         
 -21   1   4          0.84         17.66        15.94 o                         
 -20   1   4         44.28         27.13        18.76 o                         
 -19   1   4         91.57        134.07        23.39 o                         
 -18   1   4          3.19          2.45        24.37 o                         
 -17   1   4          2.35         10.38        18.60 o                         
 -16   1   4         18.24         54.70        25.55 o                         
 -15   1   4         23.69         32.35        23.33 o                         
 -14   1   4         28.55         20.09        18.96 o                         
 -13   1   4         43.07        144.65        33.99 o                         
 -12   1   4          1.60         19.03        21.24 o                         
 -11   1   4         23.09         12.73        18.68 o                         
 -10   1   4         28.98         47.63        38.05 o                         
  -9   1   4          2.77          0.00        38.07 o                         
  -8   1   4         26.76         13.05        34.47 o                         
  -7   1   4         37.31          7.48        36.51 o                         
  -6   1   4         65.88        265.56        53.00 o                         
  -5   1   4       1085.12       1231.79        96.98 o                         
  -4   1   4       1036.32        953.35        62.51 o                         
  -3   1   4          4.81         16.15        29.87 o                         
  -2   1   4       1839.77       1484.97       126.43 o                         
  -1   1   4        956.82        913.32        58.75 o                         
   0   1   4         24.24         62.82        35.90 o                         
   1   1   4       2035.40       1678.11        89.74 o                         
   2   1   4       1510.43       1417.33       149.02 o                         
   3   1   4         79.14         22.78        40.88 o                         
   4   1   4       1063.93       1140.60        66.40 o                         
   5   1   4        772.35        819.08        88.84 o                         
   6   1   4        179.12        408.14        62.51 o                         
   7   1   4         19.82          8.97        34.47 o                         
   8   1   4         66.08         96.64        67.30 o                         
   9   1   4         21.16         84.22        44.87 o                         
  10   1   4         43.91          8.97        53.66 o                         
  11   1   4          5.77         38.26        21.87 o                         
  12   1   4          0.29         28.57        19.44 o                         
  13   1   4         72.38        122.16        18.49 o                         
  14   1   4         38.36         13.96        19.60 o                         
  15   1   4         29.06         67.85        22.74 o                         
  16   1   4         38.93         61.49        30.72 o                         
  17   1   4         10.30         44.09        25.97 o                         
  18   1   4          6.60         58.12        98.38 o                         
  19   1   4        125.23        186.03        29.51 o                         
  20   1   4         49.04         31.28        23.70 o                         
  21   1   4          2.12         16.33        23.49 o                         
  22   1   4          4.66          2.64        19.60 o                         
  23   1   4          4.36         10.77        17.95 o                         
 -21   2   4         68.90         62.08        24.08 o                         
 -20   2   4        197.53        174.41        24.66 o                         
 -19   2   4         37.57         61.67        22.00 o                         
 -18   2   4          4.76          8.97        20.16 o                         
 -17   2   4         37.87        112.01        27.83 o                         
 -16   2   4          0.08          7.84        22.22 o                         
 -15   2   4        294.25        335.16        28.71 o                         
 -14   2   4        590.78        593.30        34.30 o                         
 -13   2   4          0.76          9.36        19.10 o                         
 -12   2   4          1.73          4.14        40.88 o                         
 -11   2   4        319.90        285.45        47.49 o                         
 -10   2   4        166.48        103.61        34.47 o                         
  -9   2   4       8687.97      10275.93       583.30 o                         
  -8   2   4       1438.69       1661.29        71.13 o                         
  -7   2   4        167.03         71.79        53.84 o                         
  -6   2   4       2248.16       2040.48       185.18 o                         
  -5   2   4        670.79        641.17       111.22 o                         
  -4   2   4        125.23        129.22        44.80 o                         
  -3   2   4       2732.09       3291.61       156.73 o                         
  -2   2   4        174.59        130.12        34.44 o                         
  -1   2   4       2307.94       2124.81       208.93 o                         
   0   2   4     135993.14     129680.75      7304.69 o                         
   1   2   4        202.81         89.74        62.82 o                         
   2   2   4         11.45         26.92        44.87 o                         
   3   2   4       1726.60       3463.90       269.21 o                         
   4   2   4         27.13        269.21        80.76 o                         
   5   2   4        947.59       1091.83       126.43 o                         
   6   2   4       1713.76       1343.93       123.61 o                         
   7   2   4         33.19         15.50        31.17 o                         
   8   2   4       1942.74       2340.11       109.83 o                         
   9   2   4       6319.08       7419.26       374.22 o                         
  10   2   4         33.45         54.37        19.52 o                         
  11   2   4        138.41        138.50        32.68 o                         
  12   2   4          3.34         27.78        19.76 o                         
  13   2   4          1.67         13.98        18.11 o                         
  14   2   4        474.50        642.53        50.07 o                         
  15   2   4        220.04        190.38        25.19 o                         
  16   2   4          0.05         36.43        30.53 o                         
  17   2   4         20.77        188.45       296.14 o                         
  19   2   4         20.82         29.56        24.11 o                         
  20   2   4        116.15         83.53        24.11 o                         
  21   2   4         45.46         97.09        27.20 o                         
  22   2   4          0.18          7.74        19.38 o                         
  23   2   4          8.22         16.95        22.48 o                         
 -23   3   4         15.86         10.97        20.00 o                         
 -22   3   4         69.23        332.03        62.82 o                         
 -21   3   4         22.29         33.97        25.06 o                         
 -20   3   4        347.65        290.99        25.80 o                         
 -19   3   4       1042.35       1510.34       104.29 o                         
 -18   3   4         74.72         58.57        29.19 o                         
 -17   3   4        452.79        372.61        35.17 o                         
 -16   3   4       1029.62       1254.25        64.79 o                         
 -15   3   4          9.59          4.54        23.49 o                         
 -14   3   4        846.13        724.54        44.13 o                         
 -13   3   4       2437.93       2663.98       102.55 o                         
 -12   3   4        117.15         80.45        19.31 o                         
 -11   3   4       1958.85       1878.86        78.49 o                         
 -10   3   4       3074.54       3144.51       180.04 o                         
  -9   3   4        173.52         60.87        67.94 o                         
  -8   3   4       7159.30       7776.30       430.74 o                         
  -7   3   4       6198.11       6013.37       601.25 o                         
  -6   3   4         79.55         84.03        31.17 o                         
  -5   3   4       2097.55       2125.12       255.75 o                         
  -4   3   4       4208.81       5661.18       547.40 o                         
  -3   3   4         55.08         25.13        17.95 o                         
  -2   3   4       4103.21       4280.19       193.46 o                         
  -1   3   4       4370.36       5885.34       264.96 o                         
   0   3   4        395.96        458.14        58.06 o                         
   1   3   4       3353.67       4657.42       358.95 o                         
   2   3   4       3102.45       3104.94       242.29 o                         
   3   3   4        117.06         62.82        62.82 o                         
   4   3   4       4489.21       4666.39       376.90 o                         
   5   3   4       1371.33       1480.68       161.53 o                         
   6   3   4          2.88         48.95        40.38 o                         
   7   3   4       7488.86       6654.59       355.18 o                         
   8   3   4       5442.02       5890.07       320.02 o                         
   9   3   4       1204.60       1294.58       122.64 o                         
  10   3   4       3070.74       3090.00       164.79 o                         
  11   3   4       1183.49       1338.63        55.67 o                         
  12   3   4        479.24        685.25        43.36 o                         
  13   3   4       2450.42       2569.95       108.31 o                         
  14   3   4        475.36        424.34        30.88 o                         
  15   3   4         14.51         65.42        26.43 o                         
  16   3   4       1327.10       1237.88       141.84 o                         
  17   3   4        241.55        237.62        38.12 o                         
  18   3   4        224.01        129.71        29.84 o                         
  19   3   4       1063.88       1120.64       188.45 o                         
  20   3   4        197.71        120.49        28.30 o                         
  21   3   4         86.91         70.83        25.58 o                         
  22   3   4         68.82         49.17        22.59 o                         
  23   3   4          6.33         12.30        22.48 o                         
 -23   4   4          4.08          8.97        17.52 o                         
 -22   4   4          5.06         62.82        35.90 o                         
 -21   4   4          0.08          7.94        20.37 o                         
 -20   4   4          0.06         17.13        19.34 o                         
 -19   4   4          6.94         14.61        18.20 o                         
 -18   4   4        194.77        218.29        35.21 o                         
 -17   4   4        160.93         86.46        22.53 o                         
 -16   4   4         10.84         39.06        21.01 o                         
 -15   4   4        487.00        767.34        45.58 o                         
 -14   4   4        211.18         45.78        23.14 o                         
 -13   4   4          2.83         13.96        16.28 o                         
 -12   4   4       1442.11       1556.99        58.32 o                         
 -11   4   4        182.36        325.72        88.85 o                         
 -10   4   4         38.09          8.97        16.37 o                         
  -9   4   4       2489.97       2781.23       430.74 o                         
  -8   4   4        157.16        182.34        38.05 o                         
  -7   4   4         79.61         71.79        55.31 o                         
  -6   4   4       3281.37       4270.39       551.89 o                         
  -5   4   4        306.07        399.78       122.68 o                         
  -4   4   4          1.33        151.77        67.94 o                         
  -3   4   4      14830.69      11792.65      1431.33 o                         
  -2   4   4          4.22        181.66        70.32 o                         
  -1   4   4       1448.68       2453.01       275.54 o                         
   0   4   4      94362.77      95988.19      5934.13 o                         
   1   4   4         83.48        565.35       170.50 o                         
   2   4   4        302.54       1005.07       233.32 o                         
   3   4   4      13212.59      12572.33      1678.11 o                         
   4   4   4         31.47         89.74        80.76 o                         
   5   4   4        854.93        798.67       242.29 o                         
   6   4   4       2344.41       2243.46       269.21 o                         
   7   4   4         39.18          0.00        44.87 o                         
   8   4   4        259.49        252.21        80.76 o                         
   9   4   4       2449.15       2642.53       104.84 o                         
  10   4   4          6.22          5.28        17.79 o                         
  11   4   4        411.35        276.61        47.92 o                         
  12   4   4       1204.16       1823.08        63.48 o                         
  13   4   4          5.87         23.91        18.20 o                         
  14   4   4        447.54        359.52        26.20 o                         
  15   4   4        335.12        326.73        35.58 o                         
  16   4   4          2.92         85.33       167.60 o                         
  17   4   4        185.90         89.74        85.40 o                         
  18   4   4        185.99        214.41        31.44 o                         
  19   4   4         10.01         24.20        24.40 o                         
  20   4   4          0.50         11.30        23.76 o                         
  21   4   4          0.22          0.00        22.96 o                         
  22   4   4          0.03          0.00        23.08 o                         
  23   4   4          1.51          0.00        44.87 o                         
 -23   5   4         13.19          6.73        23.08 o                         
 -22   5   4         61.00         90.95        27.78 o                         
 -21   5   4         17.05         31.91        19.18 o                         
 -20   5   4        171.63        132.51        32.99 o                         
 -19   5   4        764.52        770.09        63.76 o                         
 -18   5   4         74.21         61.60        23.66 o                         
 -17   5   4        765.17        547.94        59.28 o                         
 -16   5   4       1187.85       1573.58        95.44 o                         
 -15   5   4         28.96         23.62        19.81 o                         
 -14   5   4        266.98        165.65        23.45 o                         
 -13   5   4       1742.26       1798.25        64.41 o                         
 -12   5   4        184.04        199.69        21.64 o                         
 -11   5   4       2795.45       2709.47       114.38 o                         
 -10   5   4       3696.36       3536.85       134.53 o                         
  -9   5   4        343.35        183.03        39.49 o                         
  -8   5   4       4736.17       4621.52       475.61 o                         
  -7   5   4       5458.45       5797.09       538.43 o                         
  -6   5   4         38.03          0.00        62.82 o                         
  -5   5   4       3166.83       3481.84       341.01 o                         
  -4   5   4       5832.15       7358.54       565.35 o                         
  -3   5   4          0.01          8.97        62.82 o                         
  -2   5   4       6668.58       7605.06       937.76 o                         
  -1   5   4       3273.84       4429.71       305.11 o                         
   0   5   4         83.40        109.76        40.88 o                         
   1   5   4       4034.71       5760.74       256.46 o                         
   2   5   4       5842.22       5770.17       475.61 o                         
   3   5   4        553.32        556.38       107.69 o                         
   4   5   4       5526.31       6344.49       466.64 o                         
   5   5   4       2046.60       1785.79       188.45 o                         
   6   5   4        226.72        260.24       107.69 o                         
   7   5   4       6621.02       6748.32       529.46 o                         
   8   5   4       3323.60       3320.32       341.01 o                         
   9   5   4       1089.03       1288.33        70.52 o                         
  10   5   4       4217.15       4303.66       154.73 o                         
  11   5   4       1866.93       2083.47        84.27 o                         
  12   5   4        605.50        722.54        43.64 o                         
  13   5   4       1415.28       1382.52        66.02 o                         
  14   5   4        149.44        141.08        24.54 o                         
  15   5   4        142.70        153.29        27.71 o                         
  16   5   4       1667.72       1666.48       118.72 o                         
  17   5   4        407.74        623.45        85.49 o                         
  18   5   4        163.69        182.38        29.64 o                         
  19   5   4        700.60        868.19        89.60 o                         
  20   5   4        103.78         38.59        26.15 o                         
  21   5   4         71.67         70.97        35.90 o                         
  22   5   4         55.13         55.64        29.87 o                         
 -22   6   4          0.56          8.97        22.09 o                         
 -21   6   4         29.59         27.55        18.26 o                         
 -20   6   4         17.16         17.56        23.34 o                         
 -19   6   4         27.39         49.45        21.75 o                         
 -17   6   4        155.23        181.82        27.52 o                         
 -16   6   4          2.48         38.72        23.49 o                         
 -15   6   4        234.01        328.57        25.38 o                         
 -14   6   4        160.72         60.67        17.73 o                         
 -13   6   4        249.94        345.78        30.99 o                         
 -12   6   4       1037.97       1114.54        50.53 o                         
 -11   6   4        186.44        153.83        21.98 o                         
 -10   6   4         14.97         73.64        18.85 o                         
  -9   6   4         98.85         37.76        16.83 o                         
  -8   6   4          0.97         13.16        33.73 o                         
  -7   6   4          2.62          0.00        80.76 o                         
  -6   6   4       2741.65       4002.33       349.98 o                         
  -5   6   4        897.08        969.17       143.58 o                         
  -4   6   4        122.85        341.01        98.71 o                         
  -3   6   4       1983.37       1633.24        98.71 o                         
  -2   6   4         36.15         78.27        53.00 o                         
  -1   6   4       1073.64       1006.10        56.06 o                         
   0   6   4       5262.02       7032.83       358.14 o                         
   1   6   4        319.15        268.11        80.76 o                         
   2   6   4         59.37         80.76        89.74 o                         
   3   6   4       2314.47       2117.82       107.69 o                         
   4   6   4        160.65        152.56        89.74 o                         
   5   6   4       1724.23       1903.46       130.12 o                         
   6   6   4       1526.82       1642.21       170.50 o                         
   7   6   4         30.15        143.58        80.76 o                         
   8   6   4          1.22         15.43        17.72 o                         
   9   6   4         60.40         51.95        22.77 o                         
  10   6   4         98.43         82.68        24.40 o                         
  11   6   4        277.47        237.99        25.86 o                         
  12   6   4       1029.12       1357.90        55.81 o                         
  13   6   4        412.07        537.85        47.49 o                         
  14   6   4        347.66        266.23        27.63 o                         
  15   6   4         43.42         39.54        23.89 o                         
  17   6   4        175.61        414.54       168.80 o                         
  18   6   4        244.70        448.69        80.76 o                         
  19   6   4         50.69         84.22        35.05 o                         
  20   6   4          7.22         20.40        31.17 o                         
  22   6   4         13.71          8.97        24.08 o                         
 -22   7   4          0.02          0.00        23.08 o                         
 -21   7   4          3.42         17.95        26.92 o                         
 -20   7   4          0.66         23.80        23.34 o                         
 -19   7   4          5.05         12.64        21.75 o                         
 -18   7   4          2.84         34.51        20.44 o                         
 -17   7   4        177.05        168.14        26.09 o                         
 -16   7   4        133.96        266.15        34.69 o                         
 -15   7   4         33.38         40.85        18.09 o                         
 -14   7   4         25.13         52.14        19.40 o                         
 -13   7   4         76.86         46.40        18.10 o                         
 -12   7   4          0.05         12.10        14.10 o                         
 -11   7   4        756.10        559.51        38.65 o                         
 -10   7   4        517.37        538.81        38.75 o                         
  -9   7   4         14.12          9.72        15.08 o                         
  -8   7   4        575.52        407.74        38.98 o                         
  -7   7   4       1240.11       1267.62       108.42 o                         
  -6   7   4        101.39          0.00        53.84 o                         
  -5   7   4       2709.25       2898.55       296.14 o                         
  -4   7   4       2124.15       2387.04       278.19 o                         
  -3   7   4         12.08         35.90        62.82 o                         
  -2   7   4       3177.18       3064.25       193.96 o                         
  -1   7   4        798.35       1109.27       103.41 o                         
   0   7   4          5.72          0.00        25.38 o                         
   1   7   4       1219.14       1443.48       110.91 o                         
   2   7   4       3416.75       3345.45       209.11 o                         
   3   7   4        180.61        188.45        80.76 o                         
   4   7   4       1949.93       2171.67       242.29 o                         
   5   7   4       1892.72       1471.71       125.63 o                         
   6   7   4        113.16        197.42        80.76 o                         
   7   7   4       1217.41        973.01       183.96 o                         
   8   7   4        408.53        346.94        62.74 o                         
   9   7   4          3.76         14.49        15.96 o                         
  10   7   4        664.37        424.49        40.01 o                         
  11   7   4        745.16        755.33        42.66 o                         
  12   7   4          3.40         10.61        18.08 o                         
  13   7   4         22.84         47.76        23.14 o                         
  14   7   4         36.41         67.33        28.63 o                         
  15   7   4         48.38        107.69       188.45 o                         
  16   7   4        241.23        565.17        49.47 o                         
  17   7   4        144.25        376.90       188.45 o                         
  18   7   4         11.91         34.81        33.59 o                         
  19   7   4          3.42         14.21        36.51 o                         
  20   7   4          8.61         10.77        29.87 o                         
  21   7   4          1.24          3.59        29.87 o                         
  22   7   4          0.52          0.00        23.08 o                         
 -22   8   4          0.85         12.34        23.08 o                         
 -21   8   4        333.50        325.42        76.28 o                         
 -20   8   4        422.27        446.58        77.76 o                         
 -19   8   4         11.97         18.48        27.33 o                         
 -18   8   4        914.35        955.11        57.28 o                         
 -17   8   4        880.94       1005.56       103.25 o                         
 -16   8   4          0.11         15.63        17.72 o                         
 -15   8   4        914.73        894.56        43.26 o                         
 -14   8   4        918.79       1036.98        46.51 o                         
 -13   8   4        899.34       1013.54        58.50 o                         
 -12   8   4       5167.48       4697.70       144.96 o                         
 -11   8   4       2804.14       2714.11       106.75 o                         
 -10   8   4        736.63        763.48        37.04 o                         
  -9   8   4      13618.33      12991.75       324.34 o                         
  -8   8   4       5572.70       4634.72       152.35 o                         
  -7   8   4       1910.18       1580.98       123.84 o                         
  -6   8   4       9873.95       8961.49       272.50 o                         
  -5   8   4       2408.07       2494.72       412.80 o                         
  -4   8   4       5945.54       6039.38       484.59 o                         
  -3   8   4      18919.17      21178.23      1381.97 o                         
  -2   8   4       5372.22       6380.39       439.72 o                         
  -1   8   4       5648.13       6684.63       446.51 o                         
   0   8   4      45084.04      42124.30      1995.58 o                         
   1   8   4       2590.59       3366.69       275.54 o                         
   2   8   4       8233.94       8004.50       358.48 o                         
   3   8   4      18174.71      19311.67       894.64 o                         
   4   8   4       2893.09       2611.38       233.32 o                         
   5   8   4       3590.48       3392.11       439.72 o                         
   6   8   4       9032.46       9211.50       341.24 o                         
   7   8   4        545.07        657.20        84.09 o                         
   8   8   4       6517.84       5995.20       187.68 o                         
   9   8   4      10274.88      10654.71       266.53 o                         
  10   8   4        144.51        216.83        25.42 o                         
  11   8   4       2838.39       2958.91       117.95 o                         
  12   8   4       3825.79       4602.99       144.99 o                         
  13   8   4        465.40        493.98        54.17 o                         
  14   8   4        832.98       1230.23       112.25 o                         
  15   8   4        805.31        729.37        57.10 o                         
  16   8   4         39.99        130.76       219.65 o                         
  17   8   4        735.49       1064.38       111.28 o                         
  18   8   4        506.41        664.06       107.69 o                         
  19   8   4          0.96          4.49        38.07 o                         
  20   8   4        314.33        240.15        76.28 o                         
  21   8   4        210.93        224.35        53.84 o                         
 -21   9   4          8.14         33.60        19.42 o                         
 -20   9   4        122.83        102.74        39.24 o                         
 -19   9   4        356.66        378.59        37.67 o                         
 -18   9   4         20.89         39.36        23.12 o                         
 -17   9   4        352.93        242.10        66.66 o                         
 -16   9   4        586.38        659.86        62.40 o                         
 -15   9   4          3.51         14.42        18.57 o                         
 -14   9   4        249.41        105.55        21.76 o                         
 -13   9   4        989.64        961.80        48.22 o                         
 -12   9   4         37.07         42.60        15.12 o                         
 -11   9   4       2142.99       2194.18        79.81 o                         
 -10   9   4       3976.88       3017.91       109.92 o                         
  -9   9   4         50.43         49.27        15.88 o                         
  -8   9   4       5106.95       4375.90       136.92 o                         
  -7   9   4       4453.55       3135.70       113.18 o                         
  -6   9   4         35.98         93.34        19.25 o                         
  -5   9   4       2765.11       2085.52        69.53 o                         
  -4   9   4       5500.27       4075.14       173.02 o                         
  -3   9   4         28.45          8.97        24.74 o                         
  -2   9   4       7666.27       8327.71       655.09 o                         
  -1   9   4      10196.65       8139.26       664.06 o                         
   0   9   4         99.01         94.23        50.76 o                         
   1   9   4      11075.71       9687.69       482.13 o                         
   2   9   4       5986.69       5863.02       345.78 o                         
   3   9   4         35.30         12.81        32.54 o                         
   4   9   4       5855.66       4589.85       237.48 o                         
   5   9   4       2767.14       2237.50        86.78 o                         
   6   9   4          9.38         27.52        15.71 o                         
   7   9   4       5596.32       4826.43       198.47 o                         
   8   9   4       4290.95       3981.59       131.10 o                         
   9   9   4        421.95        370.15        33.89 o                         
  10   9   4       4194.23       4325.77       153.41 o                         
  11   9   4       1409.25       1641.06        98.44 o                         
  12   9   4        165.42        210.70        46.82 o                         
  13   9   4       1083.92        985.31        66.49 o                         
  14   9   4        232.04        365.94        31.24 o                         
  15   9   4          1.05         34.09        24.95 o                         
  16   9   4        626.97        736.47        70.95 o                         
  17   9   4        210.94        225.13        42.49 o                         
  18   9   4         81.89        158.71        54.33 o                         
  19   9   4        376.22        448.86       103.20 o                         
  20   9   4         73.92         64.45        31.17 o                         
  21   9   4         17.19          8.97        23.08 o                         
 -21  10   4          1.98         11.46        19.42 o                         
 -20  10   4          0.04         22.72        19.42 o                         
 -18  10   4          0.04          0.00        19.82 o                         
 -17  10   4          2.99         21.74        19.74 o                         
 -16  10   4         20.62         33.99        15.63 o                         
 -15  10   4         46.09         27.70        22.24 o                         
 -14  10   4          2.69          3.47        14.74 o                         
 -13  10   4        224.81        254.43        28.76 o                         
 -12  10   4         57.76         41.98        21.42 o                         
 -11  10   4          3.26         18.23        17.58 o                         
 -10  10   4          1.37          7.63        18.23 o                         
  -9  10   4        226.77        141.07        21.11 o                         
  -8  10   4        120.40        101.91        22.93 o                         
  -7  10   4         13.54          4.60        17.26 o                         
  -6  10   4         25.89         13.99        11.75 o                         
  -5  10   4          8.13          0.00        11.29 o                         
  -4  10   4        313.19        240.33        19.94 o                         
  -3  10   4        158.77         76.08        26.49 o                         
  -2  10   4          4.25          6.24        11.12 o                         
  -1  10   4         60.20        112.55        15.82 o                         
   0  10   4       2419.35       2277.83       100.56 o                         
   1  10   4          1.57          8.15        11.29 o                         
   2  10   4         32.10         16.27        16.32 o                         
   3  10   4        188.75        114.19        28.07 o                         
   4  10   4        103.54        137.59        15.51 o                         
   5  10   4          2.92          0.00        16.82 o                         
   6  10   4          4.88          7.08        13.57 o                         
   7  10   4          9.43         13.46        14.39 o                         
   8  10   4         83.88         93.17        28.58 o                         
   9  10   4        121.20         58.81        19.67 o                         
  10  10   4          5.30         12.53        17.24 o                         
  11  10   4         16.62         29.74        22.81 o                         
  12  10   4         40.07         30.55        27.51 o                         
  13  10   4         85.57         83.68        62.03 o                         
  15  10   4         73.13        139.42        32.85 o                         
  16  10   4         12.51         13.81        20.44 o                         
  17  10   4         16.80         27.68        30.22 o                         
  18  10   4          5.17          6.90        23.02 o                         
  19  10   4          0.48         21.79        43.07 o                         
  20  10   4          1.59         10.77        29.87 o                         
 -20  11   4        175.25        199.43        34.47 o                         
 -19  11   4        526.71        883.77        84.09 o                         
 -18  11   4         23.73         41.02        26.12 o                         
 -17  11   4        757.03        799.71        56.72 o                         
 -16  11   4       1376.40       1590.20        94.55 o                         
 -15  11   4         71.76         16.03        17.64 o                         
 -14  11   4        247.76        235.22        47.18 o                         
 -13  11   4        803.63        824.36        66.06 o                         
 -12  11   4         25.45         41.23        19.40 o                         
 -11  11   4       2924.28       3119.02       133.33 o                         
 -10  11   4       4713.48       4414.25       151.65 o                         
  -9  11   4         74.23         85.54        20.07 o                         
  -8  11   4       4609.95       4396.18       180.22 o                         
  -7  11   4       4718.17       4431.40       154.83 o                         
  -6  11   4          6.58         24.94        14.12 o                         
  -5  11   4       3247.28       3040.62        99.67 o                         
  -4  11   4       4126.99       3597.77       107.83 o                         
  -3  11   4         16.46          9.07         9.71 o                         
  -2  11   4       7613.54       7994.41       247.61 o                         
  -1  11   4       8192.97       7497.13       222.97 o                         
   0  11   4        114.75        131.63        18.81 o                         
   1  11   4       9543.79       9255.03       262.86 o                         
   2  11   4       5841.70       6050.39       174.50 o                         
   3  11   4        157.41        128.97        17.85 o                         
   4  11   4       4857.83       4357.98       125.35 o                         
   5  11   4       2774.92       2707.17       101.03 o                         
   6  11   4        194.69        222.85        26.12 o                         
   7  11   4       6397.66       6010.11       197.57 o                         
   8  11   4       3670.03       3822.25       133.67 o                         
   9  11   4        663.60        827.75        44.39 o                         
  10  11   4       5542.44       5615.05       221.82 o                         
  11  11   4       1858.14       2347.20        97.00 o                         
  12  11   4        267.17        380.52        45.41 o                         
  13  11   4        983.38        795.82        57.92 o                         
  14  11   4        202.47        210.68        35.47 o                         
  16  11   4       1593.05       2149.02       168.38 o                         
  17  11   4        387.09        515.55        47.54 o                         
  18  11   4        155.27        189.57        44.80 o                         
  19  11   4        599.55        705.56        60.02 o                         
  20  11   4         85.45        242.29        80.76 o                         
 -19  12   4          0.01         18.59        22.09 o                         
 -18  12   4        103.61        110.79        45.33 o                         
 -17  12   4         92.61        155.65        20.80 o                         
 -16  12   4         73.55         43.24        23.12 o                         
 -15  12   4        378.71        530.18        52.11 o                         
 -14  12   4        162.45        129.77        31.00 o                         
 -13  12   4         13.56         18.59        20.21 o                         
 -12  12   4        262.46        296.47        26.69 o                         
 -11  12   4        296.06        256.62        24.88 o                         
 -10  12   4        204.75        105.68        24.40 o                         
  -9  12   4       1204.77       1146.19        70.40 o                         
  -8  12   4        356.17        324.68        32.44 o                         
  -7  12   4        312.50        175.26        27.34 o                         
  -6  12   4       1233.35       1329.93        64.24 o                         
  -5  12   4        367.62        317.33        31.05 o                         
  -4  12   4         69.11         81.16        18.68 o                         
  -3  12   4        830.49        664.36        40.42 o                         
  -2  12   4        210.30        150.99        17.99 o                         
  -1  12   4       1098.86       1034.96        44.84 o                         
   0  12   4       2222.75       1661.68        56.19 o                         
   1  12   4        679.50        696.23        36.72 o                         
   2  12   4        518.51        513.60        33.53 o                         
   3  12   4        697.93        510.71        35.16 o                         
   4  12   4          7.57         25.44        14.05 o                         
   5  12   4        482.33        479.67        33.87 o                         
   6  12   4       1315.95       1375.33        62.32 o                         
   7  12   4        124.70         88.02        19.83 o                         
   8  12   4        583.58        561.36        61.42 o                         
   9  12   4        930.28       1338.04        73.83 o                         
  10  12   4         98.96         36.90        20.06 o                         
  11  12   4        339.81        378.50        67.35 o                         
  12  12   4        160.73        412.80       134.61 o                         
  13  12   4          2.88         26.92       179.48 o                         
  14  12   4        124.70        269.21       260.24 o                         
  15  12   4        426.41        520.76        57.04 o                         
  16  12   4         19.99         28.26        22.57 o                         
  17  12   4         82.13        140.30        22.23 o                         
  18  12   4         63.72         54.28        33.94 o                         
  19  12   4          0.46         22.93        22.48 o                         
 -19  13   4        338.79        448.69        71.79 o                         
 -18  13   4         42.72         48.23        22.96 o                         
 -17  13   4        405.35        459.52        44.69 o                         
 -16  13   4       1258.27       1318.88       104.92 o                         
 -15  13   4        235.63        199.12        24.30 o                         
 -14  13   4        457.74        421.51        42.98 o                         
 -13  13   4       1017.28       1120.52        89.86 o                         
 -12  13   4         56.25         96.64        45.97 o                         
 -11  13   4       1941.00       2047.03       101.03 o                         
 -10  13   4       3254.95       3062.85       157.10 o                         
  -9  13   4         63.31         88.67        33.68 o                         
  -8  13   4       3451.02       3669.03       174.38 o                         
  -7  13   4       5163.22       4770.28       198.17 o                         
  -6  13   4         74.16        100.15        20.62 o                         
  -5  13   4       4808.93       4361.83       174.99 o                         
  -4  13   4       4485.96       4207.31       132.43 o                         
  -3  13   4         13.90          6.50        17.20 o                         
  -2  13   4       7710.67       7534.97       195.33 o                         
  -1  13   4       6658.27       6409.85       187.44 o                         
   0  13   4        170.20        176.64        24.43 o                         
   1  13   4       8157.80       7956.77       227.71 o                         
   2  13   4       5440.07       5297.58       167.67 o                         
   3  13   4        318.34        301.85        24.98 o                         
   4  13   4       5583.21       5146.50       285.33 o                         
   5  13   4       3289.73       3328.13       131.88 o                         
   6  13   4        630.09        826.19        73.65 o                         
   7  13   4       6218.23       5999.35       188.95 o                         
   8  13   4       2322.01       2212.48       100.96 o                         
   9  13   4        576.99        743.64        62.73 o                         
  10  13   4       3571.07       3213.76       158.48 o                         
  11  13   4       1051.14       1226.75        73.44 o                         
  12  13   4        309.65        435.36        44.69 o                         
  13  13   4       1119.65        963.16        88.52 o                         
  14  13   4        268.23        183.38        34.26 o                         
  15  13   4        425.25        409.48        48.18 o                         
  16  13   4       1189.73       1227.48        79.92 o                         
  17  13   4        181.35        156.18        34.47 o                         
  18  13   4        128.33        162.03        31.73 o                         
 -18  14   4        516.61        493.56        80.76 o                         
 -17  14   4        359.68        421.08        44.69 o                         
 -16  14   4        129.41        129.52        24.18 o                         
 -15  14   4        902.48        964.06        53.38 o                         
 -14  14   4        496.59        406.76        24.86 o                         
 -13  14   4         82.72         61.92        32.56 o                         
 -12  14   4       1820.46       2051.08       143.28 o                         
 -11  14   4        845.82        801.02        90.00 o                         
 -10  14   4        786.46        720.19       110.53 o                         
  -9  14   4       4215.59       3615.72       126.00 o                         
  -8  14   4       1454.59       1399.47        54.05 o                         
  -7  14   4        909.19        831.15        89.71 o                         
  -6  14   4       3810.01       3922.38       225.44 o                         
  -5  14   4       1148.50       1247.99       100.88 o                         
  -4  14   4        897.44        824.51        58.00 o                         
  -3  14   4       4660.73       4346.92        82.47 o                         
  -2  14   4        548.78        374.77        63.70 o                         
  -1  14   4       3210.10       3402.96       161.59 o                         
   0  14   4       7570.12       5860.11       277.19 o                         
   1  14   4       2172.69       2354.94       128.35 o                         
   2  14   4       1334.26        973.39        32.11 o                         
   3  14   4       4404.57       4412.54        97.38 o                         
   4  14   4        260.45        259.27        33.30 o                         
   5  14   4       1509.93       1802.25       130.00 o                         
   6  14   4       3246.68       3429.60       194.99 o                         
   7  14   4        269.03        375.36        51.21 o                         
   8  14   4       1771.64       1942.87        55.41 o                         
  10  14   4        370.00        483.88        78.43 o                         
  12  14   4       1237.36       1507.69       129.00 o                         
  13  14   4          7.46         49.76        34.47 o                         
  14  14   4        439.12        304.71        57.20 o                         
  15  14   4        705.19        562.81       103.20 o                         
  16  14   4         32.37         42.01        19.42 o                         
  17  14   4        298.72        313.70        94.23 o                         
 -17  15   4        324.50        345.05        29.03 o                         
 -16  15   4        951.50       1018.56        92.02 o                         
 -15  15   4         84.43         46.79        25.84 o                         
 -14  15   4        643.95        818.19        60.29 o                         
 -13  15   4       1866.44       1879.31       100.08 o                         
 -12  15   4        111.30        110.52        25.06 o                         
 -11  15   4       2157.50       2335.65       112.17 o                         
 -10  15   4       4536.74       4424.72       212.30 o                         
  -9  15   4        145.11        179.97        42.74 o                         
  -8  15   4       4001.37       4059.34       184.74 o                         
  -7  15   4       4674.53       4984.92       215.83 o                         
  -6  15   4          0.46          4.19        14.26 o                         
  -5  15   4       5146.46       5208.34       198.52 o                         
  -4  15   4       6343.96       6520.91       243.39 o                         
  -3  15   4         16.31         23.64        13.22 o                         
  -2  15   4       7755.01       7693.96       211.77 o                         
  -1  15   4       7798.72       7518.15       219.75 o                         
   0  15   4        112.77        123.66        17.18 o                         
   1  15   4      10128.89       9675.94       269.81 o                         
   2  15   4       5823.60       5951.20       171.90 o                         
   3  15   4        292.25        269.69        36.27 o                         
   4  15   4       7539.47       7427.95       282.57 o                         
   5  15   4       3589.90       4143.68       154.55 o                         
   6  15   4        285.67        253.71        36.27 o                         
   7  15   4       5405.21       5871.66       206.03 o                         
   8  15   4       2623.26       2604.50       116.40 o                         
   9  15   4        681.45        646.24        76.15 o                         
  11  15   4       1422.57       1411.50       116.66 o                         
  12  15   4        425.63        380.29        47.27 o                         
  13  15   4       1873.13       1974.59       210.88 o                         
  14  15   4        332.18        322.63        46.43 o                         
  15  15   4        220.37        201.92        29.03 o                         
  16  15   4       1014.44        941.38       125.63 o                         
 -16  16   4         12.26         25.29        16.82 o                         
 -15  16   4        179.40        119.34        36.59 o                         
 -14  16   4        333.84        247.77        28.32 o                         
 -13  16   4         24.07         33.20        18.47 o                         
 -12  16   4         73.33         38.89        25.91 o                         
 -11  16   4        244.51        271.27        58.57 o                         
 -10  16   4         40.82         16.83        29.03 o                         
  -9  16   4        196.66         74.78        20.72 o                         
  -8  16   4        198.12        163.97        18.47 o                         
  -7  16   4         64.17         79.90        35.52 o                         
  -6  16   4       1034.30       1162.85       119.79 o                         
  -5  16   4        464.97        484.96        63.85 o                         
  -4  16   4         68.96         89.10        13.46 o                         
  -3  16   4        645.83        531.39        15.42 o                         
  -2  16   4        558.26        544.57        23.95 o                         
  -1  16   4         70.20         50.23        27.22 o                         
   0  16   4        900.70       1493.00        98.85 o                         
   1  16   4          0.58         31.97        14.65 o                         
   2  16   4        687.50        701.00        26.35 o                         
   3  16   4        462.36        261.16        16.42 o                         
   4  16   4         19.36         55.77        16.84 o                         
   5  16   4        714.44        744.90        78.04 o                         
   6  16   4       1021.90       1187.21       133.40 o                         
   7  16   4         17.01         10.39        18.81 o                         
   8  16   4        345.50        449.10        32.38 o                         
   9  16   4        147.96         34.90        15.62 o                         
  10  16   4        132.94        172.64        66.40 o                         
  11  16   4        331.58        396.06        72.77 o                         
  12  16   4         52.42         31.41        31.73 o                         
  13  16   4         48.33         17.95        21.54 o                         
  14  16   4        409.60        293.38        31.73 o                         
  15  16   4        122.59         22.43        19.04 o                         
 -15  17   4          0.20          0.00        17.95 o                         
 -14  17   4        108.22         95.72        20.72 o                         
 -13  17   4        104.68         89.74        20.72 o                         
 -12  17   4          8.21          2.99        15.54 o                         
 -11  17   4        608.97        708.94        55.10 o                         
 -10  17   4        973.12        951.90        68.96 o                         
  -9  17   4          4.46          6.28        18.47 o                         
  -8  17   4       1026.39       1005.76        68.96 o                         
  -7  17   4        862.86        949.64        68.96 o                         
  -6  17   4          6.18          0.00        16.82 o                         
  -5  17   4        647.03        743.60        61.74 o                         
  -4  17   4        593.76        618.24        59.58 o                         
  -3  17   4         14.99          9.57        14.26 o                         
  -2  17   4       1571.87       1913.83        89.98 o                         
  -1  17   4       1813.51       1692.16        75.53 o                         
   0  17   4         21.74         61.13        19.43 o                         
   1  17   4       2226.48       2294.66        95.38 o                         
   2  17   4       1301.49       1393.75        62.37 o                         
   3  17   4          5.41          4.19        14.26 o                         
   4  17   4        789.68        831.61        54.36 o                         
   5  17   4        513.49        636.23        51.21 o                         
   6  17   4         15.21          6.98        14.69 o                         
   7  17   4       1137.21       1241.46        63.60 o                         
   8  17   4        825.15        731.50        79.13 o                         
   9  17   4         86.08         47.32        20.53 o                         
  10  17   4       1154.94       1143.61       116.66 o                         
  11  17   4        494.60        450.72        85.25 o                         
  12  17   4          6.52          3.85        21.54 o                         
  13  17   4        164.81        139.30        31.41 o                         
  14  17   4         59.23         21.79        21.54 o                         
 -13  18   4          2.36          5.98        15.54 o                         
 -12  18   4         14.69          0.00        16.82 o                         
 -11  18   4         17.08          8.97        35.90 o                         
 -10  18   4         19.81         18.85        18.47 o                         
  -9  18   4        198.59        209.52        30.22 o                         
  -8  18   4         24.95         44.23        22.09 o                         
  -7  18   4        195.43        158.01        27.33 o                         
  -6  18   4        525.88        506.38        52.43 o                         
  -5  18   4        126.52        105.05        27.33 o                         
  -4  18   4         30.99         12.74        14.17 o                         
  -3  18   4        165.38        305.66        26.35 o                         
  -2  18   4         65.83         63.31        14.80 o                         
  -1  18   4        240.56        183.62        24.74 o                         
   0  18   4        830.14       1061.42        94.48 o                         
   1  18   4         51.89         29.98        19.42 o                         
   2  18   4        208.55        178.00        20.55 o                         
   3  18   4        120.93        208.27        21.75 o                         
   4  18   4          2.64          9.57        14.26 o                         
   5  18   4        295.81        290.60        34.67 o                         
   6  18   4        498.54        436.77        38.85 o                         
   7  18   4         60.92         22.87        17.08 o                         
   8  18   4         95.05        146.84        34.47 o                         
   9  18   4        132.92        152.56        31.73 o                         
  10  18   4          0.02          0.00        21.54 o                         
  11  18   4         38.78          7.69        21.54 o                         
  12  18   4         10.53          0.00        19.04 o                         
  13  18   4          9.75          8.97        19.04 o                         
 -11  19   4        531.25        550.73        44.69 o                         
 -10  19   4        980.16        985.68        61.68 o                         
  -9  19   4         20.11         24.47        16.82 o                         
  -8  19   4       1028.47       1035.47        66.95 o                         
  -7  19   4       1518.98       1783.14        92.97 o                         
  -6  19   4         28.83         17.95        18.47 o                         
  -5  19   4        929.96       1169.29        66.95 o                         
  -4  19   4       1055.40       1128.74        69.88 o                         
  -3  19   4          2.05          3.59        14.93 o                         
  -2  19   4       2013.64       2491.14        96.75 o                         
  -1  19   4       1911.36       1961.71       100.08 o                         
   0  19   4         19.76         20.40        16.82 o                         
   1  19   4       2136.07       2325.79       131.27 o                         
   2  19   4       1811.06       1914.19        87.06 o                         
   3  19   4          2.72          4.19        14.26 o                         
   4  19   4       1226.89       1348.43        63.41 o                         
   5  19   4        749.81        778.87        49.05 o                         
   6  19   4        108.74         78.38        29.79 o                         
   7  19   4       1684.91       1778.62        96.04 o                         
   8  19   4        869.45        794.72        71.13 o                         
   9  19   4         86.43         65.81        20.72 o                         
  10  19   4       1031.21       1030.35        72.77 o                         
  11  19   4        462.49        406.92        47.27 o                         
  -9  20   4        898.23       1035.19        94.43 o                         
  -8  20   4        323.97        426.89        42.26 o                         
  -7  20   4        220.04        182.40        23.96 o                         
  -6  20   4       1190.12       1240.56        73.52 o                         
  -5  20   4        407.72        440.21        36.07 o                         
  -4  20   4        142.90         85.66        20.53 o                         
  -3  20   4        902.98       1324.38       107.87 o                         
  -2  20   4        242.54        239.43        49.58 o                         
  -1  20   4        650.55        693.64        76.28 o                         
   0  20   4       2149.02       2609.47        91.90 o                         
   1  20   4        436.44        492.04        50.40 o                         
   2  20   4        346.86        416.82        53.38 o                         
   3  20   4        873.22       1133.12        66.57 o                         
   4  20   4         47.12         21.70        15.75 o                         
   5  20   4        490.75        544.89        30.08 o                         
   6  20   4        899.84        987.76        80.53 o                         
   7  20   4         90.84         41.28        20.31 o                         
   8  20   4        332.41        377.12        49.58 o                         
   9  20   4        634.97        706.22       125.63 o                         
  -6  21   4          5.38          0.00        13.06 o                         
  -5  21   4        123.08         92.30        19.04 o                         
  -4  21   4        155.10        126.56        31.41 o                         
  -3  21   4          2.60          0.00        26.92 o                         
  -1  21   4        210.55        197.42        35.90 o                         
   0  21   4          0.12         34.90        28.03 o                         
   1  21   4        231.53        161.53        35.90 o                         
   2  21   4         84.22         40.38        22.43 o                         
   3  21   4         15.53         11.97        17.95 o                         
   4  21   4        163.56         89.74        35.90 o                         
   5  21   4        136.39        118.80        21.54 o                         
   6  21   4          4.93          0.00        14.93 o                         
 -23   1   5         27.76          3.17        17.52 o                         
 -22   1   5        175.58        207.50        20.92 o                         
 -21   1   5         77.10         21.85        18.76 o                         
 -20   1   5        304.76        315.05        32.81 o                         
 -19   1   5       1281.31       1840.99       106.21 o                         
 -18   1   5        108.76         63.53        28.74 o                         
 -17   1   5        824.80        790.28        51.80 o                         
 -16   1   5       1970.82       2312.43       180.99 o                         
 -15   1   5        160.17         92.51        24.58 o                         
 -14   1   5       1036.03        930.29        63.26 o                         
 -13   1   5       3437.52       3331.91       114.41 o                         
 -12   1   5        261.93        247.96        29.59 o                         
 -11   1   5       3584.70       3237.40       124.41 o                         
 -10   1   5       5809.45       5658.17       219.80 o                         
  -9   1   5        930.99       1008.62       122.64 o                         
  -8   1   5       9015.15       9684.71       659.58 o                         
  -7   1   5      11517.27      12735.61       624.81 o                         
  -6   1   5        285.63        166.51        56.06 o                         
  -5   1   5       5919.27       6594.25       439.72 o                         
  -4   1   5       6859.34       8438.73       402.60 o                         
  -3   1   5          4.76          4.99        28.03 o                         
  -2   1   5      13460.21      14399.52       548.19 o                         
  -1   1   5       8643.02      10442.59       326.05 o                         
   0   1   5        527.61        553.82        49.36 o                         
   1   1   5       9562.89      13302.83       561.55 o                         
   2   1   5       9505.95       9875.91       539.36 o                         
   3   1   5       1242.83        945.33        95.18 o                         
   4   1   5       6880.66       8816.72       418.80 o                         
   5   1   5       4059.06       4178.92       231.54 o                         
   6   1   5       1627.88       1188.94        77.86 o                         
   7   1   5      13413.80      14316.69       694.81 o                         
   8   1   5       5512.33       6068.94       355.18 o                         
   9   1   5       2675.08       2955.83       202.76 o                         
  10   1   5       5561.13       5490.02       192.24 o                         
  11   1   5       2084.70       2222.98        85.73 o                         
  12   1   5       1043.23        858.02        53.89 o                         
  13   1   5       2538.87       2972.61        88.78 o                         
  14   1   5        456.06        415.48        39.47 o                         
  15   1   5        524.85        813.29        96.35 o                         
  16   1   5       2121.31       2879.12       113.72 o                         
  18   1   5        187.92        220.35        34.30 o                         
  19   1   5       1013.19       1153.34       125.63 o                         
  20   1   5        110.49         73.68        29.64 o                         
  21   1   5        111.26         56.83        29.79 o                         
  22   1   5        101.20         79.95        22.04 o                         
  23   1   5          7.74         12.56        17.95 o                         
 -23   2   5          4.33          0.00        19.04 o                         
 -22   2   5          0.03          1.69        15.88 o                         
 -21   2   5         46.58         45.74        21.60 o                         
 -20   2   5         61.54         73.20        22.28 o                         
 -19   2   5          0.45         12.71        20.55 o                         
 -18   2   5          2.82          0.00        41.42 o                         
 -17   2   5         35.92         71.61        22.89 o                         
 -16   2   5          8.81         19.47        22.14 o                         
 -15   2   5        381.67        487.56        38.12 o                         
 -14   2   5        221.66        155.65        32.68 o                         
 -13   2   5         39.99         11.59        19.53 o                         
 -12   2   5         39.45         28.58        18.90 o                         
 -11   2   5        225.64        177.63        29.08 o                         
 -10   2   5         23.94         78.84        44.79 o                         
  -9   2   5       5848.10       5786.92       334.70 o                         
  -8   2   5        893.18       1138.58       144.30 o                         
  -7   2   5        157.60        131.49        29.87 o                         
  -6   2   5       1042.00        711.38        99.17 o                         
  -5   2   5        520.65        484.59        49.58 o                         
  -4   2   5         80.55        100.96        26.92 o                         
  -3   2   5        964.81       1160.66       105.65 o                         
  -2   2   5        125.20        126.24        31.07 o                         
  -1   2   5       1718.19       2301.19       113.02 o                         
   0   2   5      70338.52      60725.88      4908.68 o                         
   1   2   5         80.70        403.82        53.84 o                         
   2   2   5         43.13         71.79        44.87 o                         
   3   2   5        703.25       1023.02       152.56 o                         
   4   2   5        139.39         85.25        25.38 o                         
   5   2   5        642.68        533.26        58.06 o                         
   6   2   5        909.24        824.80        75.96 o                         
   7   2   5         26.59         48.32        40.88 o                         
   8   2   5       1795.69       1702.85       177.33 o                         
   9   2   5       5148.06       5651.73       304.38 o                         
  10   2   5         36.17         31.41        22.70 o                         
  11   2   5        300.19        261.74        21.30 o                         
  12   2   5         71.06         63.49        18.82 o                         
  13   2   5         89.76        150.69        26.58 o                         
  14   2   5        288.27        216.54        38.35 o                         
  15   2   5        240.26        592.27       179.48 o                         
  16   2   5          0.59         24.31        23.54 o                         
  17   2   5         66.07        520.48       242.29 o                         
  18   2   5          8.36         61.61        23.12 o                         
  19   2   5         12.20         33.53        21.87 o                         
  20   2   5        127.87        111.97        34.97 o                         
  21   2   5         38.74         37.53        22.04 o                         
  22   2   5          2.94          2.45        18.75 o                         
  23   2   5          7.45         17.95        53.84 o                         
 -23   3   5          1.29         11.22        23.08 o                         
 -21   3   5         12.39          4.56        20.84 o                         
 -20   3   5         25.23         40.16        17.35 o                         
 -19   3   5        155.40        208.58        32.52 o                         
 -18   3   5          7.50          4.84        23.49 o                         
 -17   3   5         15.36         28.54        24.39 o                         
 -16   3   5        199.01        137.66        26.13 o                         
 -15   3   5        196.20        115.71        23.45 o                         
 -14   3   5        435.62        363.27        33.44 o                         
 -13   3   5        787.99        806.42        37.36 o                         
 -12   3   5         56.03         44.11        16.58 o                         
 -11   3   5        114.90         94.70        19.95 o                         
 -10   3   5        688.82        546.40        44.63 o                         
  -9   3   5        343.87        390.21        79.60 o                         
  -8   3   5       1274.00       1295.97       109.53 o                         
  -7   3   5       2793.15       3526.71       394.85 o                         
  -6   3   5        531.94        431.32        59.73 o                         
  -5   3   5       3502.58       4251.39       260.24 o                         
  -4   3   5       1789.56       2187.46       148.75 o                         
  -3   3   5          2.87         31.84        20.20 o                         
  -2   3   5       1315.79       1339.67        84.00 o                         
  -1   3   5       2489.00       3572.02       243.35 o                         
   0   3   5        176.19        142.53        49.36 o                         
   1   3   5       2243.63       3706.19       305.11 o                         
   2   3   5        502.82        439.72        71.79 o                         
   3   3   5        161.26        224.35        71.79 o                         
   4   3   5       2270.72       2620.36       233.32 o                         
   5   3   5       2178.57       2232.80       183.96 o                         
   6   3   5       1254.95       1106.29        91.85 o                         
   7   3   5       2842.06       3071.29       157.79 o                         
   8   3   5        781.37        596.39        68.94 o                         
   9   3   5        710.63        678.90        45.83 o                         
  10   3   5        520.69        270.20        56.88 o                         
  11   3   5         16.12         12.73        15.84 o                         
  12   3   5        142.89        118.77        35.19 o                         
  13   3   5        666.19        709.26        48.62 o                         
  14   3   5        227.56        217.84        44.22 o                         
  15   3   5        310.63        218.50        31.42 o                         
  17   3   5          6.31         71.79       260.24 o                         
  18   3   5          7.18          7.79        21.85 o                         
  19   3   5        115.84        154.90        38.24 o                         
  20   3   5         15.44         24.25        24.86 o                         
  21   3   5         19.62         40.70        22.08 o                         
  22   3   5         15.07          8.97        22.48 o                         
 -23   4   5          4.62          7.59        17.52 o                         
 -22   4   5          0.26          8.97        13.06 o                         
 -20   4   5         54.79         43.24        25.06 o                         
 -19   4   5          2.89         34.43        21.75 o                         
 -18   4   5        182.59         79.71        33.37 o                         
 -17   4   5        140.02         75.84        18.76 o                         
 -16   4   5         46.83         33.45        21.14 o                         
 -15   4   5         48.67         16.00        27.06 o                         
 -14   4   5         67.50         69.73        19.53 o                         
 -13   4   5          1.55         42.85        15.11 o                         
 -12   4   5       1649.13       1248.29        53.93 o                         
 -11   4   5        546.20        541.02        42.24 o                         
 -10   4   5        393.62        386.11        26.50 o                         
  -9   4   5       5428.47       5213.58       326.19 o                         
  -8   4   5        923.65        810.13       152.56 o                         
  -7   4   5        509.99        241.22        64.96 o                         
  -6   4   5        321.67        620.11        76.10 o                         
  -5   4   5        631.67        612.04        40.13 o                         
  -4   4   5        349.23        479.00       129.10 o                         
  -3   4   5       4553.06       4128.84       450.53 o                         
  -2   4   5        450.30        470.13       145.80 o                         
  -1   4   5       2626.78       3454.32       188.11 o                         
   0   4   5      27274.86      19353.17       401.08 o                         
   1   4   5        777.84       1139.68       143.58 o                         
   2   4   5       1433.87       1516.58       394.85 o                         
   3   4   5       4427.08       3822.85       592.27 o                         
   4   4   5          9.46          8.97       107.69 o                         
   5   4   5        625.88        412.80        71.79 o                         
   6   4   5        474.60        910.62       130.12 o                         
   7   4   5        170.66         66.41        40.38 o                         
   8   4   5       2302.75       1899.68       237.38 o                         
   9   4   5       5664.55       5857.69       314.55 o                         
  10   4   5         37.99         34.91        17.03 o                         
  11   4   5       1229.78        877.98        29.06 o                         
  12   4   5       1406.44       1589.11        65.44 o                         
  13   4   5         11.17         21.43        20.76 o                         
  14   4   5         78.89         55.19        23.53 o                         
  15   4   5         87.57        160.03        32.15 o                         
  16   4   5          0.25         12.73        23.20 o                         
  17   4   5        299.27        915.33       332.03 o                         
  18   4   5        165.32        189.33        38.85 o                         
  19   4   5          2.80         18.89        28.32 o                         
  20   4   5        155.77        185.30        31.48 o                         
  21   4   5         54.52         20.44        23.53 o                         
  22   4   5          2.76          2.45        25.21 o                         
 -22   5   5          2.33         16.81        14.86 o                         
 -21   5   5          1.81         11.97        15.71 o                         
 -20   5   5         19.05         29.37        19.34 o                         
 -19   5   5         55.04         75.80        22.57 o                         
 -17   5   5        157.72        153.32        27.27 o                         
 -16   5   5        102.24         72.11        27.51 o                         
 -15   5   5         82.14        126.86        26.62 o                         
 -14   5   5        164.77        224.22        27.09 o                         
 -13   5   5         41.81         57.94        17.04 o                         
 -12   5   5          6.67          8.67        14.58 o                         
 -11   5   5        297.10        295.69        29.39 o                         
 -10   5   5        233.73        206.80        23.41 o                         
  -9   5   5         19.79         23.93        15.71 o                         
  -8   5   5        158.99        158.33        29.94 o                         
  -7   5   5         83.98        139.70        49.36 o                         
  -6   5   5        130.72        163.64        39.22 o                         
  -5   5   5       1915.77       2432.25       157.55 o                         
  -4   5   5        629.95        856.81        94.54 o                         
  -3   5   5          3.51         17.95        23.08 o                         
  -2   5   5          5.40         29.16        36.51 o                         
  -1   5   5         38.50         17.95        31.73 o                         
   0   5   5          1.82          5.18        15.92 o                         
   1   5   5         23.20          8.28        40.88 o                         
   2   5   5         27.94          8.97        62.82 o                         
   3   5   5          0.45         35.90        71.79 o                         
   4   5   5       1107.63       1279.34       130.12 o                         
   5   5   5       1017.50       1467.75        99.17 o                         
   6   5   5        286.39        211.14        62.82 o                         
   7   5   5          3.41         17.95        62.82 o                         
   8   5   5        182.34        225.12        21.58 o                         
   9   5   5          0.57         13.88        14.87 o                         
  10   5   5        360.85        336.50        40.13 o                         
  11   5   5        356.48        395.56        30.19 o                         
  12   5   5         14.65         29.47        19.11 o                         
  13   5   5         78.56         21.10        17.84 o                         
  14   5   5         38.63         41.07        20.61 o                         
  15   5   5         50.96        118.24        31.00 o                         
  16   5   5        209.24        183.60        40.26 o                         
  17   5   5        121.93        289.39        52.93 o                         
  18   5   5         12.10          4.08        34.47 o                         
  19   5   5         77.35        180.25        28.64 o                         
  20   5   5         20.77         21.04        29.16 o                         
  21   5   5          0.15          7.22        33.27 o                         
  22   5   5          1.25          1.55        22.20 o                         
 -22   6   5          0.32         11.97        20.00 o                         
 -21   6   5         12.42         10.47        16.28 o                         
 -20   6   5         15.85         43.32        20.44 o                         
 -19   6   5          4.90         32.23        21.75 o                         
 -18   6   5        468.49        568.06        57.57 o                         
 -17   6   5        365.08        388.23        58.40 o                         
 -16   6   5          0.36         10.66        16.07 o                         
 -15   6   5         79.24        126.78        34.41 o                         
 -14   6   5          0.14         16.76        20.12 o                         
 -13   6   5        110.62        153.44        40.75 o                         
 -12   6   5       3706.11       3395.28       147.87 o                         
 -11   6   5       1200.38       1120.73        83.69 o                         
 -10   6   5        352.02        395.48        30.92 o                         
  -9   6   5       1300.01       1500.89        37.03 o                         
  -8   6   5        761.60        709.63        20.07 o                         
  -7   6   5        241.25        215.37       233.32 o                         
  -6   6   5        142.74         80.76       233.32 o                         
  -5   6   5        669.30        565.35       367.93 o                         
  -4   6   5       3182.10       3894.64       251.27 o                         
  -3   6   5      23237.60      19559.51      1005.07 o                         
  -2   6   5       1757.19       1460.16        53.00 o                         
  -1   6   5       1238.76        710.73       187.52 o                         
   0   6   5        478.54       1045.78       176.32 o                         
   1   6   5        719.11        313.66       132.80 o                         
   2   6   5       5537.70       4567.68       170.50 o                         
   3   6   5      20731.20      18118.15       690.98 o                         
   4   6   5        930.70        834.57       107.69 o                         
   5   6   5        657.71        351.26       150.76 o                         
   6   6   5        278.65        293.14       146.05 o                         
   7   6   5          3.66        132.46        43.81 o                         
   8   6   5       1432.38       1549.01        94.78 o                         
   9   6   5       1203.24       1322.73       104.92 o                         
  10   6   5         84.90         82.49        20.99 o                         
  11   6   5       2087.15       2004.56       116.32 o                         
  12   6   5       2447.59       2707.97       124.16 o                         
  13   6   5         54.83         82.15        26.50 o                         
  14   6   5         17.54         43.10        23.70 o                         
  15   6   5         11.12         17.81        24.12 o                         
  16   6   5         31.62        143.85        62.82 o                         
  17   6   5        426.93        814.42       148.58 o                         
  18   6   5        260.65        227.81        49.72 o                         
  19   6   5          1.32          7.48        36.51 o                         
  20   6   5         29.08         59.63        33.09 o                         
  21   6   5          9.99         12.56        29.87 o                         
  22   6   5          0.72          6.73        23.08 o                         
 -22   7   5        494.93        493.56        71.79 o                         
 -21   7   5        185.56        145.64        27.33 o                         
 -20   7   5        562.14        558.06        63.45 o                         
 -19   7   5       2302.10       2192.45       139.09 o                         
 -18   7   5        354.37        328.78        30.92 o                         
 -17   7   5       1884.31       2047.16       101.29 o                         
 -16   7   5       4956.76       5889.68       235.73 o                         
 -15   7   5        319.18        238.45        24.95 o                         
 -14   7   5       2361.39       2270.94       116.15 o                         
 -13   7   5       6979.15       6629.21       236.18 o                         
 -12   7   5        660.91        934.96        50.83 o                         
 -11   7   5      10201.91      10203.68       277.23 o                         
 -10   7   5      19930.73      20191.33       512.24 o                         
  -9   7   5        507.62        563.14        41.22 o                         
  -8   7   5      22906.26      21311.25       845.89 o                         
  -7   7   5      27855.56      26101.60       703.46 o                         
  -6   7   5        151.99        194.50        49.34 o                         
  -5   7   5      22996.33      26257.41      1983.22 o                         
  -4   7   5      27244.48      33257.00      2378.06 o                         
  -3   7   5         12.06          0.00        71.79 o                         
  -2   7   5      42066.03      48547.32      2267.96 o                         
  -1   7   5      45395.94      52988.52      2593.44 o                         
   0   7   5        998.50       1078.85        94.55 o                         
   1   7   5      52688.75      57970.36      2750.62 o                         
   2   7   5      30537.05      33018.13      1258.46 o                         
   3   7   5       1690.05       1853.98       134.61 o                         
   4   7   5      28366.31      27991.70      1745.41 o                         
   5   7   5      16629.61      14671.81       709.33 o                         
   6   7   5       2044.46       2492.24       116.27 o                         
   7   7   5      31146.75      29985.92       782.97 o                         
   8   7   5      14873.51      14516.86       408.90 o                         
   9   7   5       3091.81       3262.05       115.03 o                         
  10   7   5      19085.41      20818.43       528.93 o                         
  11   7   5       5728.87       6153.57       176.04 o                         
  12   7   5       1778.65       2365.72        81.53 o                         
  13   7   5       5627.81       5504.20       147.82 o                         
  14   7   5       1445.27       1476.82        68.50 o                         
  15   7   5       1017.19        998.76        63.53 o                         
  16   7   5       4729.10       6063.22       364.65 o                         
  17   7   5        811.70        862.19       151.55 o                         
  18   7   5        550.00        631.08        89.74 o                         
  19   7   5       1941.57       2422.95       174.41 o                         
  20   7   5        286.25        344.09        85.25 o                         
  21   7   5        241.94        260.24        53.84 o                         
 -21   8   5          4.07          2.56        22.09 o                         
 -20   8   5         10.62         19.07        22.96 o                         
 -19   8   5          1.08          4.49        22.96 o                         
 -18   8   5         64.15         75.77        22.43 o                         
 -17   8   5        105.03         94.24        16.80 o                         
 -16   8   5         43.23         67.43        19.15 o                         
 -15   8   5        129.42        103.35        32.18 o                         
 -14   8   5         51.36         43.48        15.96 o                         
 -13   8   5        127.04        195.34        19.38 o                         
 -12   8   5        521.81        503.93        28.34 o                         
 -11   8   5        281.58        363.50        29.57 o                         
 -10   8   5          0.22         15.95        14.10 o                         
  -9   8   5         97.72         23.93        16.02 o                         
  -8   8   5         77.92         90.30        20.56 o                         
  -7   8   5         12.68          2.69        17.07 o                         
  -6   8   5         26.69          2.19        12.54 o                         
  -5   8   5         74.78         67.74        12.79 o                         
  -4   8   5       1770.45       2055.01       269.21 o                         
  -3   8   5       6388.41       6580.40       789.70 o                         
  -2   8   5        948.00        772.25       112.12 o                         
  -1   8   5          3.03         26.92        53.66 o                         
   0   8   5       7060.75       5026.09       380.09 o                         
   1   8   5         10.91         17.95        43.07 o                         
   2   8   5       1739.28       1316.61       152.89 o                         
   3   8   5       6024.22       6226.27       288.73 o                         
   4   8   5       1075.65       1106.08       120.02 o                         
   5   8   5         48.80         36.89        13.06 o                         
   6   8   5         74.07         75.78        18.98 o                         
   7   8   5         62.11        106.24        21.40 o                         
   8   8   5         42.65         30.47        16.09 o                         
   9   8   5        153.71         47.49        19.67 o                         
  10   8   5          4.33         31.25        16.01 o                         
  11   8   5        313.20        219.58        22.75 o                         
  12   8   5        308.90        369.88        38.79 o                         
  13   8   5        162.50        211.52        37.46 o                         
  14   8   5        119.57        205.34       105.65 o                         
  16   8   5         79.03        193.22       300.62 o                         
  17   8   5         59.51         92.58        53.84 o                         
  18   8   5         17.22          7.18        29.87 o                         
  19   8   5          4.26          8.97        29.87 o                         
  20   8   5         16.71          9.97        28.03 o                         
  21   8   5          6.41          0.00        24.08 o                         
 -21   9   5          4.42         20.51        21.54 o                         
 -20   9   5         68.32         47.11        23.80 o                         
 -19   9   5        225.43        183.90        36.27 o                         
 -18   9   5          9.86         20.71        20.44 o                         
 -17   9   5        205.39        141.54        32.38 o                         
 -16   9   5        458.01        506.16        35.99 o                         
 -15   9   5         35.62         28.60        17.58 o                         
 -14   9   5        292.14        179.78        23.46 o                         
 -13   9   5        465.85        334.12        45.08 o                         
 -12   9   5         13.00         47.55        19.12 o                         
 -11   9   5        851.63       1037.82        46.67 o                         
 -10   9   5       1292.88       1266.49        67.16 o                         
  -9   9   5         36.62         31.89        14.86 o                         
  -8   9   5       2140.80       2051.37        75.04 o                         
  -7   9   5       2433.81       1973.91       101.30 o                         
  -6   9   5         17.84          6.57        14.17 o                         
  -5   9   5       1894.49       1747.35        80.31 o                         
  -4   9   5        925.99        886.29        66.62 o                         
  -3   9   5          0.04         10.13        14.17 o                         
  -2   9   5       2257.81       1823.28        81.60 o                         
  -1   9   5       3007.29       2939.82       169.65 o                         
   0   9   5        128.45         62.82        50.76 o                         
   1   9   5       3128.58       3134.23       194.04 o                         
   2   9   5       1263.88       1068.89        55.01 o                         
   3   9   5        113.22         98.49        24.55 o                         
   4   9   5        914.13        716.03        38.55 o                         
   5   9   5       1446.74       1159.38        76.56 o                         
   6   9   5        191.02        175.98        30.16 o                         
   7   9   5       2586.71       2281.48       130.33 o                         
   8   9   5       1350.10       1476.25        66.22 o                         
   9   9   5        232.49        313.86        47.49 o                         
  10   9   5        997.83        909.26        69.30 o                         
  11   9   5        410.82        386.34        38.54 o                         
  12   9   5         50.30        121.52        32.80 o                         
  13   9   5        329.25        194.77        30.23 o                         
  14   9   5        216.33        206.95        66.81 o                         
  15   9   5         83.49        136.72        71.79 o                         
  16   9   5        342.39        708.93       394.85 o                         
  17   9   5         85.55         66.16        38.86 o                         
  18   9   5          5.22         12.43        27.58 o                         
  19   9   5        166.90        137.60        48.16 o                         
  20   9   5         62.30         23.93        24.08 o                         
 -20  10   5         36.66         54.42        33.71 o                         
 -19  10   5         12.96         22.43        25.38 o                         
 -18  10   5         93.68        106.56        25.82 o                         
 -17  10   5         12.90         21.43        17.30 o                         
 -16  10   5         75.56        117.17        43.55 o                         
 -15  10   5        175.43         97.60        29.26 o                         
 -14  10   5        102.38        157.99        29.43 o                         
 -13  10   5         11.93         12.04        16.12 o                         
 -12  10   5        843.49        916.09        55.05 o                         
 -11  10   5        327.39        457.09        46.99 o                         
 -10  10   5        402.24        513.37        43.48 o                         
  -9  10   5       3352.20       3120.95        85.78 o                         
  -8  10   5        559.71        575.65        47.69 o                         
  -7  10   5        588.50        607.12        53.26 o                         
  -6  10   5       1549.48       1141.93        72.58 o                         
  -5  10   5        671.78        614.75        42.93 o                         
  -4  10   5        317.48        293.16        31.44 o                         
  -3  10   5       3137.35       2767.74        52.29 o                         
  -2  10   5        709.31        677.11        43.56 o                         
  -1  10   5       2121.93       2064.73       111.15 o                         
   0  10   5      14371.98      12573.72       427.40 o                         
   1  10   5       1015.48       1125.87        62.93 o                         
   2  10   5       1375.09       1451.79        57.68 o                         
   3  10   5       2838.03       2541.94        99.05 o                         
   4  10   5         86.70         43.98        10.83 o                         
   5  10   5       1139.87        896.88        55.05 o                         
   6  10   5       1568.03       1455.53        88.96 o                         
   7  10   5        291.99        362.43        41.41 o                         
   8  10   5       1455.15       1410.33        52.96 o                         
   9  10   5       3448.11       3596.02       112.08 o                         
  10  10   5         63.00        160.82        45.33 o                         
  11  10   5        822.96       1011.66        67.20 o                         
  12  10   5        750.07        751.18        60.48 o                         
  13  10   5         20.95         22.54        19.91 o                         
  14  10   5        276.78        384.84        44.77 o                         
  15  10   5        134.27        107.69       278.19 o                         
  16  10   5          7.80         19.53        21.56 o                         
  17  10   5        111.77        102.16        32.84 o                         
  19  10   5          8.66         11.67        24.74 o                         
  20  10   5        109.78         77.17        29.87 o                         
 -20  11   5         10.43          0.00        22.09 o                         
 -19  11   5         93.73         89.21        27.33 o                         
 -18  11   5         56.85         60.98        34.44 o                         
 -17  11   5         22.40         10.64        13.65 o                         
 -16  11   5        117.45        129.46        21.24 o                         
 -15  11   5          2.19         17.69        16.56 o                         
 -14  11   5         25.86         16.59        17.24 o                         
 -13  11   5        244.44        258.02        30.14 o                         
 -12  11   5         39.08         28.99        23.77 o                         
 -11  11   5        411.40        292.56        59.58 o                         
 -10  11   5       1052.61       1110.34        59.39 o                         
  -9  11   5         13.66         24.52        15.23 o                         
  -8  11   5        631.25        705.54        64.27 o                         
  -7  11   5        534.99        502.39        40.41 o                         
  -6  11   5         17.64         26.92        10.77 o                         
  -5  11   5        444.65        364.83        31.77 o                         
  -4  11   5       1163.14       1008.49        40.17 o                         
  -3  11   5         17.56         14.52        10.00 o                         
  -2  11   5       1642.58       1575.00        57.44 o                         
  -1  11   5       1566.69       1430.36        55.86 o                         
   0  11   5         28.18         29.30        11.27 o                         
   1  11   5       2122.12       1923.28        71.46 o                         
   2  11   5       1266.04       1336.37        52.29 o                         
   3  11   5         43.97         33.28        10.60 o                         
   4  11   5       1377.41       1093.56        41.93 o                         
   5  11   5        289.99        255.83        40.84 o                         
   6  11   5          9.20          5.98        14.21 o                         
   7  11   5        698.44        495.90        86.17 o                         
   8  11   5        434.96        159.43        66.06 o                         
   9  11   5        111.68         75.55        18.21 o                         
  10  11   5       1186.88       1339.34        76.67 o                         
  11  11   5        266.91        234.67        33.06 o                         
  12  11   5         67.96         87.58        25.04 o                         
  15  11   5         12.38          3.59        21.12 o                         
  16  11   5        148.82         78.06        25.55 o                         
  17  11   5         15.41         35.10        21.56 o                         
  18  11   5         54.37         58.09        32.73 o                         
  19  11   5         84.12         82.56        29.87 o                         
 -19  12   5          5.52         26.92        31.73 o                         
 -18  12   5        230.97        113.11        28.23 o                         
 -17  12   5        164.13        103.19        21.09 o                         
 -16  12   5         30.85         54.71        20.44 o                         
 -15  12   5        459.18        472.22        53.68 o                         
 -14  12   5        211.62        131.51        30.10 o                         
 -13  12   5        131.43        160.66        27.46 o                         
 -12  12   5       1284.21       1220.70        71.87 o                         
 -11  12   5        667.16        907.64        56.44 o                         
 -10  12   5        432.59        356.29        33.43 o                         
  -9  12   5       3237.97       3129.15       145.77 o                         
  -8  12   5        804.47        861.96        52.97 o                         
  -7  12   5        491.53        425.30        38.35 o                         
  -6  12   5       2254.94       2203.82        74.47 o                         
  -5  12   5        650.50        596.61        42.59 o                         
  -4  12   5       1114.47       1071.19        51.44 o                         
  -3  12   5       3880.85       3519.84       118.29 o                         
  -2  12   5        991.17       1090.64        58.90 o                         
  -1  12   5       2257.93       2060.11        72.45 o                         
   0  12   5       8942.05       9149.12       206.31 o                         
   1  12   5       1013.41        975.78        52.47 o                         
   2  12   5       2007.11       2060.73        69.03 o                         
   3  12   5       3693.97       3464.31       122.93 o                         
   4  12   5        442.78        442.02        32.44 o                         
   5  12   5       1367.07       1273.44        70.98 o                         
   6  12   5       2329.72       2521.51        72.89 o                         
   7  12   5        167.31        147.34        25.93 o                         
   8  12   5       1887.43       1985.88        96.65 o                         
   9  12   5       3182.62       3308.94       155.80 o                         
  10  12   5         93.37         87.23        22.37 o                         
  11  12   5       1306.97       1215.14        79.33 o                         
  12  12   5       1211.91       1258.47        68.89 o                         
  13  12   5         21.13        421.77       251.27 o                         
  14  12   5        441.06        243.08        44.53 o                         
  15  12   5        421.69        406.38        47.14 o                         
  16  12   5          0.05         19.55        21.31 o                         
  17  12   5        313.65        276.33        76.58 o                         
  18  12   5        203.69        197.42        53.84 o                         
  19  12   5          8.80         53.84        62.82 o                         
 -18  13   5        121.95         40.38        25.38 o                         
 -17  13   5        498.12        544.43        36.42 o                         
 -16  13   5       1122.09       1457.23        89.35 o                         
 -15  13   5         28.33         20.87        18.48 o                         
 -14  13   5        703.68        790.11        56.72 o                         
 -13  13   5       1783.61       1922.40       112.37 o                         
 -12  13   5         54.49         46.98        20.71 o                         
 -11  13   5       3296.26       3271.15       139.97 o                         
 -10  13   5       5637.09       5633.01       248.58 o                         
  -9  13   5         87.09         98.06        21.43 o                         
  -8  13   5       5250.37       5217.07       221.02 o                         
  -7  13   5       5587.16       5656.09       240.02 o                         
  -6  13   5          5.13         12.20        17.12 o                         
  -5  13   5       4730.42       4581.83       174.99 o                         
  -4  13   5       6300.83       5986.82       190.95 o                         
  -3  13   5         22.33         16.30        12.76 o                         
  -2  13   5      10230.81      10118.92       283.30 o                         
  -1  13   5       9884.79       9965.70       339.79 o                         
   0  13   5        115.44        139.82        20.17 o                         
   1  13   5      11222.42      11546.85       344.24 o                         
   2  13   5       7774.05       7481.37       219.92 o                         
   3  13   5        198.07        187.52        46.75 o                         
   4  13   5       6701.78       6898.37       280.23 o                         
   5  13   5       3559.69       3329.83       125.45 o                         
   6  13   5        133.47        131.71        33.85 o                         
   7  13   5       5981.35       6026.46       232.82 o                         
   8  13   5       3564.86       2270.38       170.50 o                         
   9  13   5        509.25        624.86        51.10 o                         
  10  13   5       5227.78       5844.80       234.77 o                         
  11  13   5       1908.54       1954.15       107.67 o                         
  12  13   5        257.26        310.31        66.80 o                         
  13  13   5       1510.11       1349.34       131.91 o                         
  14  13   5        431.22        560.97        81.46 o                         
  15  13   5        110.29         90.90        23.31 o                         
  16  13   5        940.94       1027.77        62.17 o                         
  17  13   5        213.18        256.64        34.47 o                         
  18  13   5        191.38        161.53        28.03 o                         
 -17  14   5        256.46        211.58        47.92 o                         
 -16  14   5         21.68         29.38        17.08 o                         
 -15  14   5         60.77         32.41        19.82 o                         
 -14  14   5        166.57        104.85        28.32 o                         
 -13  14   5          3.53          5.98        20.72 o                         
 -12  14   5        772.03        910.13        60.29 o                         
 -11  14   5        640.58        519.95       130.12 o                         
 -10  14   5          1.69         49.85        64.63 o                         
  -9  14   5        700.49        879.01        78.11 o                         
  -8  14   5        419.94        393.62        54.05 o                         
  -7  14   5        158.40        192.22        48.98 o                         
  -6  14   5        989.70        873.37        63.47 o                         
  -5  14   5        343.71        289.34        35.22 o                         
  -4  14   5        519.95        341.65        42.53 o                         
  -3  14   5       3354.03       3909.56       124.39 o                         
  -2  14   5        968.15       1095.33        56.74 o                         
  -1  14   5        110.45         98.65        17.53 o                         
   0  14   5        663.28        708.26        40.80 o                         
   1  14   5         18.22         13.53        13.18 o                         
   2  14   5       1909.59       2126.13        81.50 o                         
   3  14   5       2877.78       3391.62       118.98 o                         
   4  14   5         81.31         40.89        13.79 o                         
   5  14   5        739.83        679.14        51.11 o                         
   6  14   5        828.74        796.14        53.11 o                         
   7  14   5          0.75         13.06        14.86 o                         
   8  14   5        663.12        724.92        76.61 o                         
  10  14   5         77.15         29.13        18.26 o                         
  11  14   5        840.08        828.86        70.60 o                         
  12  14   5        492.83        456.09        47.27 o                         
  13  14   5         30.77         99.06        20.53 o                         
  14  14   5        208.45        165.67        40.88 o                         
  15  14   5         34.18         60.57        25.91 o                         
  16  14   5         60.48         31.41        22.09 o                         
  17  14   5        303.83        239.40        58.33 o                         
 -16  15   5        274.58        417.94        49.58 o                         
 -15  15   5          1.05          8.97        18.47 o                         
 -14  15   5        139.88        136.44        25.91 o                         
 -13  15   5        270.13        255.83        32.56 o                         
 -12  15   5          1.86          6.24        20.45 o                         
 -11  15   5       1212.00       1218.37        77.72 o                         
 -10  15   5       1524.42       1747.04        98.44 o                         
  -9  15   5          7.21         16.22        18.43 o                         
  -7  15   5       1501.02       1251.28        77.72 o                         
  -6  15   5          5.08          9.82        18.36 o                         
  -5  15   5       1148.34       1173.71        62.82 o                         
  -4  15   5       1378.13       1241.82        69.44 o                         
  -3  15   5         25.80         14.22        10.97 o                         
  -2  15   5       3259.21       3156.20       106.70 o                         
  -1  15   5       2598.57       2423.89        78.53 o                         
   0  15   5         40.73         51.79        14.01 o                         
   1  15   5       2855.38       2681.69        88.26 o                         
   2  15   5       2460.59       2326.81        83.16 o                         
   3  15   5         42.00         24.44        19.42 o                         
   4  15   5       1489.51       1438.81        72.62 o                         
   5  15   5        836.32        805.84        49.82 o                         
   6  15   5         22.59         15.67        15.75 o                         
   7  15   5       1622.45       1469.63        94.59 o                         
   8  15   5       1157.35       1045.00        80.38 o                         
   9  15   5         73.96         26.92        19.18 o                         
  11  15   5        759.38        647.37        79.13 o                         
  12  15   5         20.88         33.65        22.96 o                         
  13  15   5        256.30        184.63        37.17 o                         
  14  15   5         99.41         97.33        23.77 o                         
  15  15   5          2.09         20.51        22.09 o                         
 -15  16   5         24.41         24.47        16.82 o                         
 -14  16   5          2.36          4.49        25.38 o                         
 -13  16   5        176.30        141.87        29.03 o                         
 -12  16   5        875.62        814.09        72.53 o                         
 -11  16   5        539.01        617.08        68.96 o                         
 -10  16   5         44.69         72.01        19.09 o                         
  -9  16   5       1067.17       1200.37        72.77 o                         
  -8  16   5        313.93        267.61        68.06 o                         
  -7  16   5        225.52        207.30        48.86 o                         
  -6  16   5        713.03        598.93        85.96 o                         
  -5  16   5         94.50        106.13        67.94 o                         
  -4  16   5        808.22        707.04        38.86 o                         
  -3  16   5       3505.97       3548.88        78.58 o                         
  -2  16   5       1869.07       2446.07        62.49 o                         
  -1  16   5         70.61         46.04        22.72 o                         
   0  16   5       1649.75       1661.93       111.57 o                         
   1  16   5          0.90         15.70        13.06 o                         
   2  16   5       2080.88       2599.72        66.67 o                         
   3  16   5       3077.80       2866.19        97.42 o                         
   4  16   5        632.27        585.30        42.03 o                         
   5  16   5        175.73        133.38        55.96 o                         
   6  16   5        866.91        827.61        78.99 o                         
   7  16   5        182.78        213.03        44.69 o                         
   8  16   5        482.52        442.65        38.07 o                         
   9  16   5       1062.95       1162.37       103.20 o                         
  10  16   5          3.74         22.78        23.77 o                         
  11  16   5        679.72        783.53        91.85 o                         
  12  16   5        799.53        750.13        88.84 o                         
  13  16   5         97.40         71.79        34.47 o                         
  14  16   5         14.78         15.38        21.54 o                         
  15  16   5         36.80         17.95        19.04 o                         
 -14  17   5         36.55         49.76        16.82 o                         
 -13  17   5        124.83        156.81        23.77 o                         
 -12  17   5         40.18         13.12        17.52 o                         
 -11  17   5          0.18         11.97        20.72 o                         
 -10  17   5         69.58         20.94        20.72 o                         
  -9  17   5         11.41          2.69        18.47 o                         
  -8  17   5         91.15        101.64        23.77 o                         
  -7  17   5        145.27        152.63        27.33 o                         
  -6  17   5          4.01          8.97        15.54 o                         
  -5  17   5        145.41        179.23        29.03 o                         
  -4  17   5        206.37        149.70        29.03 o                         
  -3  17   5          4.27          0.00        14.93 o                         
  -2  17   5        106.82         92.82        18.60 o                         
  -1  17   5        267.25        231.05        19.90 o                         
   0  17   5          0.60          5.03        10.31 o                         
   1  17   5        332.79        280.10        24.98 o                         
   2  17   5         80.10         94.41        18.13 o                         
   3  17   5         11.21          0.00        15.23 o                         
   4  17   5        232.84        197.63        25.82 o                         
   5  17   5        142.61        153.63        22.57 o                         
   6  17   5         16.88          9.61        15.23 o                         
   7  17   5        169.98        145.26        27.33 o                         
   8  17   5         44.26         79.77        28.03 o                         
   9  17   5         31.74         26.92        18.47 o                         
  10  17   5         82.48         78.77        28.03 o                         
  11  17   5          0.54          8.97        25.38 o                         
  12  17   5         36.98         22.43        25.38 o                         
  13  17   5        114.27        142.71        25.38 o                         
  14  17   5         27.73          0.00        19.04 o                         
 -13  18   5         91.37        107.17        16.80 o                         
 -12  18   5         55.53         23.47        18.22 o                         
 -11  18   5         22.54         56.83        15.54 o                         
 -10  18   5          2.19          5.38        18.47 o                         
  -9  18   5         57.70         61.13        29.03 o                         
  -8  18   5          4.87          0.00        19.42 o                         
  -7  18   5          6.07          8.97        15.54 o                         
  -6  18   5          5.35        101.85        33.10 o                         
  -5  18   5         60.71         71.79        27.33 o                         
  -4  18   5         80.16         79.87        32.56 o                         
  -3  18   5        161.06        146.90        50.04 o                         
  -2  18   5        250.51        403.60        42.74 o                         
  -1  18   5          0.90         19.56        10.84 o                         
   0  18   5        133.95        253.47        19.34 o                         
   1  18   5         23.37         37.46        17.35 o                         
   2  18   5        201.52        291.62        45.82 o                         
   3  18   5        128.06         73.92        33.59 o                         
   4  18   5         86.78         74.15        27.23 o                         
   5  18   5         17.83         19.92        17.82 o                         
   6  18   5          5.36        181.92        18.84 o                         
   7  18   5         12.43         26.92        13.79 o                         
   8  18   5         41.53         53.84        38.07 o                         
   9  18   5         92.06         94.23        38.07 o                         
  10  18   5          0.60         22.43        23.08 o                         
  11  18   5         61.45         41.02        26.92 o                         
  12  18   5         90.33         62.20        49.36 o                         
 -11  19   5        607.70        686.00        44.69 o                         
 -10  19   5       1307.45       1360.15        87.63 o                         
  -9  19   5         17.14         34.10        18.47 o                         
  -8  19   5       1498.83       1578.63       112.17 o                         
  -7  19   5       1696.20       1904.30        98.17 o                         
  -6  19   5          2.89          8.97        13.79 o                         
  -5  19   5       1391.71       1593.72        82.57 o                         
  -4  19   5       1528.40       1712.00        90.82 o                         
  -3  19   5         13.25         35.90        25.38 o                         
  -2  19   5       2579.71       3099.82       117.31 o                         
  -1  19   5       2667.48       2650.33       138.88 o                         
   0  19   5         56.76         76.96        21.11 o                         
   1  19   5       3289.13       3322.77       132.31 o                         
   2  19   5       1810.39       2062.95        87.06 o                         
   3  19   5         68.94         66.83        15.75 o                         
   4  19   5       1796.08       2129.62        88.39 o                         
   5  19   5        920.00       1086.38        55.95 o                         
   6  19   5        151.81        134.61        20.53 o                         
   7  19   5       1843.69       2020.99       224.35 o                         
   8  19   5        842.18        885.81        94.23 o                         
   9  19   5        178.58        151.09        28.03 o                         
  10  19   5       1244.12       1272.94        80.76 o                         
  -9  20   5        255.49        278.19        44.87 o                         
  -8  20   5        117.58        107.01        18.88 o                         
  -7  20   5         32.92         19.23        13.06 o                         
  -6  20   5        260.53        134.61        23.77 o                         
  -5  20   5         34.95         23.47        18.22 o                         
  -4  20   5        166.15        202.33        44.87 o                         
  -3  20   5        433.34        690.06        66.40 o                         
  -2  20   5        100.44         71.79        35.90 o                         
  -1  20   5        246.49        179.48        44.87 o                         
   0  20   5        613.13        397.59        49.58 o                         
   1  20   5         60.74         47.11        26.92 o                         
   2  20   5        180.10        222.75        62.82 o                         
   3  20   5        395.22        459.65        40.66 o                         
   4  20   5         49.35         66.57        26.61 o                         
   5  20   5        162.10         81.84        35.90 o                         
   6  20   5        235.31        152.16        28.03 o                         
   7  20   5          0.42          8.97        14.93 o                         
   8  20   5        241.43        192.30        31.73 o                         
  -5  21   5        635.92        631.09        60.03 o                         
  -4  21   5        681.90        805.77        56.06 o                         
  -3  21   5         20.68         44.87        26.92 o                         
  -2  21   5       1575.36       1921.91       114.22 o                         
  -1  21   5       1496.92       1602.90        94.55 o                         
   0  21   5         45.64         51.60        26.92 o                         
   1  21   5       1877.61       1878.35       104.56 o                         
   2  21   5       1181.40       1173.21       103.20 o                         
   3  21   5         10.91         14.96        22.43 o                         
   4  21   5        824.13        924.30        98.71 o                         
   5  21   5        390.82        332.03        71.79 o                         
 -23   0   6         28.90         44.87        32.80 o                         
 -22   0   6         12.07          0.00        31.17 o                         
 -21   0   6        446.39        474.61        41.83 o                         
 -20   0   6        474.31        526.87        56.50 o                         
 -19   0   6         20.72         32.05        26.12 o                         
 -18   0   6       1374.85       2021.64       164.39 o                         
 -17   0   6        836.81       1237.39       242.29 o                         
 -16   0   6        171.46        156.86        56.10 o                         
 -15   0   6        200.69        218.15        91.61 o                         
 -14   0   6        570.98        653.68        48.03 o                         
 -13   0   6        604.79        478.88        76.91 o                         
 -12   0   6      11179.42      11502.40       583.31 o                         
 -11   0   6       3778.30       3318.84       215.50 o                         
 -10   0   6       2315.57       1984.29       188.00 o                         
  -9   0   6      24277.21      25374.85       969.30 o                         
  -8   0   6       5631.26       5034.32       251.27 o                         
  -7   0   6       4158.43       3894.64       457.67 o                         
  -6   0   6       5235.73       5204.82       915.33 o                         
  -5   0   6       3253.86       3095.97       475.61 o                         
  -4   0   6       6633.98       5285.58       296.14 o                         
  -3   0   6      48178.44      43974.46      1236.92 o                         
  -2   0   6       3649.61       3984.57        94.23 o                         
  -1   0   6      12787.45      17843.35      1008.69 o                         
   0   0   6      86488.00      75622.43      7502.12 o                         
   1   0   6       4467.04       7618.78       655.09 o                         
   2   0   6      12505.60      12787.70       430.74 o                         
   3   0   6      49348.49      43702.53      1920.40 o                         
   4   0   6       1081.35        761.61       197.42 o                         
   5   0   6       4355.09       4756.13       574.32 o                         
   6   0   6       6920.20       5502.85       570.14 o                         
   7   0   6        794.33       1490.81       150.71 o                         
   8   0   6      12076.43      10490.40       529.46 o                         
   9   0   6      20003.99      20253.16       768.61 o                         
  10   0   6        399.85        263.88        44.87 o                         
  11   0   6       7276.66       6554.40       287.76 o                         
  12   0   6       9319.41      10546.78       468.22 o                         
  13   0   6         41.31         22.35        32.54 o                         
  14   0   6        463.76        695.25       113.98 o                         
  15   0   6        254.65        259.92        44.49 o                         
  16   0   6          4.64         62.82       215.37 o                         
  17   0   6       1440.19       2598.81       165.41 o                         
  18   0   6        877.67        664.48       161.53 o                         
  19   0   6         13.70         26.92        31.17 o                         
  20   0   6        597.56        568.85       103.20 o                         
  21   0   6        217.76        311.09        58.33 o                         
  22   0   6          0.25          0.00        24.08 o                         
 -23   1   6          0.17          7.18        17.95 o                         
 -22   1   6          9.25          0.00        21.56 o                         
 -21   1   6          6.47         13.32        21.13 o                         
 -20   1   6          4.39          5.36        17.76 o                         
 -19   1   6         15.74         28.68        16.47 o                         
 -18   1   6         17.78         10.99        21.75 o                         
 -17   1   6         41.29         47.94        18.54 o                         
 -16   1   6          3.86         22.41        21.74 o                         
 -15   1   6          0.09         10.69        21.61 o                         
 -14   1   6          0.03          3.10        19.92 o                         
 -13   1   6          0.04         11.62        19.92 o                         
 -12   1   6         15.83         33.62        18.28 o                         
 -11   1   6        407.85        369.21        45.33 o                         
 -10   1   6        257.43        162.80        30.16 o                         
  -9   1   6          0.01          2.91        24.86 o                         
  -8   1   6        426.69        389.66        72.77 o                         
  -7   1   6        461.72        429.22        79.13 o                         
  -6   1   6          4.67         22.84        34.47 o                         
  -5   1   6       1131.41       1076.49        98.20 o                         
  -4   1   6        729.06        738.59        57.11 o                         
  -3   1   6         10.95         15.70        21.98 o                         
  -2   1   6       2497.36       2196.30        86.03 o                         
  -1   1   6       1066.52       1233.77        82.06 o                         
   0   1   6          4.21          3.99        28.03 o                         
   1   1   6       2005.04       2004.81       155.37 o                         
   2   1   6       2088.93       1902.49       107.87 o                         
   3   1   6         86.85         22.43        25.38 o                         
   4   1   6        699.25        802.71        60.03 o                         
   5   1   6        763.41        655.09        72.77 o                         
   6   1   6         90.68         69.87        23.78 o                         
   7   1   6        467.98        327.59        53.93 o                         
   8   1   6        255.91        120.74        68.94 o                         
   9   1   6          0.51         12.29        17.94 o                         
  10   1   6        297.66        223.97        19.49 o                         
  11   1   6        326.30        271.87        22.68 o                         
  12   1   6          9.07         20.87        13.75 o                         
  13   1   6         14.54         52.88        19.05 o                         
  14   1   6          2.30         31.45        18.57 o                         
  15   1   6          0.22         35.96        20.39 o                         
  16   1   6          6.22         42.58        32.85 o                         
  17   1   6         53.28        218.45       209.11 o                         
  18   1   6         47.11         74.78        25.82 o                         
  19   1   6         19.26          5.92        23.70 o                         
  20   1   6          0.06          8.97        22.04 o                         
  21   1   6         22.80         16.53        21.87 o                         
  22   1   6          7.22          7.18        17.95 o                         
 -23   2   6         36.43         48.46        30.46 o                         
 -22   2   6          2.69          2.56        19.26 o                         
 -21   2   6        227.34        233.99        29.27 o                         
 -20   2   6        282.35        246.95        27.08 o                         
 -19   2   6          3.37         17.86        19.44 o                         
 -18   2   6        692.85        654.37        49.79 o                         
 -17   2   6        464.98        588.62        33.47 o                         
 -16   2   6         20.00         25.18        20.37 o                         
 -15   2   6         49.23         92.61        23.87 o                         
 -14   2   6        290.91        369.48        47.83 o                         
 -13   2   6        309.35        313.83        32.15 o                         
 -12   2   6       4080.89       4686.85       118.42 o                         
 -11   2   6       1593.71       1271.14        57.58 o                         
 -10   2   6        640.68        484.25        47.80 o                         
  -9   2   6       9727.82      10897.93       426.98 o                         
  -8   2   6       2342.42       2273.66       233.32 o                         
  -7   2   6       1045.71        853.63       152.56 o                         
  -6   2   6       1025.23        919.60        64.61 o                         
  -5   2   6        830.98        838.23        76.28 o                         
  -4   2   6       2798.73       3093.87       300.62 o                         
  -3   2   6      13476.20      13151.84       830.36 o                         
  -2   2   6       1818.42       2005.54        93.25 o                         
  -1   2   6       3841.72       4438.16       164.07 o                         
   0   2   6      37424.17      37772.76      4092.06 o                         
   1   2   6        735.57        834.57        62.82 o                         
   2   2   6       4413.64       4738.18       341.01 o                         
   3   2   6      14349.16      12319.81       862.91 o                         
   4   2   6        597.60        805.42        66.40 o                         
   5   2   6       1082.58       1149.54        99.20 o                         
   6   2   6       1446.69        990.71        79.13 o                         
   7   2   6        120.27        121.95        18.13 o                         
   8   2   6       4830.98       4948.24       304.38 o                         
   9   2   6       7946.12       8679.44       320.40 o                         
  10   2   6         32.16          5.58        13.56 o                         
  11   2   6       2627.91       2571.13        67.50 o                         
  12   2   6       3102.66       3434.74        90.54 o                         
  13   2   6         56.95         50.60        23.71 o                         
  14   2   6        213.62        282.83        42.67 o                         
  15   2   6         87.04         72.31        28.35 o                         
  16   2   6         38.42         64.07        19.44 o                         
  17   2   6        647.10        794.54       127.84 o                         
  18   2   6        373.38        427.75        93.64 o                         
  19   2   6          6.54          8.50        21.87 o                         
  20   2   6        306.54        251.78        48.75 o                         
  21   2   6        122.71        129.91        28.50 o                         
  22   2   6          0.70          8.68        16.66 o                         
 -22   3   6          1.36          3.74        17.47 o                         
 -21   3   6          1.23          2.36        18.81 o                         
 -20   3   6          4.77         10.35        16.25 o                         
 -19   3   6          4.22         11.91        20.44 o                         
 -18   3   6         13.37         32.73        20.43 o                         
 -17   3   6         24.20         39.15        21.66 o                         
 -16   3   6          6.40         27.39        23.10 o                         
 -15   3   6         27.26         39.29        18.69 o                         
 -14   3   6         10.30         15.80        21.00 o                         
 -13   3   6        147.62        236.39        30.17 o                         
 -12   3   6         47.23         32.67        17.39 o                         
 -11   3   6         10.76          2.77        21.31 o                         
 -10   3   6         56.43         43.88        20.84 o                         
  -9   3   6          0.03         42.31        19.25 o                         
  -8   3   6        114.19        108.16        54.26 o                         
  -7   3   6        194.23        117.13        58.06 o                         
  -6   3   6         51.25         17.95        31.17 o                         
  -5   3   6        120.69        138.06        38.05 o                         
  -4   3   6       1691.72       1987.64       166.02 o                         
  -3   3   6          2.38         31.41        15.86 o                         
  -2   3   6        180.37        147.29        34.24 o                         
  -1   3   6        530.03        426.06        49.66 o                         
   0   3   6         14.20          8.97        23.53 o                         
   1   3   6        278.41        403.82        71.79 o                         
   2   3   6        120.54        116.66        89.74 o                         
   3   3   6          0.90         12.82        16.66 o                         
   4   3   6       2077.85       1701.20       143.58 o                         
   5   3   6         86.30         59.92        20.72 o                         
   6   3   6         62.97        106.52        33.57 o                         
   7   3   6        335.18        173.66        37.33 o                         
   8   3   6        121.71         92.43        37.18 o                         
   9   3   6         46.95         41.79        18.59 o                         
  10   3   6         83.38         57.19        13.99 o                         
  11   3   6         15.00         22.80        14.83 o                         
  12   3   6        104.22        109.69        20.08 o                         
  13   3   6        339.56        245.68        31.94 o                         
  14   3   6          3.92         38.29        25.95 o                         
  15   3   6         35.66         56.96        89.74 o                         
  16   3   6          0.54         36.39        21.66 o                         
  17   3   6         24.99         53.48        42.33 o                         
  18   3   6         72.96         40.79       124.41 o                         
  19   3   6         27.24         41.04        23.70 o                         
  20   3   6          2.17          8.97        21.87 o                         
  21   3   6          7.73         25.11        23.49 o                         
  22   3   6          0.84         11.22        17.03 o                         
 -22   4   6          0.99         16.67        14.93 o                         
 -21   4   6          3.19         12.56        15.71 o                         
 -20   4   6          4.97         24.51        20.44 o                         
 -19   4   6          0.10         10.14        20.01 o                         
 -18   4   6          0.69         17.00        48.89 o                         
 -17   4   6          0.64         25.21        24.91 o                         
 -16   4   6         13.80         72.00        26.34 o                         
 -15   4   6         10.97         25.99        20.67 o                         
 -14   4   6          1.10         10.98        16.39 o                         
 -13   4   6        156.23        151.70        36.59 o                         
 -12   4   6         14.15         12.48        15.15 o                         
 -11   4   6          0.71         30.96        13.01 o                         
 -10   4   6          0.07         74.12        15.15 o                         
  -9   4   6          3.01         21.78        22.11 o                         
  -8   4   6         64.64         50.50        27.63 o                         
  -7   4   6         22.31          8.97        49.58 o                         
  -6   4   6        360.99        487.65        47.27 o                         
  -5   4   6         26.89         71.79        40.38 o                         
  -4   4   6       1037.71       1006.19       164.27 o                         
  -3   4   6        704.62       1506.78       114.79 o                         
  -2   4   6        671.90        503.79       100.17 o                         
  -1   4   6         56.63         50.06        15.11 o                         
   0   4   6        136.29        226.26        21.98 o                         
   1   4   6          2.21          8.97        62.82 o                         
   2   4   6        475.27        490.49       118.57 o                         
   3   4   6        901.85       1167.79       183.96 o                         
   4   4   6        875.08        888.41       215.37 o                         
   5   4   6        114.22         70.49        22.96 o                         
   6   4   6        327.67        325.13        94.23 o                         
   7   4   6          0.03         26.39        53.66 o                         
   8   4   6         51.82         54.96        30.81 o                         
   9   4   6         18.05         18.21        16.95 o                         
  10   4   6         10.38         45.12        12.74 o                         
  11   4   6          5.06         16.88        13.37 o                         
  12   4   6          2.27         21.78        19.15 o                         
  13   4   6        142.33        175.07        20.99 o                         
  14   4   6          8.77         40.88        22.44 o                         
  15   4   6          1.16         19.57        19.65 o                         
  16   4   6         36.76         16.95        23.38 o                         
  17   4   6          7.88         58.87       237.38 o                         
  18   4   6          3.95         28.81        21.87 o                         
  19   4   6          1.71         15.23        23.96 o                         
  20   4   6          5.97          0.00        22.96 o                         
  21   4   6          0.80          4.25        30.23 o                         
  22   4   6          0.01          1.55        22.20 o                         
 -22   5   6          3.88         29.49        22.09 o                         
 -21   5   6          0.22         13.67        18.32 o                         
 -20   5   6          7.53         24.51        20.44 o                         
 -19   5   6          0.55         10.07        21.75 o                         
 -18   5   6         19.15         23.12        22.09 o                         
 -17   5   6         15.73         47.03        27.21 o                         
 -16   5   6          0.28         21.29        19.49 o                         
 -15   5   6          6.24         11.45        16.01 o                         
 -14   5   6        259.62        456.30        39.56 o                         
 -13   5   6          1.17         11.52        15.99 o                         
 -12   5   6         48.00         62.97        18.33 o                         
 -11   5   6        125.51        106.65        17.81 o                         
 -10   5   6        201.75        152.93        19.97 o                         
  -9   5   6          3.58         12.29        17.49 o                         
  -8   5   6          7.39         30.40        16.10 o                         
  -7   5   6          1.06         21.46        26.11 o                         
  -6   5   6         33.52         18.76        25.21 o                         
  -5   5   6          4.16          4.49        25.54 o                         
  -4   5   6       1655.99       2220.54       147.76 o                         
  -3   5   6         28.60         60.46        18.22 o                         
  -2   5   6        927.66       1002.19        68.92 o                         
  -1   5   6         21.23         67.30        29.31 o                         
   0   5   6          5.30         11.22        21.98 o                         
   1   5   6        336.74        232.04        64.61 o                         
   2   5   6        684.98        601.25        62.82 o                         
   3   5   6        365.93        318.31        51.46 o                         
   4   5   6       1786.82       1614.15       179.48 o                         
   5   5   6         58.48         51.48        32.28 o                         
   6   5   6          0.21         26.92        71.79 o                         
   7   5   6         81.83         77.10        16.15 o                         
   8   5   6         12.43         37.28        22.76 o                         
   9   5   6        119.74        169.46        17.02 o                         
  10   5   6        494.05        364.52        26.36 o                         
  11   5   6         33.06         43.18        18.65 o                         
  12   5   6        252.19        329.19        35.05 o                         
  13   5   6          2.18         45.48        21.06 o                         
  14   5   6        232.25        314.82        30.01 o                         
  15   5   6          2.59          6.10        64.96 o                         
  16   5   6         51.52         86.18        26.13 o                         
  17   5   6          0.21        103.20       317.27 o                         
  18   5   6         82.69         47.32        33.64 o                         
  19   5   6          2.18         26.92        29.87 o                         
  20   5   6          8.12         34.02        31.70 o                         
  21   5   6          8.52         44.87        29.87 o                         
  22   5   6          0.10          0.00        23.08 o                         
 -22   6   6          1.74          4.69        15.75 o                         
 -21   6   6        741.55        745.52        54.67 o                         
 -20   6   6        879.83       1049.76        63.41 o                         
 -19   6   6         26.02         58.94        24.86 o                         
 -18   6   6       1747.18       1917.05       159.96 o                         
 -17   6   6       1440.19       1556.47       124.34 o                         
 -16   6   6        236.90        218.17        34.97 o                         
 -15   6   6       2636.15       2739.30       118.84 o                         
 -14   6   6       1793.76       2147.97        83.03 o                         
 -13   6   6        339.61        295.33        25.05 o                         
 -12   6   6       9498.99       9530.80       253.52 o                         
 -11   6   6       5358.28       5669.43       160.91 o                         
 -10   6   6       3084.00       3457.29       105.86 o                         
  -9   6   6      32683.16      31775.74       918.40 o                         
  -8   6   6       8235.74       8927.38       233.01 o                         
  -7   6   6       4748.10       4125.43       163.93 o                         
  -6   6   6      17361.11      18158.26      2611.38 o                         
  -5   6   6       6224.87       6972.66       601.25 o                         
  -4   6   6       6592.74       7914.91       735.85 o                         
  -3   6   6      30643.71      37277.42      3454.92 o                         
  -2   6   6       6061.92       6307.54       320.02 o                         
  -1   6   6      20592.10      25712.80      1408.89 o                         
   0   6   6     118143.58      95822.23      6820.11 o                         
   1   6   6       6982.62       9483.67       501.27 o                         
   2   6   6      15514.93      13761.46       656.18 o                         
   3   6   6      28457.97      30769.88      2333.19 o                         
   4   6   6       1097.47       1005.90        94.57 o                         
   5   6   6      10882.91       9259.97       448.39 o                         
   6   6   6      16196.79      15056.22       613.95 o                         
   7   6   6       1023.50        953.15        37.63 o                         
   8   6   6      16152.60      16318.19       441.14 o                         
   9   6   6      26054.38      26013.89       598.43 o                         
  10   6   6        324.89        488.29        26.21 o                         
  11   6   6       8755.52       9166.55       237.07 o                         
  12   6   6       7146.73       7771.80       233.46 o                         
  13   6   6          1.19         18.24        18.05 o                         
  14   6   6       2231.90       2558.78        80.58 o                         
  15   6   6       2078.89       2558.21       156.08 o                         
  16   6   6          4.11         80.76       251.27 o                         
  17   6   6       2121.48       3670.07       232.61 o                         
  18   6   6       1108.97       1704.77       142.67 o                         
  19   6   6         43.58         75.40        33.24 o                         
  20   6   6       1069.38       1666.36       332.03 o                         
  21   6   6        405.04        538.43        80.76 o                         
 -21   7   6          0.84         11.87        17.08 o                         
 -20   7   6          2.45          2.56        22.09 o                         
 -19   7   6          1.16         23.80        23.34 o                         
 -18   7   6          3.16         11.47        19.82 o                         
 -17   7   6        133.85        136.70        24.64 o                         
 -16   7   6         75.39        113.67        48.16 o                         
 -15   7   6          0.26          6.53        14.94 o                         
 -14   7   6        137.29        121.71        21.88 o                         
 -13   7   6          0.97         29.40        15.59 o                         
 -12   7   6          4.61         17.41        14.28 o                         
 -11   7   6        857.20        926.88        49.79 o                         
 -10   7   6        898.37        940.49        48.46 o                         
  -9   7   6          0.04         17.60        14.35 o                         
  -8   7   6        291.39        282.86        30.13 o                         
  -7   7   6        248.31        236.97        27.63 o                         
  -6   7   6          3.41          5.68        14.05 o                         
  -5   7   6        542.13        384.47        39.75 o                         
  -4   7   6       2007.39       2952.39       358.95 o                         
  -3   7   6          8.95          8.97        62.82 o                         
  -2   7   6       3322.94       4020.71       182.85 o                         
  -1   7   6        946.11        872.31        69.48 o                         
   0   7   6          0.65          0.00        28.03 o                         
   1   7   6       2093.98       1773.49       105.30 o                         
   2   7   6       3092.24       3626.09       183.33 o                         
   3   7   6        314.25        262.19        54.26 o                         
   4   7   6       1658.43       1767.60       122.68 o                         
   5   7   6        189.42        128.51        18.00 o                         
   6   7   6          3.95         15.28        13.76 o                         
   7   7   6        315.64        275.87        24.62 o                         
   8   7   6         76.27         92.57        17.02 o                         
   9   7   6         12.97         29.21        14.49 o                         
  10   7   6       1201.98       1215.04        55.91 o                         
  11   7   6        507.13        577.82        40.65 o                         
  12   7   6         52.41         69.71        21.69 o                         
  13   7   6         54.13         82.53        20.48 o                         
  14   7   6        103.71         89.79        23.86 o                         
  15   7   6          2.86         41.40        20.13 o                         
  16   7   6        132.95        260.24       314.08 o                         
  17   7   6         39.81         51.53        48.10 o                         
  18   7   6          6.63         26.92        28.93 o                         
  19   7   6          3.11         16.45        36.51 o                         
  20   7   6          3.63          8.97        62.82 o                         
  21   7   6          0.36          0.00        24.08 o                         
 -21   8   6        271.69        218.65        34.47 o                         
 -20   8   6        244.66        286.58        38.21 o                         
 -19   8   6         24.35         33.96        24.86 o                         
 -18   8   6        596.07        670.81        62.97 o                         
 -17   8   6        355.26        399.47        54.31 o                         
 -16   8   6         96.51         78.09        23.31 o                         
 -15   8   6        517.73        644.83        42.84 o                         
 -14   8   6        307.03        267.40        32.12 o                         
 -13   8   6        436.52        671.07        37.60 o                         
 -12   8   6       3348.38       3219.01       120.30 o                         
 -11   8   6       1512.50       1306.01        50.73 o                         
 -10   8   6       1629.09       1761.42        71.04 o                         
  -9   8   6      14796.93      13947.29       370.66 o                         
  -8   8   6       3542.49       2927.34       119.94 o                         
  -7   8   6       1263.47        926.01        52.88 o                         
  -6   8   6       3842.22       3162.03       119.68 o                         
  -5   8   6       1233.91        942.36        63.70 o                         
  -4   8   6       2596.20       2419.33       121.75 o                         
  -3   8   6       6748.97       6641.20       480.27 o                         
  -2   8   6       1672.65       1185.37        84.19 o                         
  -1   8   6       7999.35       9620.05       444.63 o                         
   0   8   6      57535.33      44578.36      2189.61 o                         
   1   8   6       3670.52       4311.06       195.45 o                         
   2   8   6       3263.07       2571.03       176.61 o                         
   3   8   6       6483.06       6356.41       318.63 o                         
   4   8   6       1062.20        789.68        53.35 o                         
   5   8   6       1635.87       1123.96        57.40 o                         
   6   8   6       3799.76       3589.50       115.59 o                         
   7   8   6        404.59        224.56        15.69 o                         
   8   8   6       5677.11       5366.85       162.70 o                         
   9   8   6      12016.48      12400.83       364.02 o                         
  10   8   6        462.44        385.53        37.38 o                         
  11   8   6       1983.87       1972.11        65.70 o                         
  12   8   6       2491.98       2742.17        90.34 o                         
  13   8   6        257.83        346.14        51.07 o                         
  14   8   6        297.41        312.88        45.65 o                         
  15   8   6        588.72        775.84       139.89 o                         
  16   8   6          3.02        195.49       245.80 o                         
  17   8   6        399.18        425.64        54.22 o                         
  18   8   6        359.76        543.70       121.15 o                         
  19   8   6          1.67          5.98        24.08 o                         
  20   8   6        284.70        281.25        40.88 o                         
  21   8   6        219.27        191.99        36.51 o                         
 -21   9   6          0.31          0.00        26.92 o                         
 -20   9   6          0.97         12.34        23.08 o                         
 -19   9   6          0.10          0.00        22.96 o                         
 -18   9   6         19.67          0.00        20.44 o                         
 -17   9   6          2.61         11.16        15.96 o                         
 -16   9   6         34.57         61.22        34.54 o                         
 -15   9   6         14.72          4.60        15.85 o                         
 -14   9   6         20.72          7.91        16.77 o                         
 -13   9   6          1.22         13.58        15.59 o                         
 -12   9   6         37.51         23.53        16.71 o                         
 -11   9   6        168.57        229.97        23.20 o                         
 -10   9   6        433.16        595.29        35.22 o                         
  -9   9   6         32.27         10.18        15.75 o                         
  -8   9   6         75.09         74.37        22.73 o                         
  -7   9   6        240.25        173.59        22.52 o                         
  -6   9   6         29.45         22.16        14.05 o                         
  -5   9   6        169.77        138.01        16.71 o                         
  -4   9   6        435.52        601.08        31.52 o                         
  -3   9   6         15.29         14.19        11.34 o                         
  -2   9   6       1144.50       1103.84        61.53 o                         
  -1   9   6        699.65        568.51        34.78 o                         
   0   9   6          1.78         16.75        13.36 o                         
   1   9   6        995.76        974.81        53.65 o                         
   2   9   6        932.19       1059.29        52.03 o                         
   3   9   6        163.60        138.22        14.27 o                         
   4   9   6        282.29        341.18        37.43 o                         
   5   9   6         66.89         62.35        10.77 o                         
   6   9   6         57.68         12.20        11.49 o                         
   7   9   6        146.12        135.09        16.67 o                         
   8   9   6          7.09         18.50        15.42 o                         
   9   9   6         32.28         13.46        16.06 o                         
  10   9   6        339.28        391.96        41.57 o                         
  11   9   6         74.81         64.39        20.43 o                         
  12   9   6         27.44         29.12        26.03 o                         
  13   9   6         29.19         41.77        30.43 o                         
  14   9   6         15.60         27.35        42.83 o                         
  16   9   6         10.41         40.42        22.23 o                         
  17   9   6          0.49         37.69        31.41 o                         
  18   9   6          1.05         31.01        23.39 o                         
  19   9   6          5.48          0.00        31.17 o                         
  20   9   6          0.18          2.99        24.08 o                         
 -20  10   6         11.20         13.46        23.08 o                         
 -19  10   6          0.22         28.55        21.54 o                         
 -18  10   6         12.58          0.00        21.01 o                         
 -17  10   6          6.00         14.55        15.96 o                         
 -16  10   6          0.77          9.53        16.32 o                         
 -15  10   6          0.72         23.10        21.84 o                         
 -14  10   6          1.07         19.60        33.62 o                         
 -13  10   6        161.26        211.84        44.96 o                         
 -12  10   6        183.43        159.75        26.75 o                         
 -11  10   6          6.07         17.58        16.06 o                         
 -10  10   6        190.89        130.56        28.26 o                         
  -9  10   6        837.18        782.58        51.45 o                         
  -8  10   6        267.09        298.50        35.75 o                         
  -7  10   6         12.14         17.95        12.27 o                         
  -6  10   6         74.60         22.48        13.44 o                         
  -5  10   6         40.34         18.88        12.30 o                         
  -4  10   6        464.56        414.97        36.08 o                         
  -3  10   6        211.66        137.97        21.20 o                         
  -1  10   6        994.23       1126.71        46.17 o
[truncated: 517,672 more chars]
