# Supplementary material for: Disappeared supramolecular isomer reappears with perylene guest
Source: IUCrJ. 2020 Feb 27;7(Pt 2):324–30. doi: 10.1107/S2052252520001451 (PMC7055374; doi:10.1107/S2052252520001451)
Supplement: Supplementary file 4 [file m-07-00324-3sup4.hkl]

data_3                                                                          
_shelx_title ' shelxt_a.res in C2/c [Zn(dhbdc)(bpeb)].0.5perylene'              
_shelx_refln_list_code          4                                               
_shelx_F_calc_maximum      951.78                                               
_exptl_crystal_F_000      2768.00                                               
_reflns_d_resolution_high  0.7981                                               
                                                                                
loop_                                                                           
 _space_group_symop_operation_xyz                                               
 'x, y, z'                                                                      
 '-x, y, -z+1/2'                                                                
 'x+1/2, y+1/2, z'                                                              
 '-x+1/2, y+1/2, -z+1/2'                                                        
 '-x, -y, -z'                                                                   
 'x, -y, z-1/2'                                                                 
 '-x+1/2, -y+1/2, -z'                                                           
 'x+1/2, -y+1/2, z-1/2'                                                         
                                                                                
_cell_length_a    28.1798                                                       
_cell_length_b    14.8798                                                       
_cell_length_c    18.1581                                                       
_cell_angle_alpha  90.000                                                       
_cell_angle_beta  124.421                                                       
_cell_angle_gamma  90.000                                                       
                                                                                
_shelx_F_squared_multiplier     1.000                                           
                                                                                
loop_                                                                           
 _refln_index_h                                                                 
 _refln_index_k                                                                 
 _refln_index_l                                                                 
 _refln_F_squared_calc                                                          
 _refln_F_squared_meas                                                          
 _refln_F_squared_sigma                                                         
 _refln_observed_status                                                         
   4   0   0     150509.50     165624.78      5847.28 o                         
   6   0   0     168020.31     155718.33      5407.97 o                         
   8   0   0     201313.11     203854.12      7083.49 o                         
  10   0   0     143298.73     142856.91      4059.68 o                         
  12   0   0     113010.05     112306.34      2769.24 o                         
  14   0   0     104769.81      97514.04      3086.15 o                         
  16   0   0      89771.90      88257.56      3105.75 o                         
  18   0   0      12122.53      12067.59       418.14 o                         
  20   0   0      39834.50      40314.59      1491.62 o                         
  22   0   0      11434.86      11099.42       539.67 o                         
  24   0   0       9299.20       8553.46       520.14 o                         
  26   0   0       1399.33       1512.27       317.87 o                         
   3   1   0      10961.11      10355.39       485.21 o                         
   5   1   0        672.84        602.36        40.87 o                         
   7   1   0       2701.10       2894.70       428.64 o                         
   9   1   0       3793.40       3701.77        95.36 o                         
  11   1   0          2.38         74.01        32.05 o                         
  13   1   0        684.76        768.09        51.71 o                         
  15   1   0        756.28        811.66        75.84 o                         
  17   1   0          8.41         80.35        69.96 o                         
  19   1   0       1039.75       1044.23       127.67 o                         
  21   1   0        782.82        779.64        99.40 o                         
  23   1   0       1013.30        906.73       129.40 o                         
  25   1   0         15.48        187.83       129.41 o                         
  27   1   0        114.86        -89.35       159.95 o                         
   0   2   0      51015.16      46533.62      1146.24 o                         
   2   2   0       3576.43       5454.94       124.92 o                         
   4   2   0     159541.64     156213.17      4430.42 o                         
   6   2   0       9669.08      11503.81       335.06 o                         
   8   2   0      14671.73      13334.34       357.03 o                         
  10   2   0      26234.55      24840.27       575.08 o                         
  12   2   0      28782.16      28729.70       723.13 o                         
  14   2   0      48706.08      48993.88       965.91 o                         
  16   2   0       1814.00       1771.07       145.74 o                         
  18   2   0       2363.17       2165.07       205.33 o                         
  20   2   0       6062.71       6345.47       408.14 o                         
  22   2   0        528.99        736.99       173.38 o                         
  24   2   0       2126.68       1960.56       200.84 o                         
  26   2   0        466.35        504.60       149.38 o                         
   1   3   0      15595.95      15435.75       285.79 o                         
   3   3   0       6174.30       5387.43       140.93 o                         
   5   3   0       3368.85       2720.25       155.47 o                         
   7   3   0       6230.41       6496.34       193.75 o                         
   9   3   0      16789.09      15813.88       359.21 o                         
  11   3   0       1740.45       1993.32        67.36 o                         
  13   3   0         58.22        143.20        50.49 o                         
  15   3   0          2.82        -75.36        75.36 o                         
  17   3   0        168.80        272.06        78.27 o                         
  19   3   0        184.68        154.30        91.61 o                         
  21   3   0        106.12         73.85       139.25 o                         
  23   3   0        220.46        182.48       183.01 o                         
  25   3   0        399.57         87.70       128.87 o                         
  27   3   0        414.47        979.28       189.25 o                         
   0   4   0       3999.60       4799.84       127.56 o                         
   2   4   0       1602.68       3208.63        68.62 o                         
   4   4   0       4045.88       4320.06       105.91 o                         
   6   4   0         83.97        156.05        24.83 o                         
   8   4   0         30.47        354.24        36.39 o                         
  10   4   0         87.61        135.46        35.20 o                         
  12   4   0         40.11         32.46        45.61 o                         
  14   4   0        162.44        215.13        64.58 o                         
  16   4   0         54.19        191.72        76.70 o                         
  18   4   0       7804.33       7400.51       292.64 o                         
  20   4   0       2280.88       2503.54       202.98 o                         
  22   4   0        678.07        620.94       125.87 o                         
  24   4   0          4.49        -83.31       124.77 o                         
  26   4   0          3.02        -30.33       157.36 o                         
   1   5   0          0.22         62.04        16.22 o                         
   3   5   0         92.46        173.81        21.16 o                         
   5   5   0       1241.94        932.37        36.60 o                         
   7   5   0         25.15         78.06        26.60 o                         
   9   5   0       5676.05       5865.39       115.84 o                         
  11   5   0       2187.07       2098.29        82.50 o                         
  13   5   0         79.90        127.86        65.32 o                         
  15   5   0        306.15        342.64        75.15 o                         
  17   5   0        294.86        296.93        84.62 o                         
  19   5   0       4161.88       4107.70       181.74 o                         
  21   5   0       3008.44       3191.49       221.54 o                         
  23   5   0        515.68        486.78       138.51 o                         
  25   5   0         15.66        180.08       156.21 o                         
   0   6   0      18511.12      17593.21       446.64 o                         
   2   6   0        533.64        650.27        42.87 o                         
   4   6   0       8347.31      10462.82       215.71 o                         
   6   6   0       9515.49      10921.58       237.85 o                         
   8   6   0       6725.03       6278.98       123.39 o                         
  10   6   0        288.17        353.26        68.37 o                         
  12   6   0       2852.98       3153.40       123.41 o                         
  14   6   0        452.31        629.24        83.92 o                         
  16   6   0        186.68        295.55        84.75 o                         
  18   6   0       2323.50       2050.12       185.94 o                         
  20   6   0       1688.12       1771.53       175.17 o                         
  22   6   0        838.02        666.79       138.51 o                         
  24   6   0        679.35        847.64       260.07 o                         
  26   6   0         67.13        963.23       279.25 o                         
   1   7   0        275.02        475.59        70.68 o                         
   3   7   0        403.86        574.31        87.49 o                         
   5   7   0          3.12        127.27        37.42 o                         
   7   7   0       1078.00       1282.84        60.52 o                         
   9   7   0       1109.77       1132.84        69.05 o                         
  11   7   0        407.65        372.28        69.82 o                         
  13   7   0        144.57        132.18        75.70 o                         
  15   7   0          0.09         75.84        88.70 o                         
  17   7   0         86.93        529.96       173.38 o                         
  19   7   0        915.18        565.55       121.23 o                         
  21   7   0         65.66         83.87       122.98 o                         
  23   7   0          2.82         50.09       172.10 o                         
  25   7   0         11.57       -288.97       288.97 o                         
   0   8   0      11604.17      12784.80       347.85 o                         
   2   8   0       4925.15       5069.49       120.37 o                         
   4   8   0        964.97       1029.87        54.75 o                         
   6   8   0        907.56       1202.46        62.10 o                         
   8   8   0      12092.88      13171.10       297.04 o                         
  10   8   0       7878.63       7682.75       212.61 o                         
  12   8   0       3458.12       3422.91       166.89 o                         
  14   8   0         94.47        302.50       105.79 o                         
  16   8   0       2235.96       2495.29       265.37 o                         
  18   8   0       1973.64       2050.43       170.11 o                         
  20   8   0       6155.38       6102.51       273.24 o                         
  22   8   0         75.87        267.12       150.15 o                         
  24   8   0        141.57        528.99       164.80 o                         
   1   9   0        301.16        316.63        64.53 o                         
   3   9   0        129.86        127.36        58.55 o                         
   5   9   0          8.69         -2.56        56.32 o                         
   7   9   0        590.30        610.14        73.77 o                         
   9   9   0        803.02        910.01        89.74 o                         
  11   9   0       4528.49       4392.90       236.34 o                         
  13   9   0        248.99         88.45       101.27 o                         
  15   9   0         18.04         64.74       105.37 o                         
  17   9   0        458.04        463.07       118.81 o                         
  19   9   0        896.62       1165.51       180.40 o                         
  21   9   0        324.90        213.58       156.26 o                         
  23   9   0        197.72        153.27       226.36 o                         
   0  10   0       5969.17       6192.65       314.54 o                         
   2  10   0       7338.57       7543.99       253.03 o                         
   4  10   0      13332.78      14269.03       450.39 o                         
   6  10   0      13044.74      12756.28       323.48 o                         
   8  10   0       3764.02       3299.60       138.62 o                         
  10  10   0       3143.41       3318.51       168.62 o                         
  12  10   0      16840.42      17664.76       490.96 o                         
  14  10   0        344.69        444.70       131.61 o                         
  16  10   0       8896.01       9001.99       344.15 o                         
  18  10   0       3719.32       3642.38       203.12 o                         
  20  10   0       4047.20       4428.76       226.16 o                         
  22  10   0       1316.41       1933.64       221.92 o                         
   1  11   0         37.59         83.26        84.92 o                         
   3  11   0        177.23        312.52        74.68 o                         
   5  11   0         57.64        -44.20        73.98 o                         
   7  11   0        130.81        173.64        83.63 o                         
   9  11   0       4609.44       3644.14       187.71 o                         
  11  11   0        255.29        467.28       120.06 o                         
  13  11   0        770.33        721.76       139.03 o                         
  15  11   0        433.01        478.93       153.08 o                         
  17  11   0        112.84         21.14       160.75 o                         
  19  11   0        270.18         96.32       157.36 o                         
  21  11   0        283.51        341.59       155.51 o                         
   0  12   0      23908.66      24116.34       744.67 o                         
   2  12   0      37669.13      37770.96       866.64 o                         
   4  12   0       2949.73       2740.26       143.50 o                         
   6  12   0       8134.56       8265.43       244.97 o                         
   8  12   0       8314.55       8537.88       280.26 o                         
  10  12   0       1346.41       1336.08       137.36 o                         
  12  12   0       5062.91       5025.04       255.85 o                         
  14  12   0       5641.19       5970.69       269.91 o                         
  16  12   0       7858.53       7519.29       303.58 o                         
  18  12   0        713.71       1043.75       139.89 o                         
  20  12   0       2069.37       1996.50       182.85 o                         
   1  13   0         87.73        122.31        85.97 o                         
   3  13   0         22.50         74.47        85.22 o                         
   5  13   0        117.89        264.47       122.35 o                         
   7  13   0        166.24        208.62       109.39 o                         
   9  13   0        325.24        217.66       113.20 o                         
  11  13   0        671.92        865.13       126.09 o                         
  13  13   0        721.40       1011.44       156.67 o                         
  15  13   0        593.44        691.98       213.05 o                         
  17  13   0        523.14        533.43       137.63 o                         
  19  13   0         94.25         36.47       150.68 o                         
   0  14   0       1766.62       1766.00       176.69 o                         
   2  14   0      23983.35      22906.18       550.05 o                         
   4  14   0       1184.72       1499.25       119.45 o                         
   6  14   0       2476.15       1974.62       240.81 o                         
   8  14   0       4084.73       3898.54       213.23 o                         
  10  14   0       7131.50       6753.74       277.31 o                         
  12  14   0       6917.64       6513.96       319.52 o                         
  14  14   0       4980.32       4667.72       621.15 o                         
  16  14   0       3957.33       3433.31       285.07 o                         
  18  14   0       1987.28       1797.94       183.52 o                         
   1  15   0        205.55        224.33        97.00 o                         
   3  15   0        578.13        466.18       129.65 o                         
   5  15   0          0.95        143.79       104.27 o                         
   7  15   0        298.83        180.85       160.69 o                         
   9  15   0        980.07        910.74       122.09 o                         
  11  15   0        572.80        525.19       142.55 o                         
  13  15   0         76.08       -113.83       113.83 o                         
  15  15   0          0.53        -58.51       137.10 o                         
  17  15   0        102.13        263.15       443.08 o                         
   0  16   0         78.68         24.39       260.07 o                         
   2  16   0       1392.35       1586.80       257.21 o                         
   4  16   0       1120.83       1318.30       159.88 o                         
   6  16   0       3001.96       3288.54       229.48 o                         
   8  16   0       1312.94       1793.07       153.60 o                         
  10  16   0        534.87        783.64       126.33 o                         
  12  16   0       2299.01       2801.38       198.36 o                         
  14  16   0        277.46        149.30       178.20 o                         
   1  17   0         31.74       -150.73       150.73 o                         
   3  17   0        138.79          3.45       159.76 o                         
   5  17   0         22.09        178.75       284.15 o                         
   7  17   0         46.74        118.64       255.00 o                         
   9  17   0        302.72        812.69       172.10 o                         
  11  17   0         11.32       -211.91       211.91 o                         
   4  18   0         22.06       -144.48       260.07 o                         
   6  18   0        504.53        481.61       298.60 o                         
 -27   1   1        973.54        875.29       156.21 o                         
 -25   1   1        142.32         67.43       144.48 o                         
 -23   1   1        566.56        700.67       141.84 o                         
 -21   1   1       5278.19       5591.22       323.86 o                         
 -19   1   1        281.69        351.51        87.28 o                         
 -17   1   1       2658.27       2865.04       127.89 o                         
 -15   1   1       6370.79       6372.88       190.47 o                         
 -13   1   1      10462.19      10042.09       210.75 o                         
 -11   1   1       6708.38       6480.00       256.48 o                         
  -9   1   1      18695.27      17310.63       500.51 o                         
  -7   1   1      37784.09      40565.11      1154.87 o                         
  -5   1   1       7706.27       6523.91       171.01 o                         
  -3   1   1      19261.10      15913.05       388.13 o                         
   1   1   1       6920.59       6530.34       146.46 o                         
   3   1   1      32935.62      27621.05       683.89 o                         
   5   1   1      58553.60      60335.88      1488.19 o                         
   7   1   1      23047.06      22901.44       511.74 o                         
   9   1   1       5067.03       4553.79       107.44 o                         
  11   1   1      14163.85      14144.35       252.81 o                         
  13   1   1      16264.04      15958.80       329.56 o                         
  15   1   1       5736.98       6049.26       180.69 o                         
  17   1   1          0.81         74.67        71.86 o                         
  19   1   1      10419.99      10219.43       352.76 o                         
  21   1   1       1523.82       1474.59       135.74 o                         
  23   1   1       2103.74       1660.09       145.12 o                         
  27   1   1        171.66       -103.42       257.75 o                         
 -28   2   1       1223.89        612.18       183.52 o                         
 -26   2   1        525.37        404.79       187.83 o                         
 -24   2   1       2108.94       1889.38       194.03 o                         
 -22   2   1       1456.25       1737.25       140.54 o                         
 -20   2   1       1598.39       1678.42       122.74 o                         
 -18   2   1       3730.61       3786.65       157.93 o                         
 -16   2   1         91.98         78.98        70.61 o                         
 -14   2   1       8178.51       8134.89       183.95 o                         
 -12   2   1      13776.72      14056.64       368.31 o                         
 -10   2   1      16371.16      17050.15       434.07 o                         
  -8   2   1      17658.79      18634.57       465.95 o                         
  -6   2   1     322305.41     343303.25     12255.55 o                         
  -4   2   1       6500.70       8700.12       217.90 o                         
  -2   2   1       4049.25       3867.21        69.75 o                         
   0   2   1       4512.12       7475.24       141.99 o                         
   2   2   1     117628.70     113871.23      2798.18 o                         
   4   2   1     279294.88     284142.62     13957.17 o                         
   6   2   1      17881.99      20466.12       457.47 o                         
   8   2   1      18759.34      21073.34       521.95 o                         
  10   2   1      61211.37      64402.17      1204.99 o                         
  12   2   1      13429.50      14969.17       272.54 o                         
  14   2   1       2043.42       2084.82       108.03 o                         
  16   2   1       8916.35       9358.70       244.14 o                         
  18   2   1       9878.69       9819.49       260.31 o                         
  20   2   1        319.31        505.81       162.67 o                         
  22   2   1       6193.09       5895.19       260.44 o                         
  24   2   1       2367.13       2348.51       210.81 o                         
  26   2   1       2942.41       3350.25       268.97 o                         
 -27   3   1          5.12       -187.83       187.83 o                         
 -25   3   1          1.44       -124.77       124.77 o                         
 -23   3   1          6.85        -64.59       293.78 o                         
 -21   3   1        510.72        739.81       107.29 o                         
 -19   3   1       1058.91       1160.54       103.72 o                         
 -17   3   1        718.29        883.22       133.97 o                         
 -15   3   1        760.09        803.82        75.60 o                         
 -13   3   1        207.27        244.79        44.31 o                         
 -11   3   1        256.62         85.40        31.18 o                         
  -9   3   1        938.07       1507.31        48.48 o                         
  -7   3   1         57.35         81.54        16.47 o                         
  -5   3   1        363.62        572.53        31.02 o                         
  -3   3   1       3239.19       2273.30        89.74 o                         
  -1   3   1      15178.67      17549.25       308.19 o                         
   1   3   1      11595.97      10544.60       200.74 o                         
   3   3   1       6759.60       7359.11       253.44 o                         
   5   3   1       8886.49       7766.81       202.19 o                         
   7   3   1       8079.10       8509.89       201.52 o                         
   9   3   1         62.71        -16.31        31.64 o                         
  11   3   1        196.94        223.19        44.67 o                         
  13   3   1         21.93         50.53        59.68 o                         
  15   3   1       1521.79       1401.72        93.99 o                         
  17   3   1       2739.31       2716.78       138.59 o                         
  19   3   1       2159.11       2288.27       160.56 o                         
  21   3   1        713.64        685.28       125.87 o                         
  23   3   1        147.31         38.53       122.60 o                         
  25   3   1         64.43        -66.53       146.32 o                         
 -28   4   1       2962.91       2706.67       317.87 o                         
 -26   4   1       1761.57       1406.31       260.07 o                         
 -24   4   1       2344.18       2076.77       206.98 o                         
 -22   4   1       7113.77       7566.28       368.90 o                         
 -20   4   1      10439.77       9917.80       372.30 o                         
 -18   4   1       6070.36       5909.22       193.48 o                         
 -16   4   1       4815.80       4741.96       211.62 o                         
 -14   4   1       6783.92       6943.97       192.70 o                         
 -12   4   1       3820.07       2565.76       104.20 o                         
 -10   4   1      76990.30      92432.05      1862.61 o                         
  -8   4   1      63554.68      68919.77      1970.51 o                         
  -6   4   1      35122.08      39763.21       743.71 o                         
  -4   4   1       2981.30       2945.93       114.69 o                         
  -2   4   1      25786.26      27404.29       514.37 o                         
   0   4   1       2981.94       3684.14        85.56 o                         
   2   4   1      22760.09      24496.24       498.75 o                         
   4   4   1      33780.24      32340.30       569.96 o                         
   6   4   1      41440.47      44796.82       741.68 o                         
   8   4   1     120736.23     125527.90      2337.29 o                         
  10   4   1       3655.26       4214.25        96.97 o                         
  12   4   1      13572.29      12443.58       238.27 o                         
  14   4   1      26544.20      25504.48       482.48 o                         
  16   4   1        181.55        311.91        80.34 o                         
  18   4   1       5235.98       5397.62       485.21 o                         
  20   4   1       1200.93       1267.84       167.15 o                         
  22   4   1       5377.26       5411.26       279.34 o                         
  24   4   1       2957.44       3148.27       281.32 o                         
  26   4   1        881.31        438.27       197.52 o                         
 -27   5   1       1093.00       1162.97       194.37 o                         
 -25   5   1       1062.86        923.71       322.68 o                         
 -23   5   1       1752.79       1683.83       288.97 o                         
 -21   5   1       1643.14       1517.37       130.41 o                         
 -19   5   1        702.33        673.21       124.30 o                         
 -17   5   1        460.77        551.35        84.83 o                         
 -15   5   1          1.26         62.37        97.79 o                         
 -13   5   1         42.58        118.88        52.66 o                         
 -11   5   1          8.28        -42.04        43.99 o                         
  -9   5   1       1403.97       1343.05        69.57 o                         
  -7   5   1       1989.08       1828.28        56.28 o                         
  -5   5   1       1909.00       1616.47        48.07 o                         
  -3   5   1       1015.12       1070.31        53.78 o                         
  -1   5   1        834.20        825.65        34.22 o                         
   1   5   1        938.54       1296.60        38.83 o                         
   3   5   1        155.12        189.24        24.08 o                         
   5   5   1        632.70        843.89        56.89 o                         
   7   5   1       3556.49       3007.17        73.68 o                         
   9   5   1       2984.48       2807.32        79.81 o                         
  11   5   1       2319.23       2242.39        92.56 o                         
  13   5   1        228.87        204.65        65.76 o                         
  15   5   1         13.51         15.36        73.69 o                         
  17   5   1         40.19        -64.91        82.53 o                         
  19   5   1        206.62        362.32       103.74 o                         
  21   5   1        569.68        666.94       132.68 o                         
  23   5   1        421.14        505.69       143.03 o                         
  25   5   1        333.55        207.09       177.09 o                         
 -26   6   1       2743.96       2326.70       234.91 o                         
 -24   6   1       1753.85       1861.98       197.17 o                         
 -22   6   1        108.30        194.15       163.82 o                         
 -20   6   1        149.71        243.67       103.82 o                         
 -18   6   1       6245.69       6408.78       234.44 o                         
 -16   6   1       3626.77       3313.04       168.61 o                         
 -14   6   1       4076.06       4147.05       169.79 o                         
 -12   6   1        712.39        898.26        86.01 o                         
 -10   6   1      10588.83      10747.48       201.45 o                         
  -8   6   1      18923.35      18211.77       377.99 o                         
  -6   6   1      37054.65      38365.46       782.53 o                         
  -4   6   1       1985.79       2080.94        55.94 o                         
  -2   6   1       1484.44        981.81        50.68 o                         
   0   6   1         62.24         62.88        26.77 o                         
   2   6   1       9916.19       8402.01       174.86 o                         
   4   6   1      54932.73      61490.67      1152.00 o                         
   6   6   1      11136.03      11099.29       183.07 o                         
   8   6   1       9103.07       8645.24       149.62 o                         
  10   6   1       6659.72       6238.99       148.35 o                         
  12   6   1       9509.30       9268.90       243.96 o                         
  14   6   1      10470.31       9795.50       253.71 o                         
  16   6   1       8259.49       8491.93       251.06 o                         
  18   6   1       9669.47      10303.43       323.88 o                         
  20   6   1       4600.67       4492.74       236.95 o                         
  22   6   1       9992.69       9869.30       425.65 o                         
  24   6   1       4622.92       4539.75       306.50 o                         
 -25   7   1        586.58        419.46       178.10 o                         
 -23   7   1        169.63         29.34       143.49 o                         
 -21   7   1       2126.52       1966.69       162.04 o                         
 -19   7   1        273.44        313.35       103.44 o                         
 -17   7   1        317.54        290.88       130.14 o                         
 -15   7   1        213.24        269.20        89.24 o                         
 -13   7   1        261.72        474.67       111.94 o                         
 -11   7   1        468.07        733.22        81.39 o                         
  -9   7   1       1575.47       1519.31        68.18 o                         
  -7   7   1        219.26        367.45        54.58 o                         
  -5   7   1       3591.13       3142.25        79.42 o                         
  -3   7   1      17834.71      18202.26       295.74 o                         
  -1   7   1       1846.39       1639.07        62.98 o                         
   1   7   1       6468.43       6248.62       176.30 o                         
   3   7   1       4586.54       4360.20        91.56 o                         
   5   7   1        426.74        527.39        42.30 o                         
   7   7   1         51.01         82.90        56.63 o                         
   9   7   1       2680.50       2210.57        91.94 o                         
  11   7   1       5094.99       4631.45       148.86 o                         
  13   7   1       3931.10       3915.94       151.93 o                         
  15   7   1        678.09        764.46       103.83 o                         
  17   7   1       1704.14       1672.23       176.20 o                         
  19   7   1         13.34       -110.58       110.58 o                         
  21   7   1       3751.06       3602.58       258.82 o                         
  23   7   1       3316.44       3775.25       292.64 o                         
  25   7   1        891.24        683.89       250.44 o                         
 -26   8   1        591.63         96.32       529.78 o                         
 -24   8   1       2244.29       2533.29       298.60 o                         
 -22   8   1       7200.75       7406.32       309.84 o                         
 -20   8   1       1199.44       1337.29       199.41 o                         
 -18   8   1       5746.36       5577.72       247.27 o                         
 -16   8   1       5816.95       5852.19       240.52 o                         
 -14   8   1       4356.61       4097.90       182.21 o                         
 -12   8   1       6750.77       6234.02       323.26 o                         
 -10   8   1      11972.30      11565.62       411.69 o                         
  -8   8   1      16419.62      15363.58       349.70 o                         
  -6   8   1      21121.25      20323.00       356.52 o                         
  -4   8   1      20838.99      19629.25       309.31 o                         
  -2   8   1      11105.24      11472.14       191.22 o                         
   0   8   1       8880.63       8300.00       172.81 o                         
   2   8   1      11552.00      11627.53       195.07 o                         
   4   8   1      27493.77      26507.83       411.80 o                         
   6   8   1      38321.08      38412.11       795.57 o                         
   8   8   1      14695.54      14124.61       319.27 o                         
  10   8   1      17203.86      16541.34       384.36 o                         
  12   8   1      11177.28      10536.18       321.61 o                         
  14   8   1       7885.02       7825.30       295.56 o                         
  16   8   1       3245.83       3237.98       197.12 o                         
  18   8   1       2050.85       2104.92       210.81 o                         
  20   8   1       3585.97       3447.98       231.31 o                         
  22   8   1       2534.41       2205.79       327.50 o                         
  24   8   1       1876.01       2302.11       375.66 o                         
 -25   9   1         61.33       -356.39       356.39 o                         
 -23   9   1         82.28        230.48       167.55 o                         
 -21   9   1         63.75         20.49       159.95 o                         
 -19   9   1          0.31         77.06       163.75 o                         
 -17   9   1          1.02       -104.98       110.95 o                         
 -15   9   1        187.42        118.86       178.20 o                         
 -13   9   1          7.14        -73.21       117.89 o                         
 -11   9   1        667.21        598.44       124.77 o                         
  -9   9   1        143.52        185.93        72.82 o                         
  -7   9   1        136.97        120.15        63.29 o                         
  -5   9   1          1.39         98.05        68.28 o                         
  -3   9   1        478.46        508.64        61.45 o                         
  -1   9   1       2026.02       1839.80       113.32 o                         
   1   9   1       1373.91       1416.08        80.89 o                         
   3   9   1        109.34         64.24        58.05 o                         
   5   9   1        528.04        515.07        72.51 o                         
   7   9   1       2841.28       2550.28       128.71 o                         
   9   9   1       2530.01       2142.45       187.13 o                         
  11   9   1        385.76        565.07       176.33 o                         
  13   9   1        274.88        181.29       110.00 o                         
  15   9   1        332.44        448.61       119.01 o                         
  17   9   1        795.20        741.69       240.81 o                         
  19   9   1        274.06        190.28       179.63 o                         
  21   9   1         56.71         -0.50       151.54 o                         
  23   9   1         95.42        330.95       206.92 o                         
 -24  10   1       1071.42        886.17       356.39 o                         
 -22  10   1       1866.91       1657.12       163.37 o                         
 -20  10   1       1233.66       1373.40       161.27 o                         
 -18  10   1       1162.46       1154.02       131.45 o                         
 -16  10   1        614.87        588.67       115.23 o                         
 -14  10   1       3577.97       3956.62       302.88 o                         
 -12  10   1       2612.86       2604.01       167.74 o                         
 -10  10   1      16736.28      15346.51       385.60 o                         
  -8  10   1       8169.76       7903.41       209.77 o                         
  -6  10   1       4989.47       4704.52       177.95 o                         
  -4  10   1      10583.60      10098.22       269.55 o                         
  -2  10   1      11960.31      11524.86       281.33 o                         
   0  10   1      12234.01      12403.04       478.26 o                         
   2  10   1       6623.01       6221.81       208.39 o                         
   4  10   1      12049.14      11230.45       289.65 o                         
   6  10   1      14677.68      14165.11       353.65 o                         
   8  10   1        280.92        479.71        84.34 o                         
  10  10   1      23848.97      22582.20       545.12 o                         
  12  10   1        183.39         75.57       132.08 o                         
  14  10   1        393.04        357.99       113.68 o                         
  16  10   1       3771.07       3531.80       202.18 o                         
  18  10   1       3446.26       3255.90       447.68 o                         
  20  10   1       1294.64       1303.93       180.79 o                         
  22  10   1        224.27        158.85       194.01 o                         
 -23  11   1         26.23        597.20       337.13 o                         
 -21  11   1          9.97        -48.88       148.29 o                         
 -19  11   1         23.14         45.57       178.75 o                         
 -17  11   1         14.17       -119.57       119.57 o                         
 -15  11   1         75.95         16.89       145.86 o                         
 -13  11   1        217.61        411.83       114.45 o                         
 -11  11   1        504.82        254.45       161.77 o                         
  -9  11   1        607.84        889.41       110.16 o                         
  -7  11   1        290.18        335.90        84.37 o                         
  -5  11   1        330.76        360.85        78.69 o                         
  -3  11   1       4157.44       4093.85       153.54 o                         
  -1  11   1       4137.04       4292.24       158.38 o                         
   1  11   1        747.26        774.20        81.24 o                         
   3  11   1          0.34        -26.82        70.37 o                         
   5  11   1        197.88        303.46        79.06 o                         
   7  11   1       2066.79       2118.90       133.13 o                         
   9  11   1        313.57        323.93       131.31 o                         
  11  11   1        466.97        505.82       132.08 o                         
  13  11   1        383.08        381.63       122.25 o                         
  15  11   1         40.44        -96.89       136.09 o                         
  17  11   1         65.90        117.32       119.44 o                         
  19  11   1        199.61        186.22       198.28 o                         
  21  11   1          5.09         -3.91       202.73 o                         
 -22  12   1        427.71         49.64       269.70 o                         
 -20  12   1        982.77        532.61       168.83 o                         
 -18  12   1         59.79        212.79       127.12 o                         
 -16  12   1        540.69        788.79       163.22 o                         
 -14  12   1        583.69        579.31       161.82 o                         
 -12  12   1        146.08         37.21       120.64 o                         
 -10  12   1       1430.71       1643.87       162.70 o                         
  -8  12   1         11.67        -91.14       157.70 o                         
  -6  12   1          1.20         49.42        83.27 o                         
  -4  12   1       8920.80       8372.44       241.62 o                         
  -2  12   1         92.97        510.69        94.08 o                         
   0  12   1        271.40        320.42        85.10 o                         
   2  12   1       4590.41       4442.91       168.87 o                         
   4  12   1         93.20         39.99        79.92 o                         
   6  12   1         39.28         23.52        89.30 o                         
   8  12   1       2669.68       2602.43       172.00 o                         
  10  12   1        150.66         -9.07       107.76 o                         
  12  12   1       1005.06        992.12       211.91 o                         
  14  12   1        312.45        364.20       222.06 o                         
  16  12   1         44.34        414.38       154.34 o                         
  18  12   1        546.12        533.13       134.80 o                         
  20  12   1         46.41        388.38       179.63 o                         
 -21  13   1        148.22       -163.75       260.07 o                         
 -19  13   1       1547.73       1629.43       172.40 o                         
 -17  13   1        438.99        195.08       208.30 o                         
 -15  13   1         32.14        144.73       129.35 o                         
 -13  13   1          4.73        -17.68       112.92 o                         
 -11  13   1        883.18        847.64       192.65 o                         
  -9  13   1         22.61        -53.45       128.39 o                         
  -7  13   1        384.48        299.39       100.46 o                         
  -5  13   1        964.93        885.00        97.53 o                         
  -3  13   1       2700.61       2341.70       142.37 o                         
  -1  13   1        167.58        299.11        87.66 o                         
   1  13   1         34.44         14.37        80.09 o                         
   3  13   1         41.27        -84.78        84.78 o                         
   5  13   1          4.98        178.77        89.63 o                         
   7  13   1        204.07        285.87       103.72 o                         
   9  13   1          3.61        146.20       197.46 o                         
  11  13   1        762.99        775.43       121.54 o                         
  13  13   1        411.61        433.42       110.11 o                         
  15  13   1          0.28       -102.82       146.83 o                         
  17  13   1          6.23        -24.22       120.06 o                         
  19  13   1        193.69        191.66       284.15 o                         
 -18  14   1        300.25        685.25       226.01 o                         
 -16  14   1        650.94        818.08       130.37 o                         
 -14  14   1        795.02        878.33       126.09 o                         
 -12  14   1        914.50        905.47       138.50 o                         
 -10  14   1       1656.01       1621.19       142.99 o                         
  -8  14   1       5157.37       5090.72       244.49 o                         
  -6  14   1       6545.94       6712.77       375.85 o                         
  -4  14   1      12206.84      12437.81       330.37 o                         
  -2  14   1        497.54        990.80       101.51 o                         
   0  14   1         26.22        225.55        89.81 o                         
   2  14   1      19544.80      19509.58       477.47 o                         
   4  14   1       2464.65       2265.64       238.87 o                         
   6  14   1       5132.15       5190.82       224.77 o                         
   8  14   1       5189.23       5420.75       231.14 o                         
  10  14   1       3944.10       3959.31       207.41 o                         
  12  14   1       1281.85       1454.21       135.25 o                         
  14  14   1        385.57        516.46       117.03 o                         
  16  14   1        436.29        524.25       155.68 o                         
  18  14   1        425.82        223.24       404.56 o                         
 -17  15   1         22.77       -102.74       231.17 o                         
 -15  15   1         31.27        118.80       288.97 o                         
 -13  15   1         95.01         90.12       113.83 o                         
 -11  15   1        549.70        593.40       120.41 o                         
  -9  15   1        144.66        239.16       127.53 o                         
  -7  15   1        621.58        766.14       164.51 o                         
  -5  15   1       1462.46       1312.61       148.01 o                         
  -3  15   1        550.80        533.45       101.47 o                         
  -1  15   1        176.52         54.73       129.30 o                         
   1  15   1         32.82         74.92        94.28 o                         
   3  15   1        130.59        414.01       115.15 o                         
   5  15   1          5.71        147.68       102.40 o                         
   7  15   1        220.44        129.53       151.10 o                         
   9  15   1        214.50        313.13       112.70 o                         
  11  15   1        198.30        368.29       113.83 o                         
  13  15   1         21.51         65.20       132.68 o                         
  15  15   1         23.46         -9.63       207.09 o                         
 -14  16   1       1040.40        862.12       163.47 o                         
 -12  16   1       4151.80       3794.19       408.44 o                         
 -10  16   1       2409.37       2467.49       189.93 o                         
  -8  16   1      11754.53      11097.94       389.96 o                         
  -6  16   1       3108.25       2698.30       200.67 o                         
  -4  16   1       2983.94       3038.10       259.75 o                         
  -2  16   1       1505.90       1485.51       128.54 o                         
   0  16   1       1008.96       1101.54       151.54 o                         
   2  16   1       2557.45       2573.41       214.11 o                         
   4  16   1       3709.60       3984.51       216.72 o                         
   6  16   1      11463.09      11771.07       404.95 o                         
   8  16   1        451.36        318.09       121.34 o                         
  10  16   1       2214.08       2545.63       182.68 o                         
  12  16   1        745.12        476.91       145.37 o                         
 -11  17   1        543.65       1166.41       481.61 o                         
  -9  17   1         26.54       -162.12       162.12 o                         
  -7  17   1         79.39        -45.65       366.03 o                         
  -5  17   1         15.63        -10.68       141.27 o                         
  -3  17   1         16.89         97.08       399.74 o                         
  -1  17   1          0.14         78.79       163.11 o                         
   1  17   1        151.78        386.00       174.62 o                         
   3  17   1         28.95       1088.45       385.29 o                         
   5  17   1         60.39        119.31       169.47 o                         
   7  17   1        185.29        456.33       274.52 o                         
   9  17   1        113.90        320.27       313.05 o                         
  -8  18   1       8249.81       6097.23       597.20 o                         
  -6  18   1       1274.11       2022.78       269.70 o                         
  -4  18   1       1871.93       2051.68       279.34 o                         
  -2  18   1       1990.64       1897.56       471.98 o                         
 -28   0   2       1015.01        857.27       221.54 o                         
 -26   0   2       6905.79       7195.31       471.98 o                         
 -24   0   2      13449.90      14772.36       623.83 o                         
 -22   0   2      15701.65      15687.86       664.05 o                         
 -20   0   2      17728.19      17369.66       678.55 o                         
 -18   0   2       1809.32       1821.68       385.29 o                         
 -16   0   2       7076.11       7517.19       335.47 o                         
 -14   0   2      26288.13      24239.02       881.89 o                         
 -12   0   2      21162.85      19755.81      1001.76 o                         
 -10   0   2       9367.88       9199.51       691.30 o                         
  -8   0   2      40725.88      36419.65      1801.24 o                         
  -6   0   2       4758.53       4190.04       211.91 o                         
  -4   0   2       1460.52       4908.99       235.99 o                         
  -2   0   2      96195.02      88568.81      4353.79 o                         
   0   0   2       6870.68      13457.14       385.55 o                         
   2   0   2       1771.98       2225.72        88.54 o                         
   4   0   2        893.69       1244.05        64.44 o                         
   6   0   2       9418.54       9774.79       291.00 o                         
   8   0   2       5658.86       5717.66       185.32 o                         
  10   0   2      18760.49      19642.57       459.50 o                         
  12   0   2      12132.51      14114.57       357.13 o                         
  14   0   2       4158.78       3958.87       235.14 o                         
  16   0   2      17696.70      17980.21       577.32 o                         
  18   0   2       5082.39       6020.18       500.88 o                         
  20   0   2       3585.27       3764.44       298.60 o                         
  22   0   2        539.15        564.23       159.76 o                         
  24   0   2       9633.07      10316.17       712.79 o                         
  26   0   2       7571.24       7310.90       568.30 o                         
 -29   1   2        318.13        766.68       211.91 o                         
 -27   1   2        325.30        584.44       146.32 o                         
 -25   1   2         82.34        354.17       150.15 o                         
 -23   1   2         61.66        177.43       104.77 o                         
 -21   1   2       1550.35       1470.15       127.58 o                         
 -19   1   2        625.72        570.21       126.52 o                         
 -17   1   2       1025.23        987.85       109.13 o                         
 -15   1   2        681.59        524.19        47.74 o                         
 -13   1   2        253.72        332.24        33.41 o                         
 -11   1   2         50.66          3.75        21.27 o                         
  -9   1   2        776.75       1085.78        80.09 o                         
  -7   1   2       6369.10       7190.95       279.45 o                         
  -5   1   2        704.72        836.01        36.10 o                         
  -3   1   2      16673.24      13992.05       283.34 o                         
  -1   1   2       3379.22       1934.12        52.98 o                         
   1   1   2       1374.49       1466.25        51.72 o                         
   3   1   2       1373.67       1706.82       209.32 o                         
   5   1   2       8681.77       9163.97       376.77 o                         
   7   1   2       4429.66       4008.38       129.95 o                         
   9   1   2        607.28        789.34        85.78 o                         
  11   1   2       2904.58       2852.09       108.27 o                         
  13   1   2       7455.54       7630.22       203.31 o                         
  15   1   2      10518.87       9927.31       252.64 o                         
  17   1   2       1479.14       1453.43       145.66 o                         
  19   1   2       4379.70       4247.40       208.54 o                         
  21   1   2        334.50        239.96       179.35 o                         
  23   1   2        625.66        783.25       123.92 o                         
  25   1   2       1691.75       1541.80       190.71 o                         
 -28   2   2       1881.40       1972.84       274.52 o                         
 -26   2   2       1625.30       1839.84       269.70 o                         
 -24   2   2       2131.30       2134.08       186.47 o                         
 -22   2   2       5565.61       5516.66       345.54 o                         
 -20   2   2      12461.42      12083.14       329.25 o                         
 -18   2   2       3371.21       3173.07       149.18 o                         
 -16   2   2      28738.28      28232.80       602.39 o                         
 -14   2   2      18186.73      17497.76       344.57 o                         
 -12   2   2      17101.51      17315.92       416.41 o                         
 -10   2   2       6440.45       7047.87       183.52 o                         
  -8   2   2      43244.16      49617.83      1224.47 o                         
  -6   2   2     190484.66     197417.55      6855.32 o                         
  -4   2   2      76073.06      70841.65      1422.85 o                         
  -2   2   2     123595.34     132138.97      2903.38 o                         
   0   2   2     102503.68      98169.86      1971.42 o                         
   2   2   2      78632.40      87273.60      1922.09 o                         
   4   2   2        104.86         65.02        19.26 o                         
   6   2   2      19040.03      18793.06       386.67 o                         
   8   2   2      22467.48      23488.54       528.98 o                         
  10   2   2       1112.05       1049.67        58.68 o                         
  12   2   2      22519.69      21867.35       437.56 o                         
  14   2   2      11712.51      10807.62       434.36 o                         
  16   2   2      17740.13      18353.92       451.43 o                         
  18   2   2       8999.64       8284.71       438.96 o                         
  20   2   2          6.01        -85.49        99.02 o                         
  22   2   2       4451.27       4405.26       242.15 o                         
  24   2   2       1750.68       1920.86       394.92 o                         
 -29   3   2         12.87        154.12       250.44 o                         
 -27   3   2         16.51       -111.52       153.14 o                         
 -25   3   2        918.28       1029.90       281.35 o                         
 -23   3   2       3634.77       3335.93       190.58 o                         
 -21   3   2       1103.44       1091.97       144.67 o                         
 -19   3   2       2542.33       2290.91       129.37 o                         
 -17   3   2       2036.09       1976.83       109.01 o                         
 -15   3   2       1501.00       1838.51       102.02 o                         
 -13   3   2        113.21         66.24        38.69 o                         
 -11   3   2       7725.18       7459.17       180.37 o                         
  -9   3   2       3944.85       3509.24        75.05 o                         
  -7   3   2        478.84        278.69        54.22 o                         
  -5   3   2        765.47        694.93        30.87 o                         
  -3   3   2        932.67        766.39        50.23 o                         
  -1   3   2      40566.08      40799.77       760.37 o                         
   1   3   2      17984.23      16466.23       391.54 o                         
   3   3   2        240.60        486.40        50.05 o                         
   5   3   2       1298.72       1215.13        54.75 o                         
   7   3   2      13503.17      13063.36       300.66 o                         
   9   3   2        316.43        492.81        57.01 o                         
  11   3   2        768.66        861.99        58.88 o                         
  13   3   2        879.70        926.40        81.38 o                         
  15   3   2        937.38        852.49        99.69 o                         
  17   3   2         24.32         68.08       119.57 o                         
  19   3   2        864.55        845.62       105.95 o                         
  21   3   2        401.90        293.78       110.89 o                         
  23   3   2         35.84       -106.20       178.20 o                         
  25   3   2        115.68        196.83       288.97 o                         
 -28   4   2        204.79         12.84       216.73 o                         
 -26   4   2        113.06        -64.36       274.52 o                         
 -24   4   2         59.14        273.59       115.10 o                         
 -22   4   2        122.20        205.26       105.07 o                         
 -20   4   2       1148.60       1680.07       201.87 o                         
 -18   4   2        126.83        166.19        84.01 o                         
 -16   4   2       3113.75       3371.13       145.05 o                         
 -14   4   2       4329.13       5155.09       172.58 o                         
 -12   4   2         17.08         45.36        53.26 o                         
 -10   4   2          3.42        116.12        23.12 o                         
  -8   4   2      12613.46      12366.92       281.58 o                         
  -6   4   2      41438.27      41195.43       832.99 o                         
  -4   4   2        730.71        944.22        30.92 o                         
  -2   4   2         12.74         77.84        18.87 o                         
   0   4   2       3565.53       3339.16        92.69 o                         
   2   4   2        541.58        868.65        33.84 o                         
   4   4   2        506.62        546.01        39.99 o                         
   6   4   2        283.21        318.42        34.31 o                         
   8   4   2      55686.98      52247.64       900.49 o                         
  10   4   2       1861.15       2178.81        86.45 o                         
  12   4   2       1192.06       1319.08        92.62 o                         
  14   4   2        754.87        873.69       154.40 o                         
  16   4   2       3100.96       3193.46       157.04 o                         
  18   4   2       3289.39       3005.77       167.34 o                         
  20   4   2       1476.28       1554.28       141.81 o                         
  22   4   2       2587.45       2236.06       214.47 o                         
  24   4   2       1072.65       1099.58       173.58 o                         
 -27   5   2          3.50        151.52       170.89 o                         
 -25   5   2         11.82         64.67       149.30 o                         
 -23   5   2         44.16         55.77       202.28 o                         
 -21   5   2        546.26        433.44       106.76 o                         
 -19   5   2       1094.42       1211.06       151.54 o                         
 -17   5   2        487.40        547.17       126.96 o                         
 -15   5   2       2124.03       1950.09       120.76 o                         
 -13   5   2       2807.73       2435.92       169.28 o                         
 -11   5   2        196.39        283.16        35.76 o                         
  -9   5   2       5001.39       4716.02       113.59 o                         
  -7   5   2       1452.00       1281.44        54.06 o                         
  -5   5   2       3078.65       2565.49        56.34 o                         
  -3   5   2       5553.30       5884.65       106.80 o                         
  -1   5   2        761.37        741.76        34.45 o                         
   1   5   2        437.80        458.84        28.11 o                         
   3   5   2          6.84         83.65        23.80 o                         
   5   5   2       1556.79       1461.15        86.19 o                         
   7   5   2        872.84        717.83        69.10 o                         
   9   5   2        411.08        414.67        61.21 o                         
  11   5   2        466.70        406.59        66.46 o                         
  13   5   2        186.72        164.74        74.12 o                         
  15   5   2        277.79        164.52        99.14 o                         
  17   5   2        529.09        480.16        95.21 o                         
  19   5   2        134.26         48.03       103.62 o                         
  21   5   2          8.50        -48.16       122.60 o                         
  23   5   2          0.62        202.28       149.84 o                         
 -26   6   2       2403.36       2669.01       238.39 o                         
 -24   6   2         57.20        -53.56       133.62 o                         
 -22   6   2        223.98        506.96       127.57 o                         
 -20   6   2        580.08        610.63       108.83 o                         
 -18   6   2        939.26       1244.08       219.67 o                         
 -16   6   2       1082.89       1568.88       119.48 o                         
 -14   6   2      11557.01      12074.64       353.43 o                         
 -12   6   2       3018.91       3429.96       142.47 o                         
 -10   6   2       2189.96       2162.48       101.94 o                         
  -8   6   2        875.26        926.58        59.39 o                         
  -6   6   2        249.15        469.36        33.56 o                         
  -4   6   2       5248.09       5297.97       102.67 o                         
  -2   6   2       1593.28       1128.08        44.44 o                         
   0   6   2        688.19        613.41        41.49 o                         
   2   6   2      18564.03      22720.49       434.76 o                         
   4   6   2      11873.14      11683.81       276.45 o                         
   6   6   2        428.55        779.74        55.58 o                         
   8   6   2       4696.51       4299.99       123.88 o                         
  10   6   2        130.81        401.24        61.96 o                         
  12   6   2        207.14        214.46        73.03 o                         
  14   6   2         28.94        126.24        79.29 o                         
  16   6   2        262.87        120.24       141.37 o                         
  18   6   2       1394.93       1559.80       212.72 o                         
  20   6   2        984.90       1009.27       226.36 o                         
  22   6   2          5.86        221.91       216.73 o                         
  24   6   2        188.34        366.03       279.34 o                         
 -27   7   2        199.99        562.14       303.42 o                         
 -25   7   2        157.66        732.05       279.34 o                         
 -23   7   2        363.76        268.59       127.72 o                         
 -21   7   2         15.40        -25.66       125.13 o                         
 -19   7   2       2257.09       2223.26       156.47 o                         
 -17   7   2       4081.05       3838.43       184.37 o                         
 -15   7   2       2721.78       2588.92       155.44 o                         
 -13   7   2       1135.25       1333.77       105.75 o                         
 -11   7   2       2118.37       2209.53       140.26 o                         
  -9   7   2       5134.49       4916.72       110.30 o                         
  -7   7   2       3514.86       3323.22        89.86 o                         
  -5   7   2       1899.38       2116.65        81.87 o                         
  -3   7   2       7348.97       8235.64       153.30 o                         
  -1   7   2       6905.21       6101.12       132.43 o                         
   1   7   2      10635.92      10656.45       228.67 o                         
   3   7   2       2037.67       1840.78        69.11 o                         
   5   7   2        197.25        196.73        38.95 o                         
   7   7   2        669.56        753.76        65.18 o                         
   9   7   2       1999.72       2044.45       107.13 o                         
  11   7   2       1241.84       1277.05       133.48 o                         
  13   7   2        506.70        661.46        90.02 o                         
  15   7   2        248.86        121.32       133.93 o                         
  17   7   2       1924.06       1686.57       166.09 o                         
  19   7   2        471.03        524.60       126.83 o                         
  21   7   2        720.54        337.13       202.28 o                         
 -26   8   2          1.50        626.10       298.60 o                         
 -24   8   2          5.06       -258.55       258.55 o                         
 -22   8   2       3115.00       3113.29       309.25 o                         
 -20   8   2        647.32        972.10       152.82 o                         
 -18   8   2        324.48        496.72       151.54 o                         
 -16   8   2       2325.48       2726.12       215.50 o                         
 -14   8   2        617.15       1083.26       158.49 o                         
 -12   8   2       1248.49       1106.29       100.49 o                         
 -10   8   2         33.87         82.30        91.78 o                         
  -8   8   2         34.76         95.66        56.63 o                         
  -6   8   2       1305.10       1550.17        84.78 o                         
  -4   8   2          6.12        100.36        42.18 o                         
  -2   8   2      10161.26      11591.70       216.90 o                         
   0   8   2        144.25        372.84        57.61 o                         
   2   8   2        622.74        804.22        72.45 o                         
   4   8   2      12063.49      12823.34       252.13 o                         
   6   8   2       7055.98       7260.45       206.86 o                         
   8   8   2         30.17        193.77        83.91 o                         
  10   8   2       2857.42       3105.84       192.22 o                         
  12   8   2         14.25        149.24        92.82 o                         
  14   8   2        183.81        -44.46       167.47 o                         
  16   8   2        136.04        314.43       118.81 o                         
  18   8   2       5877.88       5678.01       293.96 o                         
  20   8   2        213.35       1059.52       356.39 o                         
  22   8   2         72.85        597.85       163.75 o                         
  24   8   2          1.56        288.97       231.17 o                         
 -25   9   2         93.86        735.83       326.09 o                         
 -23   9   2       1145.68       1444.08       182.80 o                         
 -21   9   2       2293.84       1983.65       209.83 o                         
 -19   9   2       2380.70       1966.18       217.63 o                         
 -17   9   2        779.03        811.83       152.75 o                         
 -15   9   2         36.59         74.61       206.02 o                         
 -13   9   2         66.86         36.87       114.02 o                         
 -11   9   2       2583.75       2683.53       206.71 o                         
  -9   9   2         75.72        161.46        70.44 o                         
  -7   9   2          4.38         13.18        62.85 o                         
  -5   9   2         99.59        142.28        62.11 o                         
  -3   9   2        400.88        523.76        70.01 o                         
  -1   9   2       4466.42       4289.78       127.41 o                         
   1   9   2       1837.22       1946.53        95.01 o                         
   3   9   2          0.84         19.15        76.10 o                         
   5   9   2        408.61        528.50        84.19 o                         
   7   9   2       1864.22       1765.13       104.85 o                         
   9   9   2          3.05         23.47       111.82 o                         
  11   9   2        199.80        205.74       129.53 o                         
  13   9   2        336.28        441.25       111.65 o                         
  15   9   2        144.67         56.19       163.04 o                         
  17   9   2        212.93        607.18       186.47 o                         
  19   9   2        903.72       1128.53       132.41 o                         
  21   9   2        520.56        607.51       159.08 o                         
  23   9   2        193.89        250.44       231.17 o                         
 -24  10   2        304.18        150.70       268.46 o                         
 -22  10   2       1646.44       1521.19       153.15 o                         
 -20  10   2       3312.77       3530.86       200.81 o                         
 -18  10   2      10550.81      10374.33       389.50 o                         
 -16  10   2       1173.07       1562.04       197.89 o                         
 -14  10   2       8728.04       8418.37       505.69 o                         
 -12  10   2       5700.19       5613.76       289.18 o                         
 -10  10   2        588.23        620.03        95.76 o                         
  -8  10   2       6963.20       6404.83       184.71 o                         
  -6  10   2      16072.31      15930.81       357.89 o                         
  -4  10   2      28550.83      29565.36       585.70 o                         
  -2  10   2      22665.49      22812.14       542.40 o                         
   0  10   2       5249.58       5100.43       168.49 o                         
   2  10   2       4404.37       4798.94       162.99 o                         
   4  10   2       6032.11       5972.50       223.52 o                         
   6  10   2       9498.81       9727.56       262.31 o                         
   8  10   2      11834.30      12016.31       316.57 o                         
  10  10   2      12704.96      12540.10       359.43 o                         
  12  10   2         38.55       -101.42       101.42 o                         
  14  10   2       7903.62       7558.77       325.33 o                         
  16  10   2       5450.12       5706.59       261.01 o                         
  18  10   2       2002.81       2219.59       189.42 o                         
  20  10   2        964.94       1251.27       156.25 o                         
  22  10   2        470.05        760.95       240.81 o                         
 -23  11   2        418.68        545.74       228.05 o                         
 -21  11   2       1138.93        932.33       156.05 o                         
 -19  11   2        193.18        137.77       120.71 o                         
 -17  11   2         12.37       -114.53       114.53 o                         
 -15  11   2        241.63         -8.22       115.20 o                         
 -13  11   2       2163.71       2087.29       155.58 o                         
 -11  11   2        706.10        543.75       111.14 o                         
  -9  11   2       1320.89       1197.15       108.85 o                         
  -7  11   2         65.80        154.86        82.55 o                         
  -5  11   2        111.50        179.06        77.23 o                         
  -3  11   2        686.39        676.09        82.13 o                         
  -1  11   2        413.81        510.01        76.14 o                         
   1  11   2          0.20         20.98        71.09 o                         
   3  11   2          0.58        -21.32        72.73 o                         
   5  11   2        931.41       1008.92        91.64 o                         
   7  11   2          2.16         84.17        86.81 o                         
   9  11   2       7883.75       7927.01       292.86 o                         
  11  11   2       4507.69       3855.14       207.39 o                         
  13  11   2       1189.72        876.54       202.28 o                         
  15  11   2        790.17        694.86       127.67 o                         
  17  11   2        631.30        616.64       131.05 o                         
  19  11   2          1.41         18.81       136.51 o                         
  21  11   2        110.62        250.44       231.17 o                         
 -22  12   2       2449.24       2963.12       272.77 o                         
 -20  12   2       1247.28       1347.45       155.25 o                         
 -18  12   2       9367.88       9282.33       432.89 o                         
 -16  12   2       9685.38       9163.88       713.73 o                         
 -14  12   2       9764.29      10100.67      1126.98 o                         
 -12  12   2       6733.30       5729.70       267.05 o                         
 -10  12   2       8456.54       7390.04       295.69 o                         
  -8  12   2       6711.08       6575.16       281.62 o                         
  -6  12   2       3400.29       3475.04       159.11 o                         
  -4  12   2      43491.50      42657.57       973.47 o                         
  -2  12   2      14227.15      13928.33       331.36 o                         
   0  12   2      20705.04      19907.17       481.43 o                         
   2  12   2       9473.62       8665.97       246.71 o                         
   4  12   2      15190.74      14454.29       411.34 o                         
   6  12   2      18147.03      17980.97       496.91 o                         
   8  12   2       4081.33       3954.16       196.33 o                         
  10  12   2      17210.21      17251.95       561.46 o                         
  12  12   2      15427.55      15656.75       513.34 o                         
  14  12   2      12029.46      11528.41       398.45 o                         
  16  12   2       2526.03       2593.29       214.09 o                         
  18  12   2       4643.20       5480.72       612.98 o                         
  20  12   2       4113.78       3650.63       385.29 o                         
 -21  13   2       1301.28       2161.28       219.09 o                         
 -19  13   2        453.75        381.81       183.01 o                         
 -17  13   2        299.14        261.45       126.15 o                         
 -15  13   2        791.16        666.34       125.00 o                         
 -13  13   2       1424.57       1627.65       158.62 o                         
 -11  13   2        763.41        660.12       197.46 o                         
  -9  13   2        224.51        318.21       116.05 o                         
  -7  13   2        595.90        660.03       107.72 o                         
  -5  13   2       1872.31       1877.61       126.38 o                         
  -3  13   2       1601.43       1627.97       114.81 o                         
  -1  13   2         26.25         97.31        84.64 o                         
   1  13   2        175.22         91.78        83.21 o                         
   3  13   2       1099.12       1109.24       100.37 o                         
   5  13   2        791.96       1046.70       101.75 o                         
   7  13   2        533.11        612.48       121.54 o                         
   9  13   2        104.76        102.26       102.88 o                         
  11  13   2        421.08        322.82       225.87 o                         
  13  13   2       1229.36       1380.90       137.10 o                         
  15  13   2       1874.03       1807.09       153.49 o                         
  17  13   2       1078.86       1084.56       139.94 o                         
 -20  14   2        159.58       -211.91       211.91 o                         
 -18  14   2       3126.23       3139.20       201.33 o                         
 -16  14   2       2292.80       2490.40       171.68 o                         
 -14  14   2       1302.51       1381.88       138.14 o                         
 -12  14   2       2469.08       2277.76       185.14 o                         
 -10  14   2       2003.57       1935.03       151.09 o                         
  -8  14   2       2740.09       2990.94       346.76 o                         
  -6  14   2          9.24        -41.18       131.68 o                         
  -4  14   2       8343.37       8828.66       269.68 o                         
  -2  14   2       5410.78       4924.63       201.59 o                         
   0  14   2      20765.34      20541.56       504.03 o                         
   2  14   2       3989.55       3944.50       183.01 o                         
   4  14   2       1293.32       1287.12       148.51 o                         
   6  14   2       1223.61       1191.33       117.51 o                         
   8  14   2        607.15        564.42       110.56 o                         
  10  14   2       2142.37       1856.84       156.97 o                         
  12  14   2       3449.26       3246.77       228.09 o                         
  14  14   2       3952.62       3926.48       210.35 o                         
  16  14   2        966.99       1055.69       197.46 o                         
 -17  15   2        221.48        597.20       250.44 o                         
 -15  15   2        697.60        614.20       229.84 o                         
 -13  15   2        361.61        639.74       123.64 o                         
 -11  15   2         58.77        -70.07       124.25 o                         
  -9  15   2        640.82        578.88       209.09 o                         
  -7  15   2        351.38        224.05       115.86 o                         
  -5  15   2        552.59        651.15       115.27 o                         
  -3  15   2        108.72        174.32        99.36 o                         
  -1  15   2         37.02        211.77        96.43 o                         
   1  15   2       1208.04       1672.96       113.98 o                         
   3  15   2        607.44        826.76       119.60 o                         
   5  15   2          8.25        -63.31       100.32 o                         
   7  15   2         41.69         54.43       111.82 o                         
   9  15   2         24.06        170.49       123.05 o                         
  11  15   2         24.13         20.40       109.25 o                         
  13  15   2         12.19        158.75       136.34 o                         
  15  15   2         70.58         18.84       197.46 o                         
 -16  16   2          7.14        186.98       172.78 o                         
 -14  16   2       2642.07       3302.73       415.74 o                         
 -12  16   2       2314.55       2217.94       189.37 o                         
 -10  16   2         12.62         56.70       161.45 o                         
  -8  16   2       7527.30       7344.73       365.57 o                         
  -6  16   2        891.52        738.60       132.41 o                         
  -4  16   2        108.31        278.17       122.67 o                         
  -2  16   2         78.69        410.60       146.15 o                         
   0  16   2        967.03       1224.28       134.20 o                         
   2  16   2        783.99        959.04       124.86 o                         
   4  16   2       1299.28       1337.95       135.07 o                         
   6  16   2        473.42        436.74       123.75 o                         
   8  16   2        482.86        583.34       180.63 o                         
  10  16   2       1167.68       2078.27       231.17 o                         
  12  16   2          1.86        -52.66       428.64 o                         
 -13  17   2        186.24        770.58       231.17 o                         
 -11  17   2         11.30        -88.52       190.19 o                         
  -9  17   2          1.20        653.23       440.03 o                         
  -7  17   2         52.01        -86.69       138.57 o                         
  -5  17   2        141.76        581.71       151.44 o                         
  -3  17   2         47.65        120.40       156.04 o                         
  -1  17   2         58.50        224.68       266.37 o                         
   1  17   2        362.86        653.14       206.92 o                         
   3  17   2        368.25        693.52       221.54 o                         
   5  17   2        341.30        474.66       471.98 o                         
   7  17   2        294.17        618.61       170.65 o                         
   9  17   2        344.20        144.48       221.54 o                         
  -8  18   2          0.86        125.22       231.17 o                         
  -6  18   2         81.33        -38.53       221.54 o                         
  -4  18   2         26.64        240.81       231.17 o                         
 -29   1   3        175.75        221.35       165.93 o                         
 -27   1   3          7.91        365.17       123.91 o                         
 -25   1   3         47.54         56.06       132.68 o                         
 -23   1   3       2396.41       2727.65       170.88 o                         
 -21   1   3       6138.68       6080.67       229.57 o                         
 -19   1   3       1261.96       1188.78       100.93 o                         
 -17   1   3        368.70        478.57        84.72 o                         
 -15   1   3       1290.89       1308.55       100.01 o                         
 -13   1   3        170.02        101.34        34.89 o                         
 -11   1   3        345.62        217.59        23.82 o                         
  -9   1   3       5367.83       5443.11       166.30 o                         
  -7   1   3       3143.40       2896.22        80.38 o                         
  -5   1   3      14004.01      12211.99       230.38 o                         
  -3   1   3      25555.33      22319.14       389.92 o                         
  -1   1   3       7432.12       7898.17       151.32 o                         
   1   1   3       2816.04       2735.18        69.72 o                         
   3   1   3       6019.19       5523.96       170.48 o                         
   5   1   3        132.95        124.59        30.15 o                         
   7   1   3         67.80         78.33        35.63 o                         
   9   1   3       7185.10       7149.21       149.79 o                         
  11   1   3       6162.21       6570.39       149.58 o                         
  13   1   3        886.17       1200.68       180.74 o                         
  15   1   3       2490.59       2666.43       147.35 o                         
  17   1   3       2546.05       2781.84       317.87 o                         
  19   1   3          2.83         92.99       109.40 o                         
  21   1   3        667.22        903.29       111.70 o                         
  23   1   3         21.03       -308.23       366.03 o                         
  25   1   3       1155.09       1676.02       414.19 o                         
 -30   2   3       1165.13        895.80       288.97 o                         
 -28   2   3         35.90         57.79       240.81 o                         
 -26   2   3       1991.68       2411.39       227.05 o                         
 -24   2   3       6541.62       7316.82       267.23 o                         
 -22   2   3      12380.72      12247.68       438.95 o                         
 -20   2   3       8233.70       8063.11       251.19 o                         
 -18   2   3        761.37        976.85        89.43 o                         
 -16   2   3       8868.94       8960.87       262.13 o                         
 -14   2   3       8901.81       8413.50       228.57 o                         
 -12   2   3       6380.05       5970.84       199.58 o                         
 -10   2   3       1716.47       1203.44        80.15 o                         
  -8   2   3     214082.23     217613.56      6174.78 o                         
  -6   2   3       1531.43       1591.13        54.60 o                         
  -4   2   3      34009.02      33770.21       630.34 o                         
  -2   2   3       7946.74      11696.46       222.56 o                         
   0   2   3       1197.49       1289.01        47.03 o                         
   2   2   3      22392.71      25144.58       626.10 o                         
   4   2   3      11659.89      10809.80       213.19 o                         
   6   2   3       4428.53       4466.51       118.84 o                         
   8   2   3       6756.10       6813.53       186.69 o                         
  10   2   3       1826.38       2221.91        83.94 o                         
  12   2   3        946.07       1105.32        86.34 o                         
  14   2   3       2443.54       2675.30       145.52 o                         
  16   2   3        151.81        446.88       115.08 o                         
  18   2   3       2086.77       2248.19       216.89 o                         
  20   2   3       3861.83       4258.41       246.08 o                         
  22   2   3        224.99        284.22       116.67 o                         
  24   2   3         19.57        121.04       180.40 o                         
 -29   3   3         45.14        121.09       375.66 o                         
 -27   3   3        338.75        154.51       154.61 o                         
 -25   3   3        726.55        788.28       175.18 o                         
 -23   3   3       1577.38       2145.01       180.74 o                         
 -21   3   3       1541.71       1654.06       148.76 o                         
 -19   3   3        862.31        858.86        95.23 o                         
 -17   3   3          6.48         33.02       119.77 o                         
 -15   3   3         12.77          9.06        60.58 o                         
 -13   3   3        191.92         29.57        59.31 o                         
 -11   3   3       2344.12       2520.29        91.56 o                         
  -9   3   3         38.80        157.39        31.52 o                         
  -7   3   3        568.22        387.98        29.90 o                         
  -5   3   3       3829.63       2927.90        79.75 o                         
  -3   3   3      23180.48      25410.00       632.08 o                         
  -1   3   3      20979.61      20519.93       418.13 o                         
   1   3   3       5654.97       5903.38       197.58 o                         
   3   3   3         43.33         79.24        24.73 o                         
   5   3   3       1479.59       1398.01        50.59 o                         
   7   3   3       4311.52       4849.55       114.67 o                         
   9   3   3       1090.98       1068.15        56.59 o                         
  11   3   3          0.37        -22.87        57.52 o                         
  13   3   3          0.66         54.11        69.86 o                         
  15   3   3        296.76        185.48        87.14 o                         
  17   3   3       2726.34       2626.07       160.19 o                         
  19   3   3       4838.59       4358.30       241.72 o                         
  21   3   3       2133.02       2256.71       311.43 o                         
  23   3   3        572.36        534.43       187.83 o                         
 -28   4   3       2143.64       2962.61       270.39 o                         
 -26   4   3       2054.50       2185.82       297.58 o                         
 -24   4   3       2180.63       2740.81       228.13 o                         
 -22   4   3       4148.71       4427.67       287.69 o                         
 -20   4   3       6984.71       7334.03       242.43 o                         
 -18   4   3      10169.56       9002.43       301.44 o                         
 -16   4   3       5289.92       4480.73       185.15 o                         
 -14   4   3      20813.81      21653.75       467.54 o                         
 -12   4   3     188466.08     189934.75      4185.30 o                         
 -10   4   3      56812.62      63088.44      1564.03 o                         
  -8   4   3      51456.96      53626.69      1082.68 o                         
  -6   4   3        101.94         86.57        15.66 o                         
  -4   4   3       4097.31       4815.19       100.52 o                         
  -2   4   3      45795.64      46863.89       947.03 o                         
   0   4   3      70510.80      73688.34      1373.57 o                         
   2   4   3      24022.85      25089.14       475.87 o                         
   4   4   3      39523.99      40481.15       713.45 o                         
   6   4   3       9518.88      12988.93       390.92 o                         
   8   4   3      23946.19      23155.26       379.93 o                         
  10   4   3       5899.94       6201.27       240.56 o                         
  12   4   3       6580.48       6661.87       333.87 o                         
  14   4   3        522.26        680.88       116.25 o                         
  16   4   3      13727.84      13391.67       698.34 o                         
  18   4   3       6948.70       7130.75       256.46 o                         
  20   4   3       5645.06       5562.34       276.76 o                         
  22   4   3        674.76       1098.08       221.54 o                         
  24   4   3       2604.67       2976.37       337.13 o                         
 -29   5   3        436.41        404.56       250.44 o                         
 -27   5   3        583.37        446.30       202.97 o                         
 -25   5   3        589.46        718.49       228.38 o                         
 -23   5   3        443.96        380.00       121.28 o                         
 -21   5   3        297.36        210.70       131.93 o                         
 -19   5   3        430.53        374.19       104.78 o                         
 -17   5   3        407.48        369.43       121.80 o                         
 -15   5   3       2641.59       2453.44       168.59 o                         
 -13   5   3       6590.22       6294.30       190.02 o                         
 -11   5   3       9168.94       8327.74       465.75 o                         
  -9   5   3       3781.06       3847.44        94.46 o                         
  -7   5   3        936.09        733.75        36.80 o                         
  -5   5   3        191.38        251.56        38.83 o                         
  -3   5   3        296.77        495.40        26.85 o                         
  -1   5   3        730.86        743.34        48.69 o                         
   1   5   3       1452.73       1464.53        55.16 o                         
   3   5   3        182.56        230.69        30.42 o                         
   5   5   3         84.82         92.45        31.81 o                         
   7   5   3         61.34         78.30        39.90 o                         
   9   5   3        282.02        360.12        58.46 o                         
  11   5   3        267.72        213.06        70.18 o                         
  13   5   3         78.58        114.91        75.55 o                         
  15   5   3         24.41        -26.83        84.72 o                         
  17   5   3        370.79        580.24       101.45 o                         
  19   5   3        724.09        548.45       109.83 o                         
  21   5   3        423.08        336.68       308.23 o                         
  23   5   3        232.85        258.21       308.23 o                         
  25   5   3         54.59         38.53       211.91 o                         
 -28   6   3       4486.50       3650.63       385.29 o                         
 -26   6   3       2072.03       2640.10       390.11 o                         
 -24   6   3       1197.42       1216.70       135.00 o                         
 -22   6   3       5926.50       5518.74       250.25 o                         
 -20   6   3       7095.28       6869.85       307.52 o                         
 -18   6   3        103.14        200.59       118.18 o                         
 -16   6   3      10995.32      11266.80       381.58 o                         
 -14   6   3      16293.10      15777.78       551.67 o                         
 -12   6   3      40619.98      41637.64       944.97 o                         
 -10   6   3      10738.22      11204.30       213.16 o                         
  -8   6   3      21271.78      24523.22       412.70 o                         
  -6   6   3      26293.18      26562.17       530.17 o                         
  -4   6   3      19728.27      20512.69       369.88 o                         
  -2   6   3       1362.63       1274.31        55.57 o                         
   0   6   3      15659.81      17440.88       520.82 o                         
   2   6   3      77057.80      85219.51      1404.88 o                         
   4   6   3      26851.25      28358.62       436.04 o                         
   6   6   3       8568.89       8472.40       152.00 o                         
   8   6   3      20202.10      20220.95       342.36 o                         
  10   6   3      13392.15      13550.20       372.98 o                         
  12   6   3      17816.05      17369.48       426.84 o                         
  14   6   3       3692.59       3817.90       168.50 o                         
  16   6   3       2261.85       2358.69       146.57 o                         
  18   6   3       1719.53       2183.20       154.68 o                         
  20   6   3       7928.73       7888.32       370.78 o                         
  22   6   3       4095.26       3746.48       314.72 o                         
  24   6   3       2439.79       1993.88       298.60 o                         
 -27   7   3       2306.92       2918.58       375.66 o                         
 -25   7   3       3088.92       3092.54       250.91 o                         
 -23   7   3         44.11        -22.14       115.05 o                         
 -21   7   3       2292.67       2205.78       156.87 o                         
 -19   7   3        918.04        857.02       150.07 o                         
 -17   7   3       3243.39       3059.20       166.46 o                         
 -15   7   3       2196.45       2272.10       160.12 o                         
 -13   7   3        156.04        126.34       136.25 o                         
 -11   7   3        124.27        107.68        73.29 o                         
  -9   7   3        902.64        878.64        56.43 o                         
  -7   7   3       5135.99       4841.24       113.06 o                         
  -5   7   3       3463.10       3408.42        81.61 o                         
  -3   7   3      16266.64      15270.98       253.06 o                         
  -1   7   3        233.27        207.66        36.49 o                         
   1   7   3        215.71        358.67        46.07 o                         
   3   7   3        267.06        235.44        44.14 o                         
   5   7   3         68.74         28.33        43.72 o                         
   7   7   3          1.00         69.61        57.16 o                         
   9   7   3         18.04         48.05        74.16 o                         
  11   7   3        406.54        415.52        85.52 o                         
  13   7   3        705.61        743.16        95.32 o                         
  15   7   3        573.62        494.73        95.30 o                         
  17   7   3        149.49         45.67       111.71 o                         
  19   7   3        652.24        531.73       207.09 o                         
  21   7   3          1.55         -4.19       190.83 o                         
  23   7   3        642.76        886.17       202.28 o                         
 -26   8   3       1061.76       1288.39       228.84 o                         
 -24   8   3       2927.08       3260.71       270.78 o                         
 -22   8   3         41.14        161.87       207.15 o                         
 -20   8   3        521.70        469.67       133.47 o                         
 -18   8   3       2546.89       2637.23       280.03 o                         
 -16   8   3       1439.26       1619.65       171.99 o                         
 -14   8   3       8021.21       7921.68       429.60 o                         
 -12   8   3       3287.65       3410.78       215.50 o                         
 -10   8   3       7528.07       7658.02       220.59 o                         
  -8   8   3       3596.74       3294.97       152.38 o                         
  -6   8   3       4033.64       3930.55       130.55 o                         
  -4   8   3         25.55         90.22        43.29 o                         
  -2   8   3      37053.14      36518.85       558.89 o                         
   0   8   3       8448.27       7971.04       163.55 o                         
   2   8   3       5711.38       5557.20       132.53 o                         
   4   8   3      11561.28      11562.57       290.76 o                         
   6   8   3       3530.41       3515.90       171.23 o                         
   8   8   3       3992.37       3610.80       138.14 o                         
  10   8   3       5916.87       5966.93       200.45 o                         
  12   8   3       2797.37       2937.76       158.94 o                         
  14   8   3       2672.12       2697.25       169.41 o                         
  16   8   3        997.37       1347.34       139.64 o                         
  18   8   3       6137.31       5384.50       273.34 o                         
  22   8   3       2173.64       1964.83       199.53 o                         
 -25   9   3          4.47       -189.05       189.05 o                         
 -23   9   3         27.93          5.86       156.21 o                         
 -21   9   3        606.27        447.67       142.55 o                         
 -19   9   3        406.38        617.93       208.53 o                         
 -17   9   3          0.19        -30.10       200.07 o                         
 -15   9   3        286.09        391.13       123.07 o                         
 -13   9   3        124.41         82.30        95.90 o                         
 -11   9   3         62.78        199.56        90.03 o                         
  -9   9   3        259.55        333.52        94.59 o                         
  -7   9   3       1129.56       1192.22        87.63 o                         
  -5   9   3        129.03        242.04        87.04 o                         
  -3   9   3         99.60        151.73        59.12 o                         
  -1   9   3        837.80        777.14        70.74 o                         
   1   9   3       2627.84       2538.25       120.49 o                         
   3   9   3       2637.84       2710.52       165.87 o                         
   5   9   3       1872.06       1729.47       107.16 o                         
   7   9   3        990.37       1121.15        88.85 o                         
   9   9   3       4327.18       3734.70       205.60 o                         
  11   9   3       4143.76       4020.55       252.64 o                         
  13   9   3       1262.85       1270.34       162.94 o                         
  15   9   3       2269.83       2465.55       226.16 o                         
  17   9   3       3275.06       3431.50       254.55 o                         
  19   9   3       2641.03       2263.59       220.65 o                         
  21   9   3       1187.94        849.67       173.38 o                         
 -24  10   3        637.92        656.28       253.72 o                         
 -22  10   3       1714.66       1832.71       177.20 o                         
 -20  10   3       1022.85       1031.64       138.40 o                         
 -18  10   3          4.06        125.74       118.05 o                         
 -16  10   3        267.72        276.49       111.53 o                         
 -14  10   3       7025.08       7279.26       457.41 o                         
 -12  10   3       8058.64       7968.71       268.38 o                         
 -10  10   3      22941.47      21011.22       563.03 o                         
  -8  10   3        474.77        334.98        83.51 o                         
  -6  10   3         36.32        -71.45        71.45 o                         
  -4  10   3        926.94       1406.93        94.33 o                         
  -2  10   3       4636.07       4391.92       150.07 o                         
   0  10   3         91.12         87.40        68.91 o                         
   2  10   3          8.98          0.45        67.98 o                         
   4  10   3          6.87          4.91        70.24 o                         
   6  10   3      24322.44      22324.22       530.47 o                         
   8  10   3       2008.28       1892.40       138.22 o                         
  10  10   3       1446.32       1267.94       122.74 o                         
  12  10   3        436.80        635.48       114.29 o                         
  14  10   3       2348.54       2131.55       156.03 o                         
  16  10   3         24.46        -94.64       110.44 o                         
  18  10   3       1261.54       1070.74       176.72 o                         
  20  10   3         67.07         93.91       158.93 o                         
 -23  11   3         35.39        244.87       182.83 o                         
 -21  11   3         25.42        350.15       141.40 o                         
 -19  11   3        108.42        129.12       122.29 o                         
 -17  11   3        461.61        347.75       134.10 o                         
 -15  11   3         13.44        -73.69       109.38 o                         
 -13  11   3       1202.88       1363.72       269.21 o                         
 -11  11   3       2469.24       2670.78       176.45 o                         
  -9  11   3        502.47        661.53        99.74 o                         
  -7  11   3         54.26         58.93        80.63 o                         
  -5  11   3        352.18        337.25        90.53 o                         
  -3  11   3        734.29        843.99        83.53 o                         
  -1  11   3        245.09        248.13        74.76 o                         
   1  11   3         39.99        102.65        72.81 o                         
   3  11   3        439.15        496.06        80.93 o                         
   5  11   3       5175.50       4971.05       180.17 o                         
   7  11   3        115.27        233.33       123.12 o                         
   9  11   3       1650.86       1703.90       141.81 o                         
  11  11   3        303.89        377.25       120.44 o                         
  13  11   3        349.74        421.53       112.99 o                         
  15  11   3       1086.07       1319.15       138.81 o                         
  17  11   3        876.63        988.85       176.32 o                         
  19  11   3       1721.42       1445.15       170.83 o                         
 -22  12   3         64.60        424.34       258.70 o                         
 -20  12   3       2967.87       3096.03       301.00 o                         
 -18  12   3        934.60        914.37       231.17 o                         
 -16  12   3        856.28       1054.32       144.12 o                         
 -14  12   3       1319.46       1443.56       284.15 o                         
 -12  12   3       4215.24       4218.36       234.58 o                         
 -10  12   3       6026.37       5639.19       257.44 o                         
  -8  12   3       7101.00       7124.44       305.68 o                         
  -6  12   3       2727.72       2971.00       154.03 o                         
  -4  12   3      11845.26      11411.77       284.22 o                         
  -2  12   3       8437.77       8265.47       230.26 o                         
   0  12   3       5080.07       5079.31       180.61 o                         
   2  12   3       3408.47       3391.07       272.64 o                         
   4  12   3       2642.20       2886.73       173.96 o                         
   6  12   3        933.67       1480.69       111.36 o                         
   8  12   3      12812.25      12994.05       347.73 o                         
  10  12   3       5151.80       5835.21       294.62 o                         
  12  12   3       2370.65       2354.67       187.01 o                         
  14  12   3       1124.72       1788.44       142.46 o                         
  16  12   3         73.99         -5.46       198.81 o                         
  18  12   3        298.98        498.98       216.73 o                         
 -21  13   3        454.84        820.76       292.64 o                         
 -19  13   3        400.21        370.70       138.14 o                         
 -17  13   3        287.48        162.35       124.23 o                         
 -15  13   3        380.94        397.94       121.23 o                         
 -13  13   3       2034.81       2232.38       171.48 o                         
 -11  13   3        293.27        157.72       130.23 o                         
  -9  13   3        284.14        283.54       114.78 o                         
  -7  13   3        196.14        222.44       100.68 o                         
  -5  13   3         64.54        162.62        94.28 o                         
  -3  13   3        214.21        296.70        86.81 o                         
  -1  13   3       4101.17       3624.66       162.01 o                         
   1  13   3       2071.13       2097.62       132.51 o                         
   3  13   3        474.60        444.10        92.12 o                         
   5  13   3         56.97         68.73        88.92 o                         
   7  13   3        252.66        479.54       129.72 o                         
   9  13   3          2.93       -136.25       136.25 o                         
  11  13   3        131.11         77.22       188.40 o                         
  13  13   3        394.66        604.96       136.22 o                         
  15  13   3        835.11       1072.30       131.38 o                         
  17  13   3         69.83       -157.36       157.36 o                         
 -20  14   3          2.05       -174.72       174.72 o                         
 -18  14   3        101.78        200.27       144.83 o                         
 -16  14   3        277.52        189.87       120.10 o                         
 -14  14   3        335.50        783.61       137.02 o                         
 -12  14   3        781.23       1012.52       132.81 o                         
 -10  14   3        700.83        880.80       128.67 o                         
  -8  14   3       1383.12       1389.72       170.89 o                         
  -6  14   3        781.52        718.89       171.42 o                         
  -4  14   3        475.08        325.73       102.44 o                         
  -2  14   3       1587.25       1738.67       122.92 o                         
   0  14   3      10543.14      11013.35       326.27 o                         
   2  14   3         39.85        123.11       139.50 o                         
   4  14   3       1107.59       1391.59       134.34 o                         
   6  14   3       1731.03       1765.25       133.25 o                         
   8  14   3        843.32        852.86       111.96 o                         
  10  14   3        356.02        622.44       116.52 o                         
  12  14   3        267.90        472.88       204.54 o                         
  14  14   3        124.11       -155.69       155.69 o                         
  16  14   3        414.66        950.91       515.33 o                         
 -19  15   3         35.36        346.76       211.91 o                         
 -17  15   3          1.03        166.54       258.16 o                         
 -15  15   3         23.85        290.50       124.66 o                         
 -13  15   3        384.74        288.07       146.32 o                         
 -11  15   3        982.24       1131.47       135.25 o                         
  -9  15   3        290.20        181.70       116.21 o                         
  -7  15   3         79.63         64.46       114.75 o                         
  -5  15   3        145.20        176.70       109.83 o                         
  -3  15   3         25.76        341.84       134.86 o                         
  -1  15   3        108.54        184.22        95.88 o                         
   1  15   3         11.40        -52.16        92.88 o                         
   3  15   3        155.43         34.75       131.58 o                         
   5  15   3        175.53        281.93        98.12 o                         
   7  15   3        491.90        502.35       129.30 o                         
   9  15   3         10.53         15.83       146.11 o                         
  11  15   3         39.14         70.27       110.48 o                         
  13  15   3        207.03        -31.48       139.50 o                         
 -16  16   3         10.98        -85.12       313.05 o                         
 -14  16   3       2836.97       2706.42       204.27 o                         
 -12  16   3       1045.97       1360.77       152.07 o                         
 -10  16   3      12171.21      12989.73       429.61 o                         
  -8  16   3       2848.68       2931.64       219.43 o                         
  -6  16   3       1527.03       1516.48       161.77 o                         
  -4  16   3       2368.19       2461.61       187.17 o                         
  -2  16   3         38.91        -51.45       114.42 o                         
   0  16   3       2088.47       2425.29       166.25 o                         
   2  16   3       2892.25       3372.86       195.91 o                         
   4  16   3       6303.21       5266.48       282.23 o                         
   6  16   3       1464.28       2097.16       228.68 o                         
   8  16   3       1089.09       1237.77       176.32 o                         
  10  16   3       1292.61       1685.71       250.44 o                         
 -13  17   3       1534.31       1647.12       250.44 o                         
 -11  17   3       2294.69       2090.20       288.97 o                         
  -9  17   3       1536.02       1632.38       193.31 o                         
  -7  17   3        395.45        419.00       149.67 o                         
  -5  17   3          2.81         53.94       173.38 o                         
  -3  17   3          0.18        -81.40       157.36 o                         
  -1  17   3         48.07       -180.04       180.04 o                         
   1  17   3        102.15        282.49       186.47 o                         
   3  17   3          0.50       -231.17       231.17 o                         
   5  17   3        275.80        739.76       192.35 o                         
   7  17   3         57.16       -207.61       207.61 o                         
  -8  18   3       1734.00       1849.40       250.44 o                         
  -6  18   3       2248.51       2225.06       317.87 o                         
  -4  18   3       1738.60       2022.78       269.70 o                         
 -30   0   4       1694.88       1165.51       269.70 o                         
 -28   0   4       1315.30       1620.84       260.07 o                         
 -26   0   4       2785.17       3333.79       433.45 o                         
 -24   0   4       7385.15       8345.83       406.98 o                         
 -22   0   4       7070.50       7037.83       351.73 o                         
 -20   0   4      40416.25      39185.19      1419.11 o                         
 -18   0   4      22584.79      20978.25       656.52 o                         
 -16   0   4      12043.48      11025.31       272.02 o                         
 -14   0   4       8995.28       7844.07       223.64 o                         
 -12   0   4      22947.47      23982.78       691.21 o                         
 -10   0   4       3957.24       3007.14        96.97 o                         
  -8   0   4        163.20        397.06        36.83 o                         
  -6   0   4      28297.54      37335.91       922.28 o                         
  -4   0   4     905893.62     937396.56     32628.34 o                         
  -2   0   4      59825.76      65918.92      1623.04 o                         
   0   0   4        712.37        420.14        44.00 o                         
   2   0   4     124018.77     121911.09      4243.28 o                         
   4   0   4       1667.41       2838.09       129.41 o                         
   6   0   4        951.25       1082.75        91.76 o                         
   8   0   4        123.83        -43.64        78.26 o                         
  10   0   4       9559.85       9396.12       286.24 o                         
  12   0   4      18676.26      19046.18       721.59 o                         
  14   0   4       1006.77       1236.87       147.76 o                         
  16   0   4      35152.16      37267.29      1945.72 o                         
  18   0   4         28.61        -71.28       128.23 o                         
  20   0   4        223.01       1069.18       260.07 o                         
  22   0   4        475.36        326.03       196.72 o                         
 -29   1   4       1060.29        711.25       169.87 o                         
 -27   1   4        394.23        494.58       197.42 o                         
 -25   1   4        609.72        794.11       124.97 o                         
 -23   1   4       3596.27       2925.91       385.29 o                         
 -21   1   4         90.87         24.12        96.49 o                         
 -19   1   4        680.78        720.52        91.11 o                         
 -17   1   4       1421.95       1483.94       110.82 o                         
 -15   1   4       2554.72       2173.08        88.30 o                         
 -13   1   4       1259.16       1237.45        94.15 o                         
 -11   1   4        811.81        799.56        57.90 o                         
  -9   1   4        370.66        406.22        29.23 o                         
  -7   1   4       4398.84       4238.01       102.14 o                         
  -5   1   4      12386.33       9868.07       208.88 o                         
  -3   1   4       6326.26       6104.32       111.90 o                         
  -1   1   4       2189.77       2086.64        78.26 o                         
   1   1   4         88.01         99.80        31.87 o                         
   3   1   4         43.67         44.85        21.46 o                         
   5   1   4        500.18        440.02        42.94 o                         
   7   1   4       3495.32       3409.92       122.87 o                         
   9   1   4       2148.83       1997.40        96.23 o                         
  11   1   4        729.40        705.41       112.61 o                         
  13   1   4        838.24        999.60        95.50 o                         
  15   1   4       6412.87       5683.17       215.05 o                         
  17   1   4        718.97        852.47       105.15 o                         
  19   1   4        235.91        231.72        98.73 o                         
  21   1   4        871.16        782.23       116.92 o                         
  23   1   4        724.00        549.04       190.71 o                         
 -30   2   4       2365.32       2149.82       234.80 o                         
 -28   2   4        511.08        923.49       173.38 o                         
 -26   2   4       3095.90       3476.66       202.75 o                         
 -24   2   4       1661.53       1944.83       158.49 o                         
 -22   2   4        879.15        765.08       115.23 o                         
 -20   2   4       1138.45       1186.79       109.81 o                         
 -18   2   4      27186.13      26349.11       825.84 o                         
 -16   2   4      20722.73      20688.93       582.97 o                         
 -14   2   4       6519.92       6408.99       154.82 o                         
 -12   2   4       7605.23       7045.08       174.54 o                         
 -10   2   4       2898.28       3685.04       127.71 o                         
  -8   2   4     165157.48     162198.36      3567.62 o                         
  -6   2   4      28660.35      32786.95       612.64 o                         
  -4   2   4       3450.82       3873.25        73.91 o                         
  -2   2   4       7055.93       7738.18       151.80 o                         
   0   2   4      11659.32      12734.18       289.46 o                         
   2   2   4      18319.82      18173.51       325.63 o                         
   4   2   4      11308.59      12252.45       260.83 o                         
   6   2   4      12800.08      12759.44       394.87 o                         
   8   2   4       2239.26       2124.65        83.40 o                         
  10   2   4      23419.10      23763.91       535.30 o                         
  12   2   4       8221.27       8457.15       261.82 o                         
  14   2   4       7907.61       7893.03       256.01 o                         
  16   2   4       9170.80       9422.59       299.55 o                         
  18   2   4        800.21        883.45       117.42 o                         
  20   2   4       2975.81       2840.31       170.64 o                         
  22   2   4        631.14        660.10       143.19 o                         
 -29   3   4        125.54        114.90       481.61 o                         
 -27   3   4         79.24         68.59       124.50 o                         
 -25   3   4          0.63         59.59       261.51 o                         
 -23   3   4       1500.08       1588.06       146.80 o                         
 -21   3   4       1558.55       1518.36       119.97 o                         
 -19   3   4       1777.41       1925.68       189.08 o                         
 -17   3   4       1858.87       1427.26       122.83 o                         
 -15   3   4      10549.79      11012.29       291.61 o                         
 -13   3   4       3207.64       2773.50       107.24 o                         
 -11   3   4       9705.73       9633.64       256.30 o                         
  -9   3   4      15194.89      14020.53       320.44 o                         
  -7   3   4       4606.83       4425.41        98.79 o                         
  -5   3   4       1430.62       1536.41        44.80 o                         
  -3   3   4      35765.32      33740.37       684.21 o                         
  -1   3   4      11580.44      11348.67       218.92 o                         
   1   3   4        135.24        138.16        23.81 o                         
   3   3   4       2790.60       2525.57        74.84 o                         
   5   3   4      11076.73      10531.11       212.52 o                         
   7   3   4       1571.64       1416.66        72.43 o                         
   9   3   4          1.60        102.78        63.56 o                         
  11   3   4        575.87        664.68        83.97 o                         
  13   3   4       1428.79       1422.98       109.86 o                         
  15   3   4         70.59         92.79       118.89 o                         
  17   3   4       1050.64        735.22       103.88 o                         
  19   3   4          0.91        -22.50        96.32 o                         
  21   3   4        483.10        549.13       118.69 o                         
  23   3   4        687.97       1313.84       217.53 o                         
 -30   4   4         10.60       -163.75       240.81 o                         
 -28   4   4          4.96         49.09       209.83 o                         
 -26   4   4       1016.58       1141.90       141.32 o                         
 -24   4   4        491.76        522.34       124.12 o                         
 -22   4   4       1902.56       1738.97       197.59 o                         
 -20   4   4        790.09        669.98       161.27 o                         
 -18   4   4       6171.07       6065.91       272.50 o                         
 -16   4   4      10519.01       9983.59       284.05 o                         
 -14   4   4      18036.17      17833.51       425.00 o                         
 -12   4   4       8244.32       8072.79       264.16 o                         
 -10   4   4       2131.76       2071.82        85.88 o                         
  -8   4   4       7128.46       8783.70       172.65 o                         
  -6   4   4      44486.34      46550.91       872.17 o                         
  -4   4   4      44590.88      49374.45       924.72 o                         
  -2   4   4      41356.55      46968.03       823.28 o                         
   0   4   4       2312.83       2637.08       102.68 o                         
   2   4   4       3818.26       4332.51       103.48 o                         
   4   4   4       7824.33       7572.06       176.37 o                         
   6   4   4      18830.18      19925.37       329.76 o                         
   8   4   4       4667.48       4183.39       139.03 o                         
  10   4   4       3354.93       3302.51       149.12 o                         
  12   4   4       6026.59       5492.95       182.89 o                         
  14   4   4        614.86        757.02       103.64 o                         
  16   4   4        423.56        584.14       101.78 o                         
  18   4   4        163.15        260.39        99.76 o                         
  20   4   4       2361.91       2787.43       205.20 o                         
  22   4   4        551.82        641.89       274.52 o                         
 -29   5   4          4.43        202.28       231.17 o                         
 -27   5   4         12.54        284.17       134.86 o                         
 -25   5   4         57.24         39.95       124.53 o                         
 -23   5   4       1225.44       1389.77       197.42 o                         
 -21   5   4       1127.18       1057.71       154.30 o                         
 -19   5   4       1073.16       1187.22       148.97 o                         
 -17   5   4        274.65        292.07       101.79 o                         
 -15   5   4          5.60        -36.39       111.75 o                         
 -13   5   4         30.01         75.68        66.67 o                         
 -11   5   4         37.32        119.96        71.72 o                         
  -9   5   4       2487.32       2473.03        60.99 o                         
  -7   5   4       9878.74       8718.99       234.05 o                         
  -5   5   4        757.75        613.55        32.10 o                         
  -3   5   4       4713.71       4452.93       103.23 o                         
  -1   5   4       8677.00       8103.11       156.57 o                         
   1   5   4        819.33       1214.88        73.56 o                         
   3   5   4       1300.16       1074.65        46.66 o                         
   5   5   4        516.20        557.99        42.77 o                         
   7   5   4        254.77        334.02        47.86 o                         
   9   5   4        393.36        443.19        79.98 o                         
  11   5   4        593.59        747.28        85.18 o                         
  13   5   4        247.98        132.67        84.55 o                         
  15   5   4        117.47        296.51        91.72 o                         
  17   5   4        102.22        152.42       111.61 o                         
  19   5   4         71.11        128.03       222.45 o                         
  21   5   4        232.49       -173.58       173.58 o                         
 -28   6   4         20.63         19.26       211.91 o                         
 -26   6   4       1787.58       1697.21       182.04 o                         
 -24   6   4        399.05        515.93       122.52 o                         
 -22   6   4        727.61        841.44       133.91 o                         
 -20   6   4       4473.79       4146.78       241.91 o                         
 -18   6   4        651.01        598.05       168.56 o                         
 -16   6   4        958.81       1205.91       138.57 o                         
 -14   6   4        126.40        306.42        97.32 o                         
 -12   6   4      14256.30      13676.06       343.84 o                         
 -10   6   4        286.37        500.83        44.97 o                         
  -8   6   4        231.15        285.95        35.98 o                         
  -6   6   4       1975.07       1748.28        76.00 o                         
  -4   6   4       1582.33       1308.64        69.44 o                         
  -2   6   4      26401.96      27754.50       495.89 o                         
   0   6   4      16885.64      19112.53       374.53 o                         
   2   6   4        778.78        989.53        61.27 o                         
   4   6   4          3.49         82.30        41.64 o                         
   6   6   4         26.05        143.02        54.58 o                         
   8   6   4       5410.77       5559.42       183.60 o                         
  10   6   4         13.04        113.91        74.69 o                         
  12   6   4        917.03       1028.74       156.55 o                         
  14   6   4         50.55        253.43        97.58 o                         
  16   6   4        305.60        322.35       112.52 o                         
  18   6   4        721.40        479.03       110.21 o                         
  20   6   4        139.62        260.07       174.62 o                         
 -27   7   4        101.91        905.43       221.54 o                         
 -25   7   4          2.08       -132.28       132.28 o                         
 -23   7   4         74.60       -145.98       145.98 o                         
 -21   7   4          6.67          8.91       118.18 o                         
 -19   7   4         44.75        107.25       106.97 o                         
 -17   7   4          9.61        -30.41       111.55 o                         
 -15   7   4        204.88        346.76       134.85 o                         
 -13   7   4          1.23         61.93        82.30 o                         
 -11   7   4        111.87        118.46        71.64 o                         
  -9   7   4         23.58        -31.12        59.11 o                         
  -7   7   4         13.88         81.69        49.95 o                         
  -5   7   4       2756.72       3668.42        89.83 o                         
  -3   7   4       1048.51       1015.83        51.93 o                         
  -1   7   4       2827.53       2394.21        80.86 o                         
   1   7   4       1365.04       1653.78        61.42 o                         
   3   7   4        770.31        963.20        61.15 o                         
   5   7   4       1444.51       1584.48        85.40 o                         
   7   7   4        919.42       1046.71        78.87 o                         
   9   7   4          0.70        -37.93        74.19 o                         
  11   7   4         78.71         25.86        85.42 o                         
  13   7   4         66.74        143.46        91.65 o                         
  15   7   4       1820.10       1867.94       184.87 o                         
  17   7   4        339.17        477.04       126.52 o                         
  19   7   4         55.35        -87.54       207.09 o                         
  21   7   4         17.49        -64.37       183.01 o                         
 -26   8   4       1155.61       1130.07       210.50 o                         
 -24   8   4        723.52        685.31       211.91 o                         
 -22   8   4        627.29        590.74       121.63 o                         
 -20   8   4       3920.39       4030.24       225.23 o                         
 -18   8   4      14749.65      14018.16       479.47 o                         
 -16   8   4         36.32        254.91       135.17 o                         
 -14   8   4       6487.45       6302.03       288.93 o                         
 -12   8   4       5229.36       5532.14       271.96 o                         
 -10   8   4      11998.76      12489.04       345.59 o                         
  -8   8   4      10132.18      10362.06       215.89 o                         
  -6   8   4      22178.01      22971.11       381.08 o                         
  -4   8   4      64808.86      68578.60      1030.98 o                         
  -2   8   4      23551.54      24165.98       419.11 o                         
   0   8   4       7858.94       8557.78       211.97 o                         
   2   8   4        560.78        712.42        68.70 o                         
   4   8   4      31265.15      33791.15       707.00 o                         
   6   8   4      17907.23      18295.82       442.57 o                         
   8   8   4       6260.63       6588.01       189.85 o                         
  10   8   4       4888.94       5151.02       191.48 o                         
  12   8   4       3552.57       4060.37       227.84 o                         
  14   8   4       5976.86       5536.93       237.68 o                         
  16   8   4       1738.45       2113.02       162.64 o                         
  18   8   4        690.83        972.86       414.19 o                         
  20   8   4        796.76       1191.46       178.20 o                         
  22   8   4        793.53        693.52       202.28 o                         
 -25   9   4        233.68        521.12       170.98 o                         
 -23   9   4        168.81         12.60       131.67 o                         
 -21   9   4        585.44        538.26       141.81 o                         
 -19   9   4         34.67        235.77       124.68 o                         
 -17   9   4         45.54        258.32       187.83 o                         
 -15   9   4        157.59        179.03       101.99 o                         
 -13   9   4       2250.62       2031.57       186.47 o                         
 -11   9   4        503.96        695.24       268.31 o                         
  -9   9   4        125.56        198.12        83.17 o                         
  -7   9   4         76.11        130.98        69.08 o                         
  -5   9   4          9.85        -15.13        61.25 o                         
  -3   9   4         70.13        210.18        63.35 o                         
  -1   9   4         40.26         28.00        62.18 o                         
   1   9   4        894.20       1001.97       103.91 o                         
   3   9   4        569.62        585.34        75.68 o                         
   5   9   4         18.46        -29.00        68.76 o                         
   7   9   4       1883.83       1948.58       118.87 o                         
   9   9   4        916.29        985.48       117.87 o                         
  11   9   4        682.23        969.74       180.40 o                         
  13   9   4         28.23        105.96       240.81 o                         
  15   9   4         99.07        128.84       139.35 o                         
  17   9   4        432.57        632.17       160.36 o                         
  19   9   4        365.90        781.15       152.70 o                         
  21   9   4        157.89        385.29       192.65 o                         
 -24  10   4       1052.29       1566.73       314.79 o                         
 -22  10   4       1371.97       1277.31       155.80 o                         
 -20  10   4       5247.66       4936.36       255.46 o                         
 -18  10   4       7129.24       6619.91       278.86 o                         
 -16  10   4      17925.33      18632.99       620.07 o                         
 -14  10   4       5810.31       6059.10       258.58 o                         
 -12  10   4       1284.15       1484.17       122.19 o                         
 -10  10   4       9390.92       9208.91       538.05 o                         
  -8  10   4      26563.95      26311.87       576.77 o                         
  -6  10   4      29080.09      28030.75       557.81 o                         
  -4  10   4      24807.98      24756.89       497.11 o                         
  -2  10   4       9132.12       8511.90       236.87 o                         
   0  10   4      13271.13      13431.53       336.53 o                         
   2  10   4       6599.67       6526.97       198.04 o                         
   4  10   4      11662.19      11683.59       305.35 o                         
   6  10   4       8266.80       8254.42       241.59 o                         
   8  10   4      25545.09      26181.04       696.95 o                         
  10  10   4       5409.88       5460.04       323.52 o                         
  12  10   4      12428.46      11392.85       544.81 o                         
  14  10   4       9875.42      10260.17       326.52 o                         
  16  10   4       2458.72       2707.70       187.39 o                         
  18  10   4       2991.92       2826.98       188.99 o                         
  20  10   4       1728.71       1396.68       231.17 o                         
 -25  11   4         15.76       -279.34       279.34 o                         
 -23  11   4          0.68        277.88       157.84 o                         
 -21  11   4         81.98        -63.64       491.25 o                         
 -19  11   4          6.23        134.05       195.44 o                         
 -17  11   4          3.52        -24.87       126.52 o                         
 -15  11   4       2844.36       2703.26       205.76 o                         
 -13  11   4         34.57        -78.15       169.11 o                         
 -11  11   4        625.02        495.72       108.73 o                         
  -9  11   4        476.46        466.15        96.43 o                         
  -7  11   4        462.65        468.80        87.02 o                         
  -5  11   4       1195.73       1341.90        97.60 o                         
  -3  11   4       2950.56       2550.67       124.52 o                         
  -1  11   4       2322.04       2301.91       139.69 o                         
   1  11   4       1127.44       1172.93        93.56 o                         
   3  11   4         34.62         71.40        76.82 o                         
   5  11   4       1898.73       2019.56       141.04 o                         
   7  11   4       1124.93       1253.99       103.07 o                         
   9  11   4       1017.94       1022.56       119.75 o                         
  11  11   4       2812.20       2765.11       184.37 o                         
  13  11   4       2224.04       2209.92       146.04 o                         
  15  11   4       1207.87       1437.94       138.33 o                         
  17  11   4        311.49        296.03       129.19 o                         
  19  11   4       1466.14       1598.96       221.54 o                         
 -24  12   4       2173.04       2456.23       366.03 o                         
 -22  12   4       2186.47       2806.06       323.11 o                         
 -20  12   4       5996.89       6806.39       316.43 o                         
 -18  12   4       4847.20       5167.71       249.10 o                         
 -16  12   4       5400.00       5281.27       259.99 o                         
 -14  12   4       4483.87       4375.57       241.25 o                         
 -12  12   4        864.90       1155.38       140.40 o                         
 -10  12   4        343.65        395.16       121.74 o                         
  -8  12   4         39.10        -58.98       127.67 o                         
  -6  12   4      21459.69      20525.17       496.98 o                         
  -4  12   4       5393.58       5742.59       270.67 o                         
  -2  12   4       3469.06       3322.45       154.05 o                         
   0  12   4       2563.40       2239.11       149.26 o                         
   2  12   4       1961.77       1852.51       162.70 o                         
   4  12   4       2946.40       2827.78       186.31 o                         
   6  12   4        147.15        103.30        93.83 o                         
   8  12   4       2606.23       2757.80       602.02 o                         
  10  12   4       3416.66       2991.51       375.90 o                         
  12  12   4       3380.44       2915.83       187.09 o                         
  14  12   4        647.61        761.38       184.00 o                         
  16  12   4       1105.25       1350.93       210.57 o                         
  18  12   4        568.92        539.41       211.91 o                         
 -23  13   4       1450.36       1550.80       250.44 o                         
 -21  13   4       2751.29       2253.61       313.05 o                         
 -19  13   4       2677.68       2302.22       276.96 o                         
 -17  13   4       2270.46       2138.51       208.91 o                         
 -15  13   4       3387.02       3439.36       220.01 o                         
 -13  13   4       2957.06       2417.52       200.78 o                         
 -11  13   4       2765.14       2901.97       249.11 o                         
  -9  13   4       1647.70       1752.45       150.17 o                         
  -7  13   4       1576.63       1857.49       146.93 o                         
  -5  13   4       1033.48        980.33       105.74 o                         
  -3  13   4       1800.31       1948.85       121.04 o                         
  -1  13   4       1697.46       1715.79       132.80 o                         
   1  13   4       1923.02       1932.44       124.12 o                         
   3  13   4       2051.29       1830.77       118.53 o                         
   5  13   4        325.12        725.97       160.29 o                         
   7  13   4          2.11        -11.08        93.60 o                         
   9  13   4          0.37         45.64       119.57 o                         
  11  13   4          4.17        -31.63       104.49 o                         
  13  13   4          6.34         33.88       109.44 o                         
  15  13   4         32.75        208.77       145.37 o                         
 -22  14   4        553.14        115.59       260.07 o                         
 -20  14   4       2399.56       2782.32       256.89 o                         
 -18  14   4       1572.63       1876.03       249.21 o                         
 -16  14   4       1541.09       2032.26       182.68 o                         
 -14  14   4       3763.01       3684.82       294.12 o                         
 -12  14   4       5257.78       4873.96       238.73 o                         
 -10  14   4       5020.98       5016.27       245.02 o                         
  -8  14   4        293.25        426.35       135.41 o                         
  -6  14   4       4574.04       5058.15       592.39 o                         
  -4  14   4         73.51        210.31       117.59 o                         
  -2  14   4      10052.08       9984.00       383.26 o                         
   0  14   4       2129.34       2587.63       262.55 o                         
   2  14   4          8.85        -35.85        88.50 o                         
   4  14   4       1377.28       1564.04       115.66 o                         
   6  14   4        289.64        341.55        97.37 o                         
   8  14   4       1409.01       1377.54       151.58 o                         
  10  14   4        493.42        650.66       115.08 o                         
  12  14   4        586.43        711.58       159.21 o                         
  14  14   4       1054.47       1062.61       156.21 o                         
 -19  15   4        403.50        549.04       211.91 o                         
 -17  15   4        841.74       1399.34       245.83 o                         
 -15  15   4       1997.84       2194.87       215.99 o                         
 -13  15   4       2284.41       2144.79       203.66 o                         
 -11  15   4       1971.58       2395.66       187.99 o                         
  -9  15   4        794.60        946.22       145.83 o                         
  -7  15   4       1881.86       1822.09       154.39 o                         
  -5  15   4       2380.68       2142.36       183.79 o                         
  -3  15   4       1200.42       1183.05       122.67 o                         
  -1  15   4        605.52        493.87       102.34 o                         
   1  15   4         12.54        -18.90        93.45 o                         
   3  15   4          9.32         29.45       101.86 o                         
   5  15   4        152.93        260.95       109.68 o                         
   7  15   4        179.66        166.52       115.39 o                         
   9  15   4         22.83       -111.18       111.18 o                         
  11  15   4          6.21         81.01       154.12 o                         
 -16  16   4        574.42        532.42       173.58 o                         
 -14  16   4         66.59        -20.03       136.25 o                         
 -12  16   4        278.42        421.68       170.65 o                         
 -10  16   4       2953.08       2731.80       189.46 o                         
  -8  16   4        790.66        587.57       173.38 o                         
  -6  16   4        162.01       -103.93       202.28 o                         
  -4  16   4       1152.15       1630.93       161.77 o                         
  -2  16   4       2126.67       1838.99       178.34 o                         
   0  16   4       2239.86       2143.91       156.69 o                         
   2  16   4       1529.48       1585.33       141.23 o                         
   4  16   4        174.49        226.14       126.94 o                         
   6  16   4        649.83        380.21       280.45 o                         
   8  16   4       1019.25       1146.88       159.95 o                         
  10  16   4          1.35        134.64       168.56 o                         
  -9  17   4         89.67        389.42       164.28 o                         
  -7  17   4        136.65         67.43       144.48 o                         
  -5  17   4         22.75         56.12       145.84 o                         
  -3  17   4         16.38         75.97       159.76 o                         
  -1  17   4          2.68        250.44       433.45 o                         
   1  17   4          9.73        178.61       491.25 o                         
   3  17   4        288.96        173.38       288.97 o                         
   5  17   4          5.29        529.78       404.56 o                         
  -8  18   4         29.45         19.26       211.91 o                         
  -6  18   4        194.24        404.56       221.54 o                         
  -4  18   4          0.66       -288.97       288.97 o                         
 -31   1   5         71.95         86.69       279.34 o                         
 -29   1   5        392.49        675.77       165.75 o                         
 -27   1   5       1271.27       1721.58       156.73 o                         
 -25   1   5        633.28        582.74       124.80 o                         
 -23   1   5      13746.02      13237.93       396.09 o                         
 -21   1   5       1906.08       1841.71       169.62 o                         
 -19   1   5        185.33        223.96       104.96 o                         
 -17   1   5        393.53        545.83        75.47 o                         
 -15   1   5       4166.52       3912.10       112.43 o                         
 -13   1   5        429.41        494.06        64.77 o                         
 -11   1   5       3745.97       3794.56       111.46 o                         
  -9   1   5        584.69        324.23        20.43 o                         
  -7   1   5      17511.89      17951.63       317.09 o                         
  -5   1   5      16745.40      18681.39       330.31 o                         
  -3   1   5       9763.11      11404.97       219.46 o                         
  -1   1   5        159.92        273.93        21.88 o                         
   1   1   5        395.52        496.42        27.29 o                         
   3   1   5        520.06        975.76        44.03 o                         
   5   1   5        160.14         84.62        36.31 o                         
   7   1   5       3170.15       3268.67        98.85 o                         
   9   1   5       2958.08       2689.18       110.11 o                         
  11   1   5        449.85        466.95        81.86 o                         
  13   1   5       2329.38       2289.94       144.22 o                         
  15   1   5       3284.71       3555.15       173.43 o                         
  17   1   5        354.71        327.92       101.46 o                         
  19   1   5       1837.15       1654.71       122.55 o                         
  21   1   5       1513.88       1730.32       144.66 o                         
 -30   2   5        169.53        961.01       707.97 o                         
 -28   2   5        174.62        393.67       127.96 o                         
 -26   2   5       2228.90       2424.27       205.12 o                         
 -24   2   5        627.07        959.25       166.86 o                         
 -22   2   5       3506.85       3523.58       240.52 o                         
 -20   2   5        190.57        101.42       119.26 o                         
 -18   2   5       2734.47       2723.01       149.05 o                         
 -16   2   5       1551.23       1359.20       109.28 o                         
 -14   2   5        891.14       1386.94        71.45 o                         
 -12   2   5        245.59        377.00        43.11 o                         
 -10   2   5      54532.46      60818.06      1502.62 o                         
  -8   2   5      14366.03      17190.30       386.73 o                         
  -6   2   5       3093.89       2218.70        67.60 o                         
  -4   2   5        998.05       1165.76        35.05 o                         
  -2   2   5      18088.12      20873.77       370.33 o                         
   0   2   5       8835.63       9391.71       187.70 o                         
   2   2   5         61.48         49.23        25.72 o                         
   4   2   5       1065.98       1214.43        66.36 o                         
   6   2   5       7001.02       7675.86       153.64 o                         
   8   2   5       8253.14       8288.29       203.00 o                         
  10   2   5       1916.03       1878.04       118.59 o                         
  12   2   5        233.64        276.06        79.86 o                         
  14   2   5        985.50       1132.39       117.03 o                         
  16   2   5        648.17        807.20       100.48 o                         
  18   2   5       8880.11       8763.25       287.37 o                         
  20   2   5        396.49        552.40       113.67 o                         
  22   2   5         38.20        229.00       208.19 o                         
 -31   3   5        415.57        963.23       327.50 o                         
 -29   3   5        574.70        804.41       166.86 o                         
 -27   3   5        720.12       1123.97       149.57 o                         
 -25   3   5        816.60       1044.33       135.44 o                         
 -23   3   5        812.94        718.34       156.07 o                         
 -21   3   5        730.26        570.48       117.38 o                         
 -19   3   5        157.59        114.53       288.58 o                         
 -17   3   5        664.85        706.10        91.86 o                         
 -15   3   5        874.54       1421.48        77.87 o                         
 -13   3   5       2190.45       1953.62       139.84 o                         
 -11   3   5      12728.54      13363.47       308.30 o                         
  -9   3   5       4734.74       4260.28       110.71 o                         
  -7   3   5        755.63        690.71        26.90 o                         
  -5   3   5      12308.43      11148.68       217.33 o                         
  -3   3   5       2086.35       2150.62        57.80 o                         
  -1   3   5        962.59        963.47        37.20 o                         
   1   3   5        386.52        483.38        34.66 o                         
   3   3   5       1286.38       1293.12        70.24 o                         
   5   3   5       2039.59       1791.07        71.92 o                         
   7   3   5       2512.78       2218.30        80.67 o                         
   9   3   5        114.90        200.72        71.22 o                         
  11   3   5          0.58         16.90        71.35 o                         
  13   3   5         22.97        124.91        84.67 o                         
  15   3   5        777.00        762.18       101.97 o                         
  17   3   5       1689.57       1635.22       141.97 o                         
  19   3   5       1482.43       1435.95       123.52 o                         
  21   3   5        788.91       1281.98       193.19 o                         
 -30   4   5        563.44        799.48       250.44 o                         
 -28   4   5        950.62        918.29       147.30 o                         
 -26   4   5       4454.96       4569.00       234.63 o                         
 -24   4   5       3853.61       4079.15       205.19 o                         
 -22   4   5       6454.55       5901.06       256.06 o                         
 -20   4   5        583.79        691.12       126.20 o                         
 -18   4   5       2328.39       2456.80       208.54 o                         
 -16   4   5         74.13        108.89        90.46 o                         
 -14   4   5      31883.76      33061.48       938.20 o                         
 -12   4   5      22609.27      22473.13       652.35 o                         
 -10   4   5      17115.30      17985.29       410.03 o                         
  -8   4   5        247.44        399.26        52.54 o                         
  -6   4   5       7078.74       6553.54       172.06 o                         
  -4   4   5       2385.31       2100.98        59.36 o                         
  -2   4   5       5583.53       6321.52       125.15 o                         
   0   4   5        383.83        652.09        54.56 o                         
   2   4   5       7283.96       8289.79       175.90 o                         
   4   4   5      37517.62      37427.71       667.42 o                         
   6   4   5       2461.01       2830.89        86.66 o                         
   8   4   5      12595.10      13166.94       297.80 o                         
  10   4   5      14446.82      15165.03       426.82 o                         
  12   4   5       7990.35       7821.29       244.65 o                         
  14   4   5       6322.02       6532.64       238.05 o                         
  16   4   5       2956.92       2980.37       170.73 o                         
  18   4   5       8672.66       9457.53       305.63 o                         
  20   4   5        676.59        920.79       197.46 o                         
  22   4   5         17.00        269.70       385.29 o                         
 -29   5   5        910.48        905.43       231.17 o                         
 -27   5   5       1515.82       2395.40       322.68 o                         
 -25   5   5       1784.25       1261.83       202.28 o                         
 -23   5   5       1506.51       1543.09       184.91 o                         
 -21   5   5       3697.77       3302.65       223.99 o                         
 -19   5   5       1564.13       1552.35       231.94 o                         
 -17   5   5       2079.06       1934.68       152.33 o                         
 -15   5   5       3857.49       3003.43       150.05 o                         
 -13   5   5       3342.31       3142.85       108.47 o                         
 -11   5   5       8376.68       7410.54       176.35 o                         
  -9   5   5       6844.64       6493.08       196.72 o                         
  -7   5   5       8500.66       8038.54       198.48 o                         
  -5   5   5       9096.33       7904.69       154.14 o                         
  -3   5   5       6498.28       6078.03       133.84 o                         
  -1   5   5       4481.29       4100.47       101.53 o                         
   1   5   5       2021.55       1940.92        62.11 o                         
   3   5   5       1058.68       1226.11        73.91 o                         
   5   5   5        609.56        727.15        58.75 o                         
   7   5   5         92.37        108.89        56.27 o                         
   9   5   5         22.30         36.14        71.22 o                         
  11   5   5        126.05         91.12        79.44 o                         
  13   5   5          1.48        -11.61       129.86 o                         
  15   5   5        214.59        145.03        97.17 o                         
  17   5   5        583.53        528.47       150.15 o                         
  19   5   5        228.78        239.91       169.62 o                         
  21   5   5          3.97        125.22       269.70 o                         
 -28   6   5       3420.35       3650.63       366.03 o                         
 -26   6   5       3688.30       3971.73       271.68 o                         
 -24   6   5       8681.17       8627.61       432.96 o                         
 -22   6   5       9027.90       9054.75       348.95 o                         
 -20   6   5         29.26         28.67       132.59 o                         
 -18   6   5      15568.15      15072.13       600.44 o                         
 -16   6   5      31224.10      30703.23      1526.72 o                         
 -14   6   5      52555.99      50224.09      1922.39 o                         
 -12   6   5      34285.63      33538.21       646.17 o                         
 -10   6   5      26492.39      27690.03       631.46 o                         
  -8   6   5      22651.72      24093.04       531.28 o                         
  -6   6   5      36916.93      37401.75       593.31 o                         
  -4   6   5      31558.02      31173.19       594.91 o                         
  -2   6   5     155866.64     164555.58      2446.67 o                         
   0   6   5     117486.82     121166.78      1994.93 o                         
   2   6   5      29981.73      31657.02       508.60 o                         
   4   6   5      23216.55      22457.47       371.21 o                         
   6   6   5      40104.17      41235.92       739.79 o                         
   8   6   5       7894.10       8159.62       212.21 o                         
  10   6   5       9594.98       9264.70       261.07 o                         
  12   6   5       4023.12       3809.46       206.25 o                         
  14   6   5      13112.19      13826.89       365.89 o                         
  16   6   5       4836.96       4788.82       217.98 o                         
  18   6   5       5942.16       5365.61       248.56 o                         
  22   6   5       1931.54       1483.37       221.54 o                         
 -29   7   5        227.02         19.26       260.07 o                         
 -27   7   5          9.04       -269.70       366.03 o                         
 -25   7   5        711.40        852.52       140.06 o                         
 -23   7   5       1502.00        992.12       183.01 o                         
 -21   7   5         49.33         81.09       223.81 o                         
 -19   7   5         10.80        -68.28       134.94 o                         
 -17   7   5        347.83        153.67       221.54 o                         
 -15   7   5        354.32        633.18       149.30 o                         
 -13   7   5        123.05         11.18       157.02 o                         
 -11   7   5         55.02        111.63        72.42 o                         
  -9   7   5        387.50        439.47        53.70 o                         
  -7   7   5        258.05        268.27        44.94 o                         
  -5   7   5      12238.93      11506.01       218.34 o                         
  -3   7   5       3028.89       3120.69       134.52 o                         
  -1   7   5       5554.45       5350.49       215.44 o                         
   1   7   5       1651.41       1656.23       101.39 o                         
   3   7   5         81.37        209.35        69.39 o                         
   5   7   5        326.05        362.32        75.29 o                         
   7   7   5         60.34        126.75        64.67 o                         
   9   7   5        411.31        494.55       124.59 o                         
  11   7   5        896.80       1161.06       113.25 o                         
  13   7   5       4532.03       4262.47       186.56 o                         
  15   7   5          2.79         75.49       100.59 o                         
  17   7   5       1100.32       1143.38       173.22 o                         
  19   7   5        514.50        809.11       221.54 o                         
  21   7   5         99.45        105.96       183.01 o                         
 -28   8   5       2347.55       1897.56       308.23 o                         
 -26   8   5      10383.11      11031.77       838.01 o                         
 -24   8   5        428.59        970.05       191.95 o                         
 -22   8   5       4314.40       4256.05       597.20 o                         
 -20   8   5       3315.33       3657.52       223.05 o                         
 -18   8   5       1740.40       2070.41       293.00 o                         
 -16   8   5      26547.15      25888.80      1493.00 o                         
 -14   8   5      35994.66      35954.57      1907.19 o                         
 -12   8   5      25893.82      24456.54      1281.86 o                         
 -10   8   5      13619.19      12961.07       354.07 o                         
  -8   8   5      14544.28      13789.71       295.83 o                         
  -6   8   5       4668.28       4423.35       122.02 o                         
  -4   8   5      25627.52      23370.80       407.82 o                         
  -2   8   5      18010.70      17500.94       384.45 o                         
   0   8   5      18738.38      19065.22       416.52 o                         
   2   8   5      39506.51      40214.86       836.20 o                         
   4   8   5       4606.79       4469.47       143.03 o                         
   6   8   5      14585.41      14263.44       400.49 o                         
   8   8   5      16847.74      16318.73       375.15 o                         
  10   8   5      11227.71      11431.77       362.30 o                         
  12   8   5       6315.44       6469.29       259.47 o                         
  14   8   5       2748.21       2726.32       270.78 o                         
  16   8   5       1704.90       1532.41       317.87 o                         
  18   8   5       1891.97       1675.34       180.40 o                         
  20   8   5       2906.39       2446.60       288.97 o                         
 -27   9   5         27.44         64.94       249.91 o                         
 -25   9   5         66.76        -77.06       231.17 o                         
 -23   9   5        189.64        155.48       114.63 o                         
 -21   9   5          8.08       -138.72       138.72 o                         
 -19   9   5        730.59        959.48       183.52 o                         
 -17   9   5         16.04        152.86       140.92 o                         
 -15   9   5        593.88        718.69       129.67 o                         
 -13   9   5         80.99        -82.44       158.93 o                         
 -11   9   5        345.24        297.40       173.38 o                         
  -9   9   5         98.96         96.05        82.47 o                         
  -7   9   5         17.74         93.55       102.67 o                         
  -5   9   5         32.55         62.59        64.27 o                         
  -3   9   5          0.10         42.21        67.17 o                         
  -1   9   5        482.88        506.25        88.75 o                         
   1   9   5         35.17        106.83        65.74 o                         
   3   9   5        615.82        611.24        77.22 o                         
   5   9   5         97.27        183.39        75.02 o                         
   7   9   5       1625.15       1691.54       108.23 o                         
   9   9   5       1072.46       1102.87       114.42 o                         
  11   9   5        704.72        697.31       113.71 o                         
  13   9   5          5.65        -68.09        96.73 o                         
  15   9   5         22.61         22.63       104.00 o                         
  17   9   5         16.07        170.82       143.64 o                         
  19   9   5         19.54       -173.38       173.38 o                         
 -26  10   5       1184.57       2687.41       375.66 o                         
 -24  10   5        205.30        165.89       150.43 o                         
 -22  10   5       1303.01       1340.92       173.03 o                         
 -20  10   5       4893.95       4457.97       246.53 o                         
 -18  10   5       3055.31       2909.10       195.18 o                         
 -16  10   5        307.56        427.34       144.48 o                         
 -14  10   5       1420.40       1542.89       136.89 o                         
 -12  10   5      15162.65      14459.75       477.42 o                         
 -10  10   5        109.05        146.96       107.00 o                         
  -8  10   5       3329.70       3139.01       144.14 o                         
  -6  10   5       1551.01       1534.75       101.48 o                         
  -4  10   5       2514.35       2797.92       137.12 o                         
  -2  10   5          4.40         60.45        72.15 o                         
   0  10   5        687.29        749.03       101.87 o                         
   2  10   5       1943.01       1995.59       126.96 o                         
   4  10   5       1001.25       1415.10       101.26 o                         
   6  10   5       5181.44       5221.08       271.11 o                         
   8  10   5       1207.56       1644.05       125.53 o                         
  10  10   5        831.29       1053.01       121.38 o                         
  12  10   5       1861.69       1887.33       138.11 o                         
  14  10   5          1.86        191.82       104.76 o                         
  16  10   5       1495.40       1712.25       249.20 o                         
  18  10   5         22.65       -144.48       173.38 o                         
 -25  11   5       1159.89       1415.95       250.44 o                         
 -23  11   5       1990.22       1681.42       181.85 o                         
 -21  11   5       1145.18       1353.40       232.73 o                         
 -19  11   5        665.48        611.50       185.00 o                         
 -17  11   5       1896.95       1980.89       165.74 o                         
 -15  11   5        432.99        381.22       118.14 o                         
 -13  11   5       4100.71       4078.24       399.74 o                         
 -11  11   5        169.18        255.39       107.17 o                         
  -9  11   5        122.79        153.60       123.35 o                         
  -7  11   5        870.47       1076.58       102.67 o                         
  -5  11   5       2424.20       2583.09       135.84 o                         
  -3  11   5       2545.64       2552.76       138.51 o                         
  -1  11   5       1356.55       1398.70       100.55 o                         
   1  11   5       1470.36       1375.46       101.13 o                         
   3  11   5       3163.71       3360.57       159.75 o                         
   5  11   5         94.35        158.86        87.43 o                         
   7  11   5        576.40        530.83        97.78 o                         
   9  11   5        136.32         89.90       155.08 o                         
  11  11   5        417.44        551.07       107.49 o                         
  13  11   5        932.84       1186.96       120.66 o                         
  15  11   5        799.96        908.62       129.59 o                         
  17  11   5        104.15         77.06       183.01 o                         
 -24  12   5        541.63       1088.45       221.54 o                         
 -22  12   5        255.69         -7.42       322.68 o                         
 -20  12   5       2133.87       2401.39       277.68 o                         
 -18  12   5        880.94       1082.34       164.06 o                         
 -16  12   5       1244.76       1356.00       158.69 o                         
 -14  12   5        383.21        502.67       125.78 o                         
 -12  12   5        253.35        423.28       162.67 o                         
 -10  12   5        883.10       1230.40       139.99 o                         
  -8  12   5      28819.65      26308.75       806.22 o                         
  -6  12   5         45.72        102.10       108.29 o                         
  -4  12   5         68.35         70.81        99.86 o                         
  -2  12   5          2.20         68.32       102.24 o                         
   0  12   5         24.99        -10.56        94.41 o                         
   2  12   5        774.36        818.14        95.04 o                         
   4  12   5       6857.77       6633.60       216.15 o                         
   6  12   5        373.99        454.49       115.13 o                         
   8  12   5        408.31        230.22        98.79 o                         
  10  12   5         85.31         35.12        99.29 o                         
  12  12   5        612.45        709.45       115.15 o                         
  14  12   5        485.80        420.90       120.19 o                         
  16  12   5         92.06       -154.12       173.38 o                         
 -23  13   5        160.82        231.17       202.28 o                         
 -21  13   5         13.62         44.16       187.50 o                         
 -19  13   5        118.24         99.45       127.88 o                         
 -17  13   5        349.29        321.35       131.30 o                         
 -15  13   5         77.76        115.98       125.94 o                         
 -13  13   5       2933.02       3174.23       225.99 o                         
 -11  13   5       3068.46       2739.66       243.89 o                         
  -9  13   5       1561.43       1598.07       202.27 o                         
  -7  13   5          0.50        138.32       106.97 o                         
  -5  13   5        211.65        281.65       127.45 o                         
  -3  13   5        388.36        630.64       163.24 o                         
  -1  13   5       1114.43       1401.45       106.41 o                         
   1  13   5       1701.06       2060.52       139.98 o                         
   3  13   5        857.39        574.20       122.59 o                         
   5  13   5        244.43        286.81        92.73 o                         
   7  13   5         26.58         95.62        96.66 o                         
   9  13   5         11.62        -20.12        95.89 o                         
  11  13   5          2.00         35.82       108.34 o                         
  13  13   5          5.94         52.98       134.44 o                         
  15  13   5        876.82        963.23       211.91 o                         
 -22  14   5          2.42        500.88       221.54 o                         
 -20  14   5        592.01        721.82       279.34 o                         
 -18  14   5       1210.87       1376.87       409.37 o                         
 -16  14   5       1414.44       1194.40       202.28 o                         
 -14  14   5       5546.91       5535.84       546.51 o                         
 -12  14   5       6002.82       5325.54       251.34 o                         
 -10  14   5       6591.04       6618.08       460.71 o                         
  -8  14   5       1315.92       1419.78       148.02 o                         
  -6  14   5         26.56       -130.01       130.01 o                         
  -4  14   5       1092.74       1682.70       157.48 o                         
  -2  14   5      10141.60       9077.92       410.14 o                         
   0  14   5        106.11        198.80       105.34 o                         
   2  14   5       1345.50       1503.43       112.67 o                         
   4  14   5       4794.78       4849.83       204.73 o                         
   6  14   5       2215.49       2233.79       152.16 o                         
   8  14   5       1457.12       1751.27       135.16 o                         
  10  14   5       1080.10       1210.39       131.73 o                         
  12  14   5        806.10       1435.72       317.87 o                         
 -19  15   5        265.38        760.95       221.54 o                         
 -17  15   5        550.12        445.47       218.52 o                         
 -15  15   5        739.88        820.67       139.89 o                         
 -13  15   5        231.26        226.36       149.84 o                         
 -11  15   5        482.26        232.41       188.15 o                         
  -9  15   5        588.77        615.37       124.60 o                         
  -7  15   5          0.05        -26.70       119.05 o                         
  -5  15   5         11.70        -20.10       120.13 o                         
  -3  15   5          1.41        158.93       105.74 o                         
  -1  15   5         67.82         50.11        98.50 o                         
   1  15   5        215.21        114.98        98.02 o                         
   3  15   5        184.80        449.04       103.43 o                         
   5  15   5         86.39        122.17       108.07 o                         
   7  15   5          0.60        -97.74       151.54 o                         
   9  15   5          0.44        -57.48       166.74 o                         
  11  15   5          4.60         24.08       143.03 o                         
 -16  16   5       2119.60       2053.30       260.07 o                         
 -14  16   5       1729.77       1980.93       171.88 o                         
 -12  16   5       5854.34       5466.18       500.65 o                         
 -10  16   5       1813.76       1591.23       152.40 o                         
  -8  16   5       2791.13       2665.79       255.26 o                         
  -6  16   5       3994.82       4055.19       337.13 o                         
  -4  16   5        477.54        922.78       173.38 o                         
  -2  16   5       1217.90       1428.18       158.31 o                         
   0  16   5       3374.59       3922.86       209.11 o                         
   2  16   5       7018.20       6861.25       462.43 o                         
   4  16   5       2948.44       3011.17       246.94 o                         
   6  16   5       3020.57       2955.96       244.91 o                         
   8  16   5       2386.61       1781.97       298.60 o                         
 -13  17   5        606.99        722.42       221.54 o                         
 -11  17   5        633.36        452.72       192.65 o                         
  -9  17   5        672.36        828.38       269.70 o                         
  -7  17   5         74.50         77.06       192.65 o                         
  -5  17   5          1.72       -126.02       366.03 o                         
  -3  17   5        303.74        125.22       240.81 o                         
  -1  17   5        986.27        789.85       250.44 o                         
   1  17   5        484.50        144.48       308.23 o                         
  -8  18   5       2770.03       2340.64       394.92 o                         
  -6  18   5        867.51        712.79       279.34 o                         
 -30   0   6       7061.36       7204.12       394.86 o                         
 -28   0   6      12295.00      12158.01       533.08 o                         
 -26   0   6       8432.41       8578.83       427.66 o                         
 -24   0   6      31437.50      32470.42      1743.44 o                         
 -22   0   6       8984.79       8187.26       386.29 o                         
 -20   0   6      24341.77      23290.59       752.76 o                         
 -18   0   6      32272.05      31142.16      1161.27 o                         
 -16   0   6      17736.72      18084.20       701.14 o                         
 -14   0   6       9536.73       8471.84       809.11 o                         
 -12   0   6      44251.00      43489.51      1241.87 o                         
 -10   0   6      89515.01      89093.38      3105.82 o                         
  -8   0   6     167035.56     174297.47      4945.76 o                         
  -6   0   6      22782.15      27034.64       673.02 o                         
  -4   0   6     120448.02     128207.79      2821.52 o                         
  -2   0   6      47857.46      49862.24      1235.33 o                         
   0   0   6      72493.98      76534.16      1692.91 o                         
   2   0   6      10175.34      11475.75       350.36 o                         
   4   0   6      19918.91      18056.33       421.10 o                         
   6   0   6      25529.71      24363.24       632.00 o                         
   8   0   6      19035.12      21251.19       584.11 o                         
  10   0   6       4943.72       4963.82       263.28 o                         
  12   0   6      30701.21      32805.19      1205.33 o                         
  14   0   6        138.26        169.07       127.27 o                         
  16   0   6      12810.75      13523.72       751.32 o                         
  18   0   6       2851.74       2804.41       250.91 o                         
  20   0   6        177.43        139.67       255.26 o                         
 -31   1   6        505.00        290.30       520.14 o                         
 -29   1   6       1461.39       1483.10       233.91 o                         
 -27   1   6       1387.08       1419.21       142.30 o                         
 -25   1   6        181.50        247.83       184.91 o                         
 -23   1   6       5754.54       5266.59       228.79 o                         
 -21   1   6       3425.96       3690.68       216.09 o                         
 -19   1   6       1378.40       1404.80       147.76 o                         
 -17   1   6       1707.85       1836.08        93.04 o                         
 -15   1   6       8027.88       7695.75       181.42 o                         
 -13   1   6      10205.86       9583.12       254.91 o                         
 -11   1   6       3227.89       3430.42       119.57 o                         
  -9   1   6       1761.55       1758.55        79.53 o                         
  -7   1   6       5409.23       4387.85        85.80 o                         
  -5   1   6       3379.51       3592.93       102.85 o                         
  -3   1   6       6581.49       6053.00       110.89 o                         
  -1   1   6       2361.98       2251.63        56.11 o                         
   1   1   6        779.05        727.87        36.74 o                         
   3   1   6       1556.03       1651.88        62.35 o                         
   5   1   6        820.91        897.19        53.64 o                         
   7   1   6        654.82        559.15        63.63 o                         
   9   1   6       1511.93       1599.27       111.87 o                         
  11   1   6        696.69        663.49        89.71 o                         
  13   1   6        743.24        759.55       156.21 o                         
  15   1   6        220.35        232.08       122.35 o                         
  17   1   6        428.42        270.36        99.20 o                         
  19   1   6         23.94        -61.09       109.75 o                         
  21   1   6        250.67        291.37       201.59 o                         
 -30   2   6        201.40        509.96       150.31 o                         
 -28   2   6       1514.41       1996.11       159.18 o                         
 -26   2   6       3164.89       3063.39       203.02 o                         
 -24   2   6      13887.28      13436.12       492.82 o                         
 -22   2   6      11079.84      10682.03       390.74 o                         
 -20   2   6      19561.50      17647.98       508.08 o                         
 -18   2   6      18345.54      17107.86       389.93 o                         
 -16   2   6      13661.04      11758.69       272.89 o                         
 -14   2   6       1753.35       1399.90        72.94 o                         
 -12   2   6        224.04        138.82        34.27 o                         
 -10   2   6      59787.85      60289.86      1215.73 o                         
  -8   2   6      58320.05      62729.33      1094.01 o                         
  -6   2   6      12393.90      11662.07       218.99 o                         
  -4   2   6      91176.16      96607.84      1587.54 o                         
  -2   2   6       1855.13       2156.49        80.55 o                         
   0   2   6      18134.54      19584.03       333.52 o                         
   2   2   6      21316.72      18695.21       322.09 o                         
   4   2   6      22021.10      23724.49       385.86 o                         
   6   2   6         22.68        140.96        55.91 o                         
   8   2   6      12970.02      12987.50       353.02 o                         
  10   2   6      16830.41      16646.31       454.61 o                         
  12   2   6      13723.84      14246.58       406.39 o                         
  14   2   6       3381.15       3350.70       170.88 o                         
  16   2   6       1120.00       1063.43       129.74 o                         
  18   2   6       2500.67       2676.79       179.63 o                         
  20   2   6       2013.32       2097.32       284.15 o                         
 -31   3   6         92.24        221.54       260.07 o                         
 -29   3   6          1.45         -2.20       147.32 o                         
 -27   3   6        422.71        696.49       185.47 o                         
 -25   3   6         24.81          2.75       180.01 o                         
 -23   3   6         16.33        -34.49       128.17 o                         
 -21   3   6         27.32         76.35       227.20 o                         
 -19   3   6        235.79        266.20       107.33 o                         
 -17   3   6          3.57        -64.52        78.40 o                         
 -15   3   6       3932.43       3152.36       107.95 o                         
 -13   3   6       8480.19       8515.05       201.84 o                         
 -11   3   6        588.74        930.81        52.81 o                         
  -9   3   6       3995.07       3939.58        89.22 o                         
  -7   3   6       9575.94       8424.66       298.00 o                         
  -5   3   6       3803.24       3522.78        78.27 o                         
  -3   3   6        980.06       1197.13        79.84 o                         
  -1   3   6       1204.76        906.61        50.78 o                         
   1   3   6       2980.11       2948.40        74.51 o                         
   3   3   6       5555.46       5021.44       105.52 o                         
   5   3   6       4431.64       3863.55       100.33 o                         
   7   3   6        848.87        815.43        72.90 o                         
   9   3   6          2.00        -13.17        71.31 o                         
  11   3   6        709.04        735.86       116.17 o                         
  13   3   6         38.44         -4.13        88.61 o                         
  15   3   6        242.17        198.61        93.99 o                         
  17   3   6        116.49        -46.18        99.57 o                         
  19   3   6         55.71        135.42       135.40 o                         
  21   3   6          3.22         57.79       500.88 o                         
 -30   4   6       1213.43       1766.60       370.84 o                         
 -28   4   6       1418.85       1707.12       175.31 o                         
 -26   4   6       1925.75       1567.24       423.82 o                         
 -24   4   6       1779.59       2555.87       181.85 o                         
 -22   4   6       5947.40       5672.60       308.96 o                         
 -20   4   6       7241.43       6840.14       293.16 o                         
 -18   4   6      15752.39      14844.90       599.94 o                         
 -16   4   6         91.85        166.25        77.20 o                         
 -14   4   6      32450.94      32284.22       626.05 o                         
 -12   4   6      32703.40      31840.24       668.04 o                         
 -10   4   6       8677.09       7698.16       188.36 o                         
  -8   4   6      66341.45      72252.15      1595.54 o                         
  -6   4   6      40130.09      43908.48      1997.28 o                         
  -4   4   6      39877.39      45331.83       910.22 o                         
  -2   4   6      25396.62      25985.14       462.68 o                         
   0   4   6      32436.61      31969.06       609.24 o                         
   2   4   6      17952.41      18282.44       290.06 o                         
   4   4   6      37464.31      35110.12       538.30 o                         
   6   4   6       9960.52      10323.08       208.88 o                         
   8   4   6      15692.86      15865.23       400.01 o                         
  10   4   6      31007.30      31083.96       725.25 o                         
  12   4   6        672.85        744.16       119.89 o                         
  14   4   6       3080.37       2743.30       168.23 o                         
  16   4   6       1320.91       1299.29       119.14 o                         
  18   4   6       2811.35       2822.74       210.73 o                         
  20   4   6       1521.07       1868.66       317.87 o                         
  22   4   6        363.48        202.28       202.28 o                         
 -29   5   6        288.70        583.96       161.77 o                         
 -27   5   6       1009.65       1291.19       170.89 o                         
 -25   5   6       1194.31       1442.49       167.87 o                         
 -23   5   6        291.32        440.53       122.44 o                         
 -21   5   6        178.36        290.67       165.33 o                         
 -19   5   6        482.28        864.66       125.38 o                         
 -17   5   6       2876.90       2543.13       186.12 o                         
 -15   5   6       2840.96       2706.16       130.87 o                         
 -13   5   6       1805.20       2202.77       104.21 o                         
 -11   5   6       1101.00       1263.05        85.71 o                         
  -9   5   6       2448.92       2463.74       120.90 o                         
  -7   5   6         30.77         -7.55        37.77 o                         
  -5   5   6       5424.56       4830.26       109.65 o                         
  -3   5   6       5085.91       5284.78       185.75 o                         
  -1   5   6          4.38         88.75        28.64 o                         
   1   5   6       2312.69       2466.75        83.48 o                         
   3   5   6        188.02        130.33        47.93 o                         
   5   5   6         17.82          7.57        54.19 o                         
   7   5   6       1178.44       1375.88        82.77 o                         
   9   5   6       1035.66       1189.60        97.00 o                         
  11   5   6        145.97         60.72        86.73 o                         
  13   5   6         43.67        110.70        90.29 o                         
  15   5   6        408.67        414.11       108.36 o                         
  17   5   6        400.78        605.01       114.66 o                         
  19   5   6          2.94        293.78       206.69 o                         
  21   5   6         72.32        125.22       173.38 o                         
 -30   6   6       1303.78        847.64       260.07 o                         
 -28   6   6         63.78         30.50       163.04 o                         
 -26   6   6        277.23        658.01       139.04 o                         
 -24   6   6       5823.63       5276.19       279.46 o                         
 -22   6   6       4889.23       4643.52       286.48 o                         
 -20   6   6       5226.29       5145.82       295.53 o                         
 -18   6   6        176.11        260.07       120.62 o                         
 -16   6   6        464.55        491.82       117.21 o                         
 -14   6   6          0.01        -44.80       109.83 o                         
 -12   6   6         13.56          0.92        97.06 o                         
 -10   6   6         83.14         95.52        91.18 o                         
  -8   6   6       9919.42       8947.18       189.48 o                         
  -6   6   6       1006.05        808.75        58.73 o                         
  -4   6   6       5493.54       6607.45       127.98 o                         
  -2   6   6       2058.60       2469.77        80.20 o                         
   0   6   6       1854.34       1762.88        65.40 o                         
   2   6   6       2642.38       2971.30       100.48 o                         
   4   6   6       1594.02       1915.08       104.21 o                         
   6   6   6       5101.44       4521.83       137.98 o                         
   8   6   6        355.50        528.84        81.13 o                         
  10   6   6         10.94         69.54        87.22 o                         
  12   6   6       5245.12       5327.54       202.48 o                         
  14   6   6       1429.58       1337.39       225.12 o                         
  16   6   6        140.00        121.73       126.52 o                         
  18   6   6         18.84        163.75       462.35 o                         
  20   6   6        153.74        144.48       173.38 o                         
 -29   7   6          0.43         -9.63       240.81 o                         
 -27   7   6        163.21        123.41       135.38 o                         
 -25   7   6        355.47         79.35       125.66 o                         
 -23   7   6        430.43        639.99       133.99 o                         
 -21   7   6        885.41        884.62       166.05 o                         
 -19   7   6        240.52        188.46       187.83 o                         
 -17   7   6         82.54        196.28       122.90 o                         
 -15   7   6         44.93        109.81       108.63 o                         
 -13   7   6        395.24        355.63       108.72 o                         
 -11   7   6        226.37        235.72        71.28 o                         
  -9   7   6        147.23        175.94        70.30 o                         
  -7   7   6       2266.41       2569.81       103.44 o                         
  -5   7   6       3315.22       2967.60        82.21 o                         
  -3   7   6      12465.25      12537.41       201.53 o                         
  -1   7   6       4388.34       3978.58       114.67 o                         
   1   7   6        392.54        508.73        60.58 o                         
   3   7   6          0.09        -29.22       178.20 o                         
   5   7   6         67.00         40.47        64.60 o                         
   7   7   6        311.93        342.09        75.25 o                         
   9   7   6        630.99        553.63        98.39 o                         
  11   7   6        348.37        261.77        97.52 o                         
  13   7   6         98.66        -22.61       139.13 o                         
  15   7   6         30.34         32.48       106.93 o                         
  17   7   6          0.82        -86.69       337.13 o                         
  19   7   6          9.16         57.79       260.07 o                         
 -28   8   6       1301.47       1126.98       250.44 o                         
 -26   8   6         13.30        -75.49       129.33 o                         
 -24   8   6        417.61        288.17       123.97 o                         
 -22   8   6       3654.64       3519.60       223.88 o                         
 -20   8   6      23388.93      23310.87      1261.83 o                         
 -18   8   6        498.30        730.36       160.84 o                         
 -16   8   6        152.92        373.67       158.93 o                         
 -14   8   6       1400.14       1294.32       205.18 o                         
 -12   8   6      11516.12      10478.99       364.55 o                         
 -10   8   6       7854.16       7588.80       259.88 o                         
  -8   8   6       3839.91       3773.49       134.33 o                         
  -6   8   6      37737.48      38947.59       748.28 o                         
  -4   8   6       7696.46       7176.95       219.26 o                         
  -2   8   6       9290.54       8898.29       223.70 o                         
   0   8   6       7596.94       7240.07       306.27 o                         
   2   8   6      12353.15      12847.60       303.27 o                         
   4   8   6       2392.50       2733.47       121.53 o                         
   6   8   6       4092.26       4126.09       173.46 o                         
   8   8   6      22542.29      23033.36       621.08 o                         
  10   8   6       3097.29       3380.24       233.44 o                         
  14   8   6        490.01        811.78       135.01 o                         
  16   8   6        972.03       1320.83       247.18 o                         
  18   8   6         51.46        321.81       142.55 o                         
 -27   9   6          6.02        336.10       240.81 o                         
 -25   9   6         13.03        -14.22       197.46 o                         
 -23   9   6          0.28       -143.84       143.84 o                         
 -21   9   6         90.51        176.45       145.71 o                         
 -19   9   6        246.57        621.03       125.20 o                         
 -17   9   6          8.11        170.87       366.03 o                         
 -15   9   6        827.99        835.88       176.59 o                         
 -13   9   6          3.99       -107.09       154.12 o                         
 -11   9   6        122.67         30.76       105.41 o                         
  -9   9   6         74.13         88.85       104.46 o                         
  -7   9   6       1027.76       1096.28        84.04 o                         
  -5   9   6        164.46        176.22        73.47 o                         
  -3   9   6         12.72         51.87        72.99 o                         
  -1   9   6        278.70        223.80        71.81 o                         
   1   9   6          7.63         82.31        71.41 o                         
   3   9   6        750.61       1022.16        87.94 o                         
   5   9   6       1169.46       1315.55       120.96 o                         
   7   9   6        103.01         95.90       101.96 o                         
   9   9   6        374.59        349.28       100.28 o                         
  11   9   6         68.55         83.82       123.32 o                         
  13   9   6        196.86        225.37       101.78 o                         
  15   9   6       1122.44       1063.47       136.57 o                         
  17   9   6        727.40        866.71       298.60 o                         
  19   9   6        435.60        327.50       211.91 o                         
 -26  10   6        691.22        886.17       298.60 o                         
 -24  10   6       4332.65       4146.79       544.22 o                         
 -22  10   6       5156.70       5284.46       275.09 o                         
 -20  10   6       7261.45       7192.29       332.46 o                         
 -18  10   6       5870.31       5502.00       306.03 o                         
 -16  10   6      11186.40      10817.05       645.36 o                         
 -14  10   6        926.44        990.24       149.38 o                         
 -12  10   6       6272.97       6001.17       517.70 o                         
 -10  10   6      15547.27      14471.38       541.74 o                         
  -8  10   6      12188.71      12251.02       581.67 o                         
  -6  10   6      15527.90      15543.24       353.44 o                         
  -4  10   6       6776.61       6257.03       198.20 o                         
  -2  10   6       6212.88       6398.47       198.94 o                         
   0  10   6       4305.98       4007.18       244.68 o                         
   2  10   6       2449.91       2411.92       139.29 o                         
   4  10   6       4213.02       4493.83       175.07 o                         
   6  10   6       2141.57       2325.47       130.14 o                         
   8  10   6        600.39        689.61       109.19 o                         
  10  10   6       5398.32       5356.04       219.45 o                         
  12  10   6       7866.37       8190.80       271.70 o                         
  14  10   6        166.32        209.31       121.35 o                         
  16  10   6         17.69       -177.33       177.33 o                         
  18  10   6         23.72        211.91       202.28 o                         
 -25  11   6        574.51        616.47       231.17 o                         
 -23  11   6        120.37        446.82       158.59 o                         
 -21  11   6         10.89       -158.76       158.76 o                         
 -19  11   6        240.13        204.50       327.50 o                         
 -17  11   6       2053.57       2168.55       172.87 o                         
 -15  11   6       1775.20       1507.27       136.98 o                         
 -13  11   6          9.54         63.32       322.68 o                         
 -11  11   6        663.31        620.36       129.30 o                         
  -9  11   6        303.72        388.38       153.66 o                         
  -7  11   6          8.67         97.92        90.83 o                         
  -5  11   6         24.47        -52.56        81.51 o                         
  -3  11   6          0.94         86.44        81.89 o                         
  -1  11   6         85.24        208.02        96.90 o                         
   1  11   6        379.91        451.13        95.89 o                         
   3  11   6       1093.48       1157.72       100.45 o                         
   5  11   6       1354.78       1558.93       145.74 o                         
   7  11   6        267.69         94.71       117.03 o                         
   9  11   6         37.63         48.47        97.00 o                         
  11  11   6        144.75        144.63        99.07 o                         
  13  11   6         33.35         71.23       123.74 o                         
  15  11   6       1278.87       1448.41       174.01 o                         
 -24  12   6       1041.29        356.39       250.44 o                         
 -22  12   6       2476.40       2870.21       549.38 o                         
 -20  12   6       4459.00       4159.59       387.86 o                         
 -18  12   6       6259.90       5717.38       353.14 o                         
 -16  12   6       6083.84       5861.29       308.22 o                         
 -14  12   6       4714.52       4467.51       232.90 o                         
 -12  12   6       4221.41       4284.75       324.28 o                         
 -10  12   6       6570.31       7190.30       297.34 o                         
  -8  12   6      23289.58      21522.28       533.22 o                         
  -6  12   6       6556.71       6464.47       219.39 o                         
  -4  12   6       5392.95       5438.12       217.86 o                         
  -2  12   6      12236.09      11813.45       315.66 o                         
   0  12   6       4251.33       4423.11       175.59 o                         
   2  12   6       4312.70       4556.93       176.53 o                         
   4  12   6        449.54        661.80       100.52 o                         
   6  12   6       5993.78       6083.50       209.42 o                         
   8  12   6       5637.85       5545.97       215.99 o                         
  10  12   6       4455.56       4761.38       199.71 o                         
  12  12   6       3460.91       3347.04       192.46 o                         
  14  12   6       3586.27       3352.34       693.52 o                         
 -23  13   6        239.24        818.74       211.91 o                         
 -21  13   6        419.25        553.86       161.46 o                         
 -19  13   6          4.86        430.21       171.04 o                         
 -17  13   6          0.20        -26.02       131.85 o                         
 -15  13   6        173.89         66.14       131.72 o                         
 -13  13   6        856.55        865.60       186.48 o                         
 -11  13   6        553.58        712.79       202.28 o                         
  -9  13   6         14.78       -115.98       115.98 o                         
  -7  13   6        530.74        342.72       108.47 o                         
  -5  13   6       1123.99       1187.70       117.86 o                         
  -3  13   6       1512.03       1474.30       112.48 o                         
  -1  13   6       1140.56       1242.65       107.17 o                         
   1  13   6        150.28        178.26       132.35 o                         
   3  13   6        403.91        271.70        98.45 o                         
   5  13   6        337.75        284.58       110.25 o                         
   7  13   6        576.51        824.82       107.00 o                         
   9  13   6       1148.35       1379.29       119.60 o                         
  11  13   6       1415.53       1675.99       156.66 o                         
  13  13   6       1084.38       1202.18       164.28 o                         
 -22  14   6       5047.72       4334.53       366.03 o                         
 -20  14   6       2981.69       3578.75       288.97 o                         
 -18  14   6       1765.95       2231.97       558.67 o                         
 -16  14   6       1038.95        963.23       202.28 o                         
 -14  14   6       2857.33       2746.68       238.74 o                         
 -12  14   6       2995.49       3139.11       212.53 o                         
 -10  14   6       1818.69       2001.56       167.15 o                         
  -8  14   6       3634.69       3689.81       221.58 o                         
  -6  14   6       8479.77       8328.56       299.59 o                         
  -4  14   6       8163.59       7868.04       272.67 o                         
  -2  14   6       9302.38       9333.17       323.80 o                         
   0  14   6       2191.91       2175.38       138.26 o                         
   2  14   6       7500.68       7472.49       263.71 o                         
   4  14   6       2685.77       2822.09       157.48 o                         
   6  14   6       7130.51       6626.99       241.71 o                         
   8  14   6       5624.29       5275.32       216.79 o                         
  10  14   6       4304.40       3657.71       270.78 o                         
  12  14   6       1552.88       1021.02       260.07 o                         
 -19  15   6         39.86        433.45       211.91 o                         
 -17  15   6         51.77        -31.64       258.17 o                         
 -15  15   6        166.19        395.20       135.89 o                         
 -13  15   6          9.06        -61.98       156.21 o                         
 -11  15   6          1.29       -125.33       125.33 o                         
  -9  15   6        415.35        459.10       132.74 o                         
  -7  15   6         88.22         26.14       119.05 o                         
  -5  15   6        219.25        240.81       288.97 o                         
  -3  15   6          2.02         61.28       107.93 o                         
  -1  15   6          2.79         27.25       118.18 o                         
   1  15   6        152.00        176.92       169.88 o                         
   3  15   6          1.01        193.45       104.96 o                         
   5  15   6          1.92        138.90       125.78 o                         
   7  15   6        232.76        512.29       452.72 o                         
   9  15   6        246.01        436.02       152.23 o                         
 -16  16   6        966.49       1403.54       194.03 o                         
 -14  16   6        448.26        635.59       150.75 o                         
 -12  16   6       1681.03       1923.00       182.34 o                         
 -10  16   6        830.52       1147.00       260.07 o                         
  -8  16   6        145.21        144.97       135.71 o                         
  -6  16   6       3799.34       3921.38       242.65 o                         
  -4  16   6        284.77        292.73       133.62 o                         
  -2  16   6        436.01       -117.19       235.14 o                         
   0  16   6        218.71        542.97       194.58 o                         
   2  16   6       1684.54       1955.14       196.27 o                         
   4  16   6       1842.82       2280.68       346.85 o                         
   6  16   6       1749.85       2128.73       269.70 o                         
 -13  17   6         15.35        404.56       231.17 o                         
 -11  17   6         69.49       -154.12       202.28 o                         
  -9  17   6         45.24        174.59       337.13 o                         
  -7  17   6         10.84        341.44       228.09 o                         
  -3  17   6         76.27        192.65       202.28 o                         
  -1  17   6         14.19        279.34       279.34 o                         
 -31   1   7        504.80        551.03       167.40 o                         
 -29   1   7       1512.76       1901.50       200.20 o                         
 -27   1   7        811.46        943.45       361.21 o                         
 -25   1   7       4014.01       3942.19       222.57 o                         
 -23   1   7        979.50       1075.35       151.34 o                         
 -21   1   7          4.07         29.52       163.32 o                         
 -19   1   7          0.15        222.89       124.70 o                         
 -17   1   7       3084.08       2477.29       178.98 o                         
 -15   1   7       1248.09       1114.35        87.86 o                         
 -13   1   7       1097.29       1123.76        60.48 o                         
 -11   1   7       1770.20       1996.41        92.49 o                         
  -9   1   7      10235.66      10517.95       192.68 o                         
  -7   1   7       1279.02       1891.46        70.14 o                         
  -5   1   7      20470.10      22256.30       423.35 o                         
  -3   1   7       1902.49       1680.18        90.96 o                         
  -1   1   7        121.38        352.85        53.16 o                         
   1   1   7       2453.62       2267.39        83.77 o                         
   3   1   7       3833.75       3699.45        91.12 o                         
   5   1   7        194.24        123.49        49.71 o                         
   7   1   7         41.06         74.61        71.92 o                         
   9   1   7        522.83        570.96        89.05 o                         
  11   1   7       4528.37       4440.46       188.55 o                         
  13   1   7       2822.96       2888.03       167.69 o                         
  15   1   7        184.32        249.22       108.44 o                         
  17   1   7        507.48        534.63       133.47 o                         
  19   1   7        128.40        219.33       127.75 o                         
 -32   2   7          7.41        346.76       298.60 o                         
 -30   2   7       1391.95       1584.31       214.50 o                         
 -28   2   7        546.28        458.41       153.37 o                         
 -26   2   7        666.41        731.05       213.18 o                         
 -24   2   7        754.97        800.12       380.48 o                         
 -22   2   7          3.40        129.26       116.54 o                         
 -20   2   7       2243.51       2452.28       200.20 o                         
 -18   2   7       6487.25       6549.83       271.40 o                         
 -16   2   7       5851.43       6217.11       157.11 o                         
 -14   2   7       1881.55       2313.50       139.22 o                         
 -12   2   7      11169.50      11440.39       268.62 o                         
 -10   2   7       7538.56       7130.81       194.28 o                         
  -8   2   7      30119.51      31279.51       520.10 o                         
  -6   2   7      37664.91      37500.27       721.42 o                         
  -4   2   7       3519.70       3526.11        93.29 o                         
  -2   2   7        340.62        410.36        43.12 o                         
   0   2   7       6918.94       5917.55       163.09 o                         
   2   2   7      23671.46      27344.64       422.88 o                         
   4   2   7      23024.23      23886.41       376.37 o                         
   6   2   7       2169.04       1998.12        97.96 o                         
   8   2   7       6974.49       7197.32       311.43 o                         
  10   2   7       2789.18       3082.18       209.94 o                         
  12   2   7        278.21        389.60        91.13 o                         
  14   2   7         25.12        -17.02        92.30 o                         
  16   2   7      15488.39      16200.12       456.20 o                         
  18   2   7       2387.17       2903.76       182.38 o                         
  20   2   7        577.25        729.68       204.91 o                         
 -31   3   7          2.77        236.63       179.63 o                         
 -29   3   7          7.84        -46.68       152.40 o                         
 -27   3   7        287.29        347.90       146.95 o                         
 -25   3   7       1432.23       1376.98       153.37 o                         
 -23   3   7       2619.72       2559.43       214.06 o                         
 -21   3   7       1291.40       1152.20       139.50 o                         
 -19   3   7          0.54         71.80       107.33 o                         
 -17   3   7       1629.98       2054.98       206.76 o                         
 -15   3   7        346.02        314.01        61.57 o                         
 -13   3   7         75.44         17.91        56.10 o                         
 -11   3   7         35.12         91.47        36.83 o                         
  -9   3   7         55.96        101.28        25.01 o                         
  -7   3   7       1007.12        949.44        68.56 o                         
  -5   3   7       7491.27       7025.95       167.40 o                         
  -3   3   7       7435.39       8308.58       186.02 o                         
  -1   3   7        892.07        855.02        88.89 o                         
   1   3   7         46.94         79.16        41.83 o                         
   3   3   7       1188.66       1480.52        99.71 o                         
   5   3   7       2146.95       1762.77        82.83 o                         
   7   3   7       1771.94       1632.76       104.30 o                         
   9   3   7         75.84         71.93        78.09 o                         
  11   3   7        495.74        507.23       130.91 o                         
  13   3   7          7.46        -13.80        94.68 o                         
  15   3   7        584.56        621.72       105.13 o                         
  17   3   7        322.25        229.49       144.11 o                         
  19   3   7         79.67        108.23       140.06 o                         
 -30   4   7       6387.04       6463.77       343.91 o                         
 -28   4   7       3206.63       3308.26       242.51 o                         
 -26   4   7       3283.55       3477.90       424.40 o                         
 -24   4   7       4824.16       4532.74       264.06 o                         
 -22   4   7      13200.41      11908.85       798.37 o                         
 -20   4   7      15781.09      14520.57       490.78 o                         
 -18   4   7         34.73        -18.73        91.43 o                         
 -16   4   7      90362.16      85966.88      1750.46 o                         
 -14   4   7      23939.31      24372.76       449.74 o                         
 -12   4   7      26149.79      26397.34       550.60 o                         
 -10   4   7      12039.92       9969.29       239.62 o                         
  -8   4   7      34863.37      36884.62       749.70 o                         
  -6   4   7      73021.20      72979.27      1615.36 o                         
  -4   4   7      61858.30      65626.24      1150.63 o                         
  -2   4   7      34098.48      34753.77       584.25 o                         
   0   4   7      40001.86      40245.84       641.45 o                         
   2   4   7      16369.30      16830.86       273.89 o                         
   4   4   7      64878.26      62981.73      1052.01 o                         
   6   4   7      22117.23      22287.96       446.42 o                         
   8   4   7       7939.99       8379.66       342.87 o                         
  10   4   7       1380.18       1300.73       105.93 o                         
  12   4   7      15905.45      15779.59       446.45 o                         
  14   4   7      14306.19      14764.32       533.07 o                         
  16   4   7      10420.47      11118.36       348.32 o                         
  18   4   7       1923.22       2254.84       211.35 o                         
  20   4   7       3348.40       3169.02       308.23 o                         
 -31   5   7        350.83        -19.26       240.81 o                         
 -29   5   7        139.60        288.97       173.58 o                         
 -27   5   7          1.67        177.30       187.51 o                         
 -25   5   7        172.89         84.64       151.44 o                         
 -23   5   7         49.58        -10.63       131.17 o                         
 -21   5   7        776.63        766.79       135.34 o                         
 -19   5   7       2278.67       2159.70       251.52 o                         
 -17   5   7        644.02        653.80       127.56 o                         
 -15   5   7          2.51        -80.43        80.43 o                         
 -13   5   7        291.32        442.53        66.83 o                         
 -11   5   7       1249.62       1556.84        89.33 o                         
  -9   5   7       2497.24       2237.00        84.68 o                         
  -7   5   7       2868.17       3181.59        83.31 o                         
  -5   5   7       2003.93       2021.49        69.35 o                         
  -3   5   7       4168.45       3561.08        90.92 o                         
  -1   5   7       2764.79       2770.74        72.98 o                         
   1   5   7       1472.42       1291.76        69.02 o                         
   3   5   7       2278.18       2292.66        93.06 o                         
   5   5   7       2141.73       1782.57        97.17 o                         
   7   5   7       2091.80       1784.89       105.03 o                         
   9   5   7       1355.49       1376.23       108.46 o                         
  11   5   7       1556.30       1583.59       146.02 o                         
  13   5   7       2574.98       2735.07       254.40 o                         
  15   5   7       2666.88       2623.31       240.52 o                         
  17   5   7       1815.10       1659.62       163.07 o                         
  19   5   7        376.44        134.85       173.38 o                         
 -30   6   7        542.43        721.65       183.01 o                         
 -28   6   7       4759.85       4952.67       300.29 o                         
 -26   6   7      13053.89      14367.66       793.75 o                         
 -24   6   7        878.83       1034.79       141.40 o                         
 -22   6   7       1938.63       1586.27       279.34 o                         
 -20   6   7      11203.77      10539.26       462.06 o                         
 -18   6   7      28742.69      27942.72      1034.20 o                         
 -16   6   7      34261.55      31495.55      1162.54 o                         
 -14   6   7      26628.24      25309.26       669.63 o                         
 -12   6   7      28688.03      27383.51       587.19 o                         
 -10   6   7      21472.79      19123.61       356.16 o                         
  -8   6   7       8863.71       7406.99       149.37 o                         
  -6   6   7       1113.35        761.23        57.50 o                         
  -4   6   7      30605.70      30103.55       486.97 o                         
  -2   6   7      39935.20      39298.80       598.22 o                         
   0   6   7      30198.73      28925.48       498.28 o                         
   2   6   7      34787.46      33466.40       769.18 o                         
   4   6   7      45825.41      44507.46       922.05 o                         
   6   6   7       3992.54       4202.72       140.08 o                         
   8   6   7      12613.96      12510.46       333.15 o                         
  10   6   7      10969.25      10781.71       308.86 o                         
  12   6   7      14176.91      14151.70       418.19 o                         
  14   6   7       6381.72       6673.09       279.42 o                         
  16   6   7       3323.51       3453.38       263.28 o                         
  18   6   7       1736.21       1590.34       187.45 o                         
 -29   7   7        709.03        175.02       221.54 o                         
 -27   7   7         85.96        -50.46       133.02 o                         
 -25   7   7        187.90        347.28       179.48 o                         
 -23   7   7       1312.03        885.37       163.28 o                         
 -21   7   7        318.06        520.53       151.11 o                         
 -19   7   7         86.88        337.13       137.85 o                         
 -17   7   7        611.56        807.19       178.20 o                         
 -15   7   7          5.49        269.70       356.39 o                         
 -13   7   7        381.38        530.16       168.87 o                         
 -11   7   7         56.47        207.54        75.62 o                         
  -9   7   7       1303.12       1502.25        78.97 o                         
  -7   7   7       2820.53       2514.44       109.15 o                         
  -5   7   7       7590.84       7019.10       147.06 o                         
  -3   7   7       3482.48       3215.83       102.42 o                         
  -1   7   7         98.90         74.63        57.34 o                         
   1   7   7        865.50        886.11        74.59 o                         
   3   7   7        563.39        453.24        74.41 o                         
   5   7   7        893.67        814.65        92.33 o                         
   7   7   7       1723.17       1716.48       112.15 o                         
   9   7   7          2.96         88.53        93.88 o                         
  11   7   7         20.04         51.81       106.00 o                         
  13   7   7       3439.58       3286.07       240.18 o                         
  15   7   7         73.27        -27.91       204.10 o                         
  17   7   7        201.43         42.19       129.13 o                         
  19   7   7        624.52          0.00       192.65 o                         
 -28   8   7       7127.04       6475.64       765.77 o                         
 -26   8   7       1629.66       1769.16       156.50 o                         
 -24   8   7       3890.60       4522.63       237.77 o                         
 -22   8   7       4293.65       4292.22       235.77 o                         
 -20   8   7         10.99        -67.43       146.46 o                         
 -18   8   7      15334.32      15200.77       622.63 o                         
 -16   8   7      13664.86      13577.84       573.76 o                         
 -14   8   7      23118.46      22819.31       744.57 o                         
 -12   8   7      12129.09      11166.57       597.20 o                         
 -10   8   7       5237.11       4929.07       175.38 o                         
  -8   8   7        653.95        613.73        70.59 o                         
  -6   8   7      28492.89      26476.39       487.15 o                         
  -4   8   7      15574.64      15419.36       343.84 o                         
  -2   8   7      16286.43      15301.78       424.10 o                         
   0   8   7      49725.18      49122.33      1110.45 o                         
   2   8   7       4976.04       4949.03       155.46 o                         
   4   8   7       1632.84       1610.44        90.43 o                         
   6   8   7       1534.05       1703.23        95.51 o                         
   8   8   7        280.71        175.73       103.77 o                         
  10   8   7       3786.06       3428.14       193.68 o                         
  12   8   7       2505.67       2645.51       146.08 o                         
  14   8   7       4481.69       4193.36       211.33 o                         
  16   8   7       1216.10       1478.20       164.90 o                         
  18   8   7        985.65       1319.62       211.91 o                         
 -27   9   7        166.99          3.93       166.77 o                         
 -25   9   7        484.17        347.38       132.23 o                         
 -23   9   7        173.72        215.50       125.15 o                         
 -21   9   7        212.54        -62.98       131.64 o                         
 -19   9   7        862.39        737.47       166.05 o                         
 -17   9   7       1237.48       1429.69       246.45 o                         
 -15   9   7        369.74        501.58       133.62 o                         
 -13   9   7        100.41        286.22       221.54 o                         
 -11   9   7        544.93        441.42       107.53 o                         
  -9   9   7        380.72        274.06        98.62 o                         
  -7   9   7         18.45         13.42        87.25 o                         
  -5   9   7        245.16        361.05        74.84 o                         
  -3   9   7          9.80        -50.85        82.03 o                         
  -1   9   7       1058.16       1097.99        88.46 o                         
   1   9   7        930.20        845.42        86.55 o                         
   3   9   7        456.47        518.12        86.17 o                         
   5   9   7       1223.73       1425.89       112.23 o                         
   7   9   7         94.02        130.05        91.32 o                         
   9   9   7        855.19        781.98       207.09 o                         
  11   9   7          0.75          4.86        97.00 o                         
  13   9   7        521.55        811.35       112.19 o                         
  15   9   7        551.28        626.79       283.63 o                         
  17   9   7          5.79       -183.01       183.01 o                         
 -26  10   7          7.02       -145.09       159.67 o                         
 -24  10   7        548.34        835.12       153.14 o                         
 -22  10   7        729.15        678.10       134.20 o                         
 -20  10   7         29.14        126.60       197.84 o                         
 -18  10   7       2404.21       2478.84       230.38 o                         
 -16  10   7       6087.30       6357.30       443.08 o                         
 -14  10   7      32739.85      31021.31      1459.29 o                         
 -12  10   7        344.63        799.17       131.67 o                         
 -10  10   7       3346.57       3431.00       190.27 o                         
  -8  10   7       1588.11       1556.05       115.07 o                         
  -6  10   7       1432.94       1578.02       117.00 o                         
  -4  10   7        802.12        847.52        91.16 o                         
  -2  10   7         67.94        253.15        78.59 o                         
   0  10   7         10.90         32.94        89.18 o                         
   2  10   7       7476.25       7565.77       233.44 o                         
   4  10   7         13.51        -41.47        78.51 o                         
   6  10   7       2326.16       2431.70       154.79 o                         
   8  10   7       2842.94       2857.21       254.55 o                         
  10  10   7       1001.77        972.31       111.27 o                         
  12  10   7       1651.99       2056.17       161.18 o                         
  14  10   7       2865.76       3016.74       315.60 o                         
  16  10   7         74.77       -105.96       183.01 o                         
 -27  11   7          6.43        192.65       269.70 o                         
 -25  11   7         17.24       -187.83       187.83 o                         
 -23  11   7         63.57        -42.69       138.57 o                         
 -21  11   7         17.04       -130.48       130.48 o                         
 -19  11   7         41.12        -73.41       126.34 o                         
 -17  11   7       1189.13       1144.91       143.98 o                         
 -15  11   7        709.00        885.70       139.17 o                         
 -13  11   7        363.33        327.64       236.15 o                         
 -11  11   7        287.70        315.59       186.47 o                         
  -9  11   7        139.32         96.97       115.82 o                         
  -7  11   7        170.67        282.29       109.69 o                         
  -5  11   7          2.70         50.17        90.58 o                         
  -3  11   7         29.54         22.83        85.13 o                         
  -1  11   7        426.84        459.27       106.35 o                         
   1  11   7       1696.70       1784.65       121.63 o                         
   3  11   7        205.11        392.16        91.83 o                         
   5  11   7        951.27       1069.47       113.15 o                         
   7  11   7        724.92        740.30       111.46 o                         
   9  11   7        139.29        180.11        98.90 o                         
  11  11   7         20.35         66.00       105.54 o                         
  13  11   7        235.59        229.13       147.31 o                         
  15  11   7          5.16        606.83       192.65 o                         
 -26  12   7          2.00        288.97       221.54 o                         
 -24  12   7        101.22        250.44       183.01 o                         
 -22  12   7        176.24       -143.34       361.21 o                         
 -20  12   7        227.27        596.63       211.91 o                         
 -18  12   7        133.05        101.36       209.94 o                         
 -16  12   7       6415.84       6138.95       275.08 o                         
 -14  12   7       3233.16       3143.97       301.05 o                         
 -12  12   7       3017.30       3192.63       213.95 o                         
 -10  12   7       4379.75       4379.24       242.12 o                         
  -8  12   7        181.38        141.63       113.85 o                         
  -6  12   7          9.55        130.43       111.21 o                         
  -4  12   7         29.65        287.29        90.17 o                         
  -2  12   7       1092.48       1395.77       119.35 o                         
   0  12   7         87.82        114.99        88.20 o                         
   2  12   7        413.80        364.70        93.34 o                         
   4  12   7        510.10        519.07       113.44 o                         
   6  12   7         57.61         65.48        94.35 o                         
   8  12   7         79.30        168.60       127.91 o                         
  10  12   7        550.67        478.31       108.13 o                         
  12  12   7         16.04        -14.45       303.42 o                         
  14  12   7         58.96        337.13       260.07 o                         
 -23  13   7          2.05       -221.54       221.54 o                         
 -21  13   7         21.09         82.81       197.46 o                         
 -19  13   7        520.66        782.81       155.49 o                         
 -17  13   7        126.26        154.77       136.40 o                         
 -15  13   7       1447.63       1448.46       173.96 o                         
 -13  13   7        536.58        550.02       137.49 o                         
 -11  13   7         12.69        -19.26       173.38 o                         
  -9  13   7          2.69        -52.77       145.84 o                         
  -7  13   7        797.58        876.38       168.56 o                         
  -5  13   7        125.37        142.70       119.86 o                         
  -3  13   7         99.10         50.24       117.64 o                         
  -1  13   7        194.95        224.62       192.65 o                         
   1  13   7        162.06        161.01        96.94 o                         
   3  13   7        415.62        403.27        99.08 o                         
   5  13   7        163.87         50.06        96.94 o                         
   7  13   7        294.46        277.45       102.40 o                         
   9  13   7        151.40         15.84       109.98 o                         
  11  13   7          1.79        285.38       145.37 o                         
 -22  14   7         48.33        269.70       211.91 o                         
 -20  14   7          3.55       -329.42       438.27 o                         
 -18  14   7        174.43        101.29       148.98 o                         
 -16  14   7       1583.96       1934.81       253.98 o                         
 -14  14   7        191.18        264.40       131.96 o                         
 -12  14   7        350.11        327.06       127.14 o                         
 -10  14   7         81.67        -68.17       147.40 o                         
  -8  14   7        418.69        859.51       241.18 o                         
  -6  14   7          4.96        164.53       115.45 o                         
  -4  14   7       2178.17       2253.44       193.10 o                         
  -2  14   7         73.25        147.63       102.11 o                         
   0  14   7        848.37       1024.08       110.11 o                         
   2  14   7       1998.32       2079.31       138.74 o                         
   4  14   7         16.02         21.61       107.13 o                         
   6  14   7         58.95         85.68       122.84 o                         
   8  14   7          9.51        119.94       128.34 o                         
  10  14   7        103.78        472.75       168.65 o                         
 -19  15   7        334.50        433.45       231.17 o                         
 -17  15   7         53.01        485.12       207.43 o                         
 -15  15   7         13.66        -75.67       160.87 o                         
 -13  15   7         35.09       -132.81       132.81 o                         
 -11  15   7         88.78        193.55       129.74 o                         
  -9  15   7          2.37        272.17       132.68 o                         
  -7  15   7          6.79        186.06       128.87 o                         
  -5  15   7        173.53        251.40       195.02 o                         
  -3  15   7         14.24       -127.13       182.08 o                         
  -1  15   7         97.00        190.49       113.42 o                         
   1  15   7        205.53        172.48       137.64 o                         
   3  15   7        449.55        542.66       144.54 o                         
   5  15   7          1.98       -131.14       189.84 o                         
   7  15   7         18.39        411.50       184.57 o                         
 -16  16   7       1580.95       1268.65       210.60 o                         
 -14  16   7       4938.30       5273.84       611.90 o                         
 -12  16   7        737.88        477.64       154.89 o                         
 -10  16   7       1470.69       1391.79       161.77 o                         
  -8  16   7       5607.48       5106.99       279.00 o                         
  -6  16   7       1109.97       1384.12       161.77 o                         
  -4  16   7       1378.30       2029.07       245.62 o                         
  -2  16   7       1464.29       1521.65       170.07 o                         
   0  16   7       1900.89       1643.81       180.39 o                         
   2  16   7       4686.72       4637.51       296.22 o                         
   4  16   7       3190.27       2340.64       327.50 o                         
 -13  17   7        277.07        -28.90       231.17 o                         
 -11  17   7        399.31        298.60       211.91 o                         
  -9  17   7         20.33       -183.01       183.01 o                         
  -7  17   7         87.74        -67.43       183.01 o                         
  -5  17   7        309.82        635.73       202.28 o                         
  -3  17   7         45.13        348.97       163.04 o                         
  -1  17   7          5.52       -250.44       250.44 o                         
 -32   0   8        186.91        953.60       327.50 o                         
 -30   0   8         96.16        521.25       205.65 o                         
 -28   0   8       2444.09       2500.16       261.30 o                         
 -26   0   8        226.72        124.74       245.62 o                         
 -24   0   8       5919.70       5777.07       348.35 o                         
 -22   0   8       6682.04       6309.14       568.30 o                         
 -20   0   8         11.50        -78.98       279.34 o                         
 -18   0   8         26.66        -38.53       177.09 o                         
 -16   0   8        631.27       1416.72       177.92 o                         
 -14   0   8      13251.33      12664.83       397.17 o                         
 -12   0   8        963.16       1060.10       106.84 o                         
 -10   0   8       4875.69       5587.33       145.79 o                         
  -8   0   8      98512.46     103942.28      2564.59 o                         
  -6   0   8         27.39         85.73        67.09 o                         
  -4   0   8      11564.50      11539.82       435.75 o                         
  -2   0   8      62054.56      68262.47      1514.58 o                         
   0   0   8       7039.50       8884.99       231.14 o                         
   2   0   8       3049.14       2942.55       110.99 o                         
   4   0   8       8336.68       7576.48       254.95 o                         
   6   0   8      26737.09      27280.81      1004.47 o                         
   8   0   8      22145.17      22034.34       830.61 o                         
  10   0   8        602.48        332.89       163.83 o                         
  12   0   8      14595.15      14828.49       602.52 o                         
  14   0   8         37.71         95.12       135.71 o                         
  16   0   8          8.94       -140.63       144.26 o                         
  18   0   8       3453.31       4575.33       394.92 o                         
 -33   1   8        160.16        288.97       317.87 o                         
 -31   1   8          2.97       -122.56       170.06 o                         
 -29   1   8         34.52       -151.54       151.54 o                         
 -27   1   8        424.14         87.35       176.08 o                         
 -25   1   8        997.51       1180.51       165.90 o                         
 -23   1   8         35.34         63.64       134.84 o                         
 -21   1   8         10.12         71.13       129.72 o                         
 -19   1   8        688.54        732.53       144.59 o                         
 -17   1   8       2158.07       2331.51       186.82 o                         
 -15   1   8       1684.08       1556.81        73.57 o                         
 -13   1   8       1524.82       1478.72        89.15 o                         
 -11   1   8       2480.57       2269.80       127.27 o                         
  -9   1   8       6073.09       5862.35       135.23 o                         
  -7   1   8       1019.71       1138.63        74.63 o                         
  -5   1   8      38706.91      38223.39       721.34 o                         
  -3   1   8      22453.04      21185.44       485.88 o                         
  -1   1   8       6859.53       6708.62       169.89 o                         
   1   1   8       3199.18       2687.86        77.89 o                         
   3   1   8       5674.97       5343.41       112.44 o                         
   5   1   8       5729.75       5532.05       167.98 o                         
   7   1   8       6142.44       5835.47       207.44 o                         
   9   1   8       5473.43       5833.55       218.14 o                         
  11   1   8       7654.65       7106.22       247.16 o                         
  13   1   8        132.10        186.86       162.10 o                         
  15   1   8        319.54        506.46       109.19 o                         
  17   1   8        514.57        645.17       186.30 o                         
  19   1   8        376.58        339.25       168.65 o                         
 -32   2   8        152.01        578.58       327.08 o                         
 -30   2   8       1608.49       1708.95       204.96 o                         
 -28   2   8       1191.95       1439.40       175.81 o                         
 -26   2   8       1134.63       1125.01       161.10 o                         
 -24   2   8       4086.73       3657.26       285.36 o                         
 -22   2   8       9041.60       8690.23       344.26 o                         
 -20   2   8       5968.81       6186.94       257.26 o                         
 -18   2   8       9021.50       8525.67       230.42 o                         
 -16   2   8       2099.90       1947.44       111.42 o                         
 -14   2   8      16137.64      16053.29       323.26 o                         
 -12   2   8      29799.00      32176.94       616.42 o                         
 -10   2   8      37775.67      40374.45       759.30 o                         
  -8   2   8      11526.23      13078.73       239.19 o                         
  -6   2   8      62429.95      66264.91      1340.27 o                         
  -4   2   8      21211.02      22955.43       522.08 o                         
  -2   2   8      31392.20      31055.06       475.18 o                         
   0   2   8       8697.01       8290.92       142.70 o                         
   2   2   8      12972.37      13092.97       215.85 o                         
   4   2   8      11618.59      11244.57       220.39 o                         
   6   2   8      24969.12      25313.58       542.46 o                         
   8   2   8      13995.38      14168.53       425.43 o                         
  10   2   8      13094.29      12610.69       544.88 o                         
  12   2   8       7600.33       7745.60       266.74 o                         
  14   2   8        228.46        371.17       101.42 o                         
  16   2   8       5898.28       5408.42       232.84 o                         
  18   2   8       6362.67       6548.04       322.04 o                         
 -31   3   8         74.32        487.04       226.04 o                         
 -29   3   8         54.96        156.07       219.76 o                         
 -27   3   8       1565.42       1811.14       214.31 o                         
 -25   3   8        548.91        502.32       144.57 o                         
 -23   3   8        162.21        504.83       133.86 o                         
 -21   3   8        159.98        290.03       180.74 o                         
 -19   3   8       3494.83       3468.73       303.09 o                         
 -17   3   8       3514.03       3028.41       155.67 o                         
 -15   3   8        112.12        144.14        59.73 o                         
 -13   3   8        130.09         90.64        83.57 o                         
 -11   3   8       4123.29       3780.40       106.71 o                         
  -9   3   8       6214.80       5264.95       123.41 o                         
  -7   3   8       2244.22       1921.56        78.27 o                         
  -5   3   8        677.85        664.25        44.88 o                         
  -3   3   8        546.37        493.33        45.32 o                         
  -1   3   8       3546.33       3023.91        76.12 o                         
   1   3   8       1047.26       1085.55        55.35 o                         
   3   3   8       6568.67       6261.91       144.15 o                         
   5   3   8       1610.07       1412.26        89.50 o                         
   7   3   8       2652.22       2695.69       145.07 o                         
   9   3   8       3440.92       3294.16       166.72 o                         
  11   3   8       1415.62       1221.09       114.45 o                         
  13   3   8          4.30       -106.52       106.52 o                         
  15   3   8        740.66        875.96       118.24 o                         
  17   3   8       1554.21       1381.54       145.95 o                         
  19   3   8       2385.78       2090.20       240.81 o                         
 -32   4   8        565.62        810.31       732.05 o                         
 -30   4   8          6.54        253.39       187.83 o                         
 -28   4   8        576.68        652.59       153.67 o                         
 -26   4   8       2662.54       2805.71       544.22 o                         
 -24   4   8      10055.62       9637.65       381.33 o                         
 -22   4   8       5289.21       5575.10       360.52 o                         
 -20   4   8       5945.05       6219.07       244.07 o                         
 -18   4   8       1285.34       1347.42       204.31 o                         
 -16   4   8      16486.90      14525.33       342.31 o                         
 -14   4   8       2660.04       2704.05       103.56 o                         
 -12   4   8       2244.87       2979.49       107.10 o                         
 -10   4   8      50997.88      50342.88       954.68 o                         
  -8   4   8       4284.20       4392.75       101.96 o                         
  -6   4   8       1433.57       2106.54       108.63 o                         
  -4   4   8         10.40        176.07        42.54 o                         
  -2   4   8       1232.62       1186.95        97.64 o                         
   0   4   8       5177.37       4042.81       101.39 o                         
   2   4   8        142.31        265.25        66.90 o                         
   4   4   8       2299.07       1922.19       114.15 o                         
   6   4   8       2160.95       1933.16       106.38 o                         
   8   4   8      11929.48      11240.86       307.81 o                         
  10   4   8        591.94        638.87       101.31 o                         
  12   4   8        556.86        582.36       129.04 o                         
  14   4   8        478.77        334.10       109.60 o                         
  16   4   8         29.22        420.74       159.65 o                         
  18   4   8         65.94        -38.34       179.31 o                         
 -31   5   8        172.37        158.93       177.09 o                         
 -29   5   8         68.71        203.71       303.42 o                         
 -27   5   8         58.99         96.24       136.58 o                         
 -25   5   8         20.22       -192.63       192.63 o                         
 -23   5   8         18.01        -66.68       134.59 o                         
 -21   5   8        321.98        239.01       122.05 o                         
 -19   5   8         12.21         69.60        98.39 o                         
 -17   5   8        292.58        290.39        95.37 o                         
 -15   5   8        147.56         83.00       121.00 o                         
 -13   5   8       1080.18       1101.52        93.45 o                         
 -11   5   8       2234.44       2341.85       100.47 o                         
  -9   5   8          3.08         51.55        54.15 o                         
  -7   5   8        333.92        165.27        44.10 o                         
  -5   5   8        139.13        112.38        42.64 o                         
  -3   5   8       1941.49       2139.57        75.29 o                         
  -1   5   8       4052.56       3798.07       110.34 o                         
   1   5   8        353.80        481.82        65.56 o                         
   3   5   8         69.49        106.04        61.82 o                         
   5   5   8        448.99        424.60        70.68 o                         
   7   5   8       2986.45       2940.29       144.82 o                         
   9   5   8       3601.86       3503.53       189.58 o                         
  11   5   8        478.31        549.27       111.26 o                         
  13   5   8        125.66        330.87       115.94 o                         
  15   5   8         89.47        101.49       136.54 o                         
  17   5   8          0.88        -11.41       101.77 o                         
 -30   6   8        252.82        585.43       182.39 o                         
 -28   6   8          2.33        -64.64       183.24 o                         
 -26   6   8       1679.05       1684.42       240.95 o                         
 -24   6   8       4494.60       4727.48       356.39 o                         
 -22   6   8       3778.81       3304.41       241.05 o                         
 -20   6   8        998.30       1246.13       164.89 o                         
 -18   6   8        307.95        337.94       101.29 o                         
 -16   6   8        650.22        719.61       183.24 o                         
 -14   6   8         54.34        165.08        88.48 o                         
 -12   6   8         48.10        123.22        94.47 o                         
 -10   6   8        520.56        517.68        65.55 o                         
  -8   6   8       4975.31       4332.07       111.46 o                         
  -6   6   8       5517.93       5462.87       125.53 o                         
  -4   6   8       4297.85       4177.56       114.05 o                         
  -2   6   8         75.16         37.03        53.16 o                         
   0   6   8       1864.63       1680.62       123.75 o                         
   2   6   8       5783.47       6128.66       218.91 o                         
   4   6   8      11855.72      10471.76       256.41 o                         
   6   6   8       4800.70       4504.01       166.67 o                         
   8   6   8        522.34        509.27       105.05 o                         
  10   6   8        443.80        848.84       117.34 o                         
  12   6   8         13.92         66.27       108.20 o                         
  14   6   8        312.73        427.11       138.51 o                         
  16   6   8        163.83        238.75       131.93 o                         
  18   6   8        197.70        298.60       202.28 o                         
 -29   7   8        325.34        720.33       180.52 o                         
 -27   7   8        108.44        259.71       130.61 o                         
 -25   7   8        205.32        179.72       130.70 o                         
 -23   7   8         23.92         50.32       197.46 o                         
 -21   7   8         75.58        199.87       173.38 o                         
 -19   7   8        783.94        791.51       146.46 o                         
 -17   7   8          0.04        -72.64       117.38 o                         
 -15   7   8        404.79        565.46       104.74 o                         
 -13   7   8          0.23         56.15        94.77 o                         
 -11   7   8        217.26        345.51        79.11 o                         
  -9   7   8        538.79        762.04       105.24 o                         
  -7   7   8        327.56        238.62        62.00 o                         
  -5   7   8       1728.44       1696.26        83.52 o                         
  -3   7   8        628.16        787.20        69.38 o                         
  -1   7   8        143.72        179.56        64.30 o                         
   1   7   8         51.07        123.58        65.88 o                         
   3   7   8        103.19        113.85        65.29 o                         
   5   7   8        191.20        107.70        78.21 o                         
   7   7   8        238.18        327.63       108.57 o                         
   9   7   8         74.12         37.76       258.64 o                         
  11   7   8        587.48        406.26       119.57 o                         
  13   7   8         65.00         52.42        90.63 o                         
  15   7   8        194.87        -11.91       161.73 o                         
  17   7   8        205.48        250.44       183.01 o                         
 -28   8   8       1813.82       1538.58       203.72 o                         
 -26   8   8       3744.29       3576.59       221.56 o                         
 -24   8   8       5007.52       4692.56       245.36 o                         
 -22   8   8      15098.15      14213.29       598.87 o                         
 -20   8   8       4535.06       4429.23       288.65 o                         
 -18   8   8       2480.14       2465.73       234.80 o                         
 -16   8   8       1208.07       1304.88       385.29 o                         
 -14   8   8       1914.52       1945.73       215.68 o                         
 -12   8   8       1167.22       1144.31       100.44 o                         
 -10   8   8       3008.81       3063.24       140.99 o                         
  -8   8   8       4958.91       5671.45       273.54 o                         
  -6   8   8         42.39         16.51        63.63 o                         
  -4   8   8          6.34         56.81        69.38 o                         
  -2   8   8       4142.42       4166.81       165.11 o                         
   0   8   8        258.31        219.67        71.38 o                         
   2   8   8        235.21        296.04        73.64 o                         
   4   8   8        424.07        521.17        76.99 o                         
   6   8   8      16929.26      17611.69       401.52 o                         
   8   8   8        146.97        170.53       108.17 o                         
  10   8   8       2346.75       2337.36       146.10 o                         
  12   8   8        183.51        129.43       102.48 o                         
  14   8   8        674.99       1122.02       134.26 o                         
  16   8   8        206.95        250.44       183.01 o                         
 -27   9   8         53.73       -149.84       149.84 o                         
 -25   9   8        168.31        348.67       129.90 o                         
 -23   9   8        144.14         55.73       127.64 o                         
 -21   9   8         75.26        -19.26       163.75 o                         
 -19   9   8        633.99       1022.96       177.83 o                         
 -17   9   8        853.34       1022.59       351.58 o                         
 -15   9   8         63.97        119.44       128.23 o                         
 -13   9   8        977.70        549.04       163.75 o                         
 -11   9   8       2337.61       2433.02       162.41 o                         
  -9   9   8        862.17        950.50       236.35 o                         
  -7   9   8        680.61        861.05        94.84 o                         
  -5   9   8       2134.26       2177.82       115.17 o                         
  -3   9   8        268.59        312.93        80.79 o                         
  -1   9   8          1.52         -3.93        77.75 o                         
   1   9   8        478.64        264.10        81.95 o                         
   3   9   8       1548.00       1569.32       123.42 o                         
   5   9   8       1862.44       1860.66       113.50 o                         
   7   9   8       1914.66       1818.08       139.44 o                         
   9   9   8         14.43        -65.86        97.32 o                         
  11   9   8          3.16        -73.01        98.80 o                         
  13   9   8         58.84         59.03       110.84 o                         
  15   9   8        151.19        288.97       183.01 o                         
 -28  10   8        177.99        635.73       269.70 o                         
 -26  10   8       2570.70       2561.76       481.61 o                         
 -24  10   8       2121.81       2085.61       196.12 o                         
 -22  10   8       7582.77       7958.81       355.44 o                         
 -20  10   8       5271.57       5615.62       404.56 o                         
 -18  10   8       1968.66       1702.02       212.53 o                         
 -16  10   8        234.77        388.50       156.76 o                         
 -14  10   8       9722.28       7888.84       529.78 o                         
 -12  10   8      23509.29      20875.05       583.38 o                         
 -10  10   8       8611.33       8467.25       288.34 o                         
  -8  10   8       9485.10       8636.29       260.02 o                         
  -6  10   8      10158.98       9775.38       280.14 o                         
  -4  10   8       7799.45       7506.54       229.97 o                         
  -2  10   8       6383.20       6414.66       208.22 o                         
   0  10   8       2790.40       2880.16       176.96 o                         
   2  10   8       4323.49       4701.67       178.15 o                         
   4  10   8       3932.87       4221.86       165.82 o                         
   6  10   8       4303.54       5465.83       523.20 o                         
   8  10   8       3316.28       3517.76       190.47 o                         
  10  10   8       7430.17       7290.07       297.52 o                         
  12  10   8         15.16       -121.19       121.19 o                         
  14  10   8        387.84        664.63       192.65 o                         
 -27  11   8        347.99        491.25       240.81 o                         
 -25  11   8        203.26        217.20       157.36 o                         
 -23  11   8        548.68        349.97       197.46 o                         
 -21  11   8        723.33        511.17       152.23 o                         
 -19  11   8         13.50        193.92       181.33 o                         
 -17  11   8       5058.32       4978.55       269.86 o                         
 -15  11   8       1720.65       1745.18       188.43 o                         
 -13  11   8       1946.95       2005.39       182.14 o                         
 -11  11   8       1393.77       1427.74       182.14 o                         
  -9  11   8        965.51        739.36       191.95 o                         
  -7  11   8          8.65       -138.73       138.73 o                         
  -5  11   8         58.74         55.23       175.18 o                         
  -3  11   8          7.43         86.94       130.69 o                         
  -1  11   8        232.13        417.25        91.83 o                         
   1  11   8       1242.50       1158.18       177.96 o                         
   3  11   8        603.71        654.67        94.92 o                         
   5  11   8        189.01        129.65       103.51 o                         
   7  11   8        777.92        591.05       102.45 o                         
   9  11   8        563.66        452.40       157.10 o                         
  11  11   8        155.81         37.41       202.98 o                         
  13  11   8         76.37        115.59       192.65 o                         
 -26  12   8       2582.36       1926.46       317.87 o                         
 -24  12   8       2902.33       3419.46       317.87 o                         
 -22  12   8       3397.89       2956.24       308.23 o                         
 -20  12   8       4903.71       4443.95       300.53 o                         
 -18  12   8       1878.71       2098.10       188.92 o                         
 -16  12   8       2752.66       2660.59       275.20 o                         
 -14  12   8       3249.80       2999.62       230.91 o                         
 -12  12   8       4647.01       4573.42       254.82 o                         
 -10  12   8      12062.18      10858.36       532.48 o                         
  -8  12   8       9564.60       9577.49       326.56 o                         
  -6  12   8       7989.50       7686.69       276.63 o                         
  -4  12   8      12315.41      11326.21       323.53 o                         
  -2  12   8       4866.69       4863.81       190.26 o                         
   0  12   8       7388.33       6980.21       275.93 o                         
   2  12   8       3981.39       4170.15       163.05 o                         
   4  12   8       4157.39       4428.37       189.04 o                         
   6  12   8       4531.58       4152.16       308.83 o                         
   8  12   8       5001.44       5195.60       211.87 o                         
  10  12   8       2783.85       2843.04       208.98 o                         
  12  12   8       1566.21       1993.88       269.70 o                         
 -25  13   8        127.31        346.76       260.07 o                         
 -23  13   8         79.71        211.91       298.60 o                         
 -21  13   8          2.02        568.30       616.47 o                         
 -19  13   8          5.36         46.10       269.69 o                         
 -17  13   8        189.38       -106.60       174.66 o                         
 -15  13   8        447.29        330.92       162.00 o                         
 -13  13   8          8.83        -67.75       131.38 o                         
 -11  13   8        179.52         96.87       131.38 o                         
  -9  13   8          0.04         80.78       130.00 o                         
  -7  13   8        587.62        606.66       160.84 o                         
  -5  13   8        579.65        320.04       133.91 o                         
  -3  13   8         71.20        140.99       101.73 o                         
  -1  13   8        144.53        111.87        96.87 o                         
   1  13   8          8.94        104.56        87.14 o                         
   3  13   8        279.20        202.89        94.75 o                         
   5  13   8        390.08        514.87       108.71 o                         
   7  13   8        393.99        469.13       113.31 o                         
   9  13   8        147.57        256.46       162.61 o                         
 -22  14   8       1068.27       1329.25       221.54 o                         
 -20  14   8       2911.93       2924.29       356.39 o                         
 -18  14   8       1516.76       1742.01       222.16 o                         
 -16  14   8       4774.91       4572.53       247.76 o                         
 -14  14   8       2164.84       2404.39       197.70 o                         
 -12  14   8       3936.97       3828.32       266.65 o                         
 -10  14   8       3870.16       3410.59       218.04 o                         
  -8  14   8       3128.01       2853.87       212.88 o                         
  -6  14   8       6469.51       5805.29       262.68 o                         
  -4  14   8       8021.08       8983.00       346.02 o                         
  -2  14   8        998.44       1358.25       122.49 o                         
   0  14   8       4188.08       3898.35       183.13 o                         
   2  14   8       1138.77       1328.50       116.74 o                         
   4  14   8       5493.75       5350.92       240.81 o                         
   6  14   8       3037.58       3264.56       209.33 o                         
   8  14   8       2548.57       2436.97       327.50 o                         
 -19  15   8        119.40       -134.85       221.54 o                         
 -17  15   8        128.42        257.88       152.72 o                         
 -15  15   8         91.45        219.98       151.54 o                         
 -13  15   8        284.41        208.91       142.07 o                         
 -11  15   8        295.33        452.72       211.91 o                         
  -9  15   8        137.51        182.52       207.09 o                         
  -7  15   8        380.06        287.28       135.71 o                         
  -5  15   8        208.99          9.58       152.13 o                         
  -3  15   8       1787.60       1516.43       159.55 o                         
  -1  15   8       1229.96       1425.87       125.14 o                         
   1  15   8         75.41        190.39       162.93 o                         
   3  15   8          3.11         56.31       173.58 o                         
   5  15   8         53.13       -178.36       178.36 o                         
 -16  16   8        927.10       1165.51       288.97 o                         
 -14  16   8         72.90       -231.17       231.17 o                         
 -12  16   8       1162.42       1659.46       226.01 o                         
 -10  16   8        371.29        763.53       154.89 o                         
  -8  16   8       5942.85       6072.11       302.58 o                         
  -6  16   8        431.14        412.00       142.55 o                         
  -4  16   8        762.80        959.84       172.10 o                         
  -2  16   8        397.31        579.60       185.78 o                         
   0  16   8       2034.55       2281.86       205.65 o                         
   2  16   8       1411.92       1584.82       250.44 o                         
 -13  17   8         37.34        115.59       308.23 o                         
 -11  17   8        205.57       -125.22       211.91 o                         
  -9  17   8         20.66        -67.43       202.28 o                         
  -7  17   8        118.97        144.48       202.28 o                         
  -5  17   8          0.72        -38.53       202.28 o                         
  -3  17   8          2.23        433.45       231.17 o                         
 -33   1   9          1.20       -262.39       268.97 o                         
 -31   1   9         26.14        143.95       184.03 o                         
 -29   1   9        328.66        246.65       202.95 o                         
 -27   1   9       3556.17       3494.69       271.99 o                         
 -25   1   9        118.97        394.92       166.84 o                         
 -23   1   9        129.32        177.82       145.63 o                         
 -21   1   9        542.67        544.91       140.17 o                         
 -19   1   9       1688.63       1793.20       151.39 o                         
 -17   1   9         21.08         -0.73        94.59 o                         
 -15   1   9       2235.80       2166.49       117.45 o                         
 -13   1   9        536.37        676.11        47.90 o                         
 -11   1   9      12420.47      13021.57       222.70 o                         
  -9   1   9       1508.57       2285.38        87.97 o                         
  -7   1   9       4649.91       5325.16       139.69 o                         
  -5   1   9        321.88        410.15        41.87 o                         
  -3   1   9       1721.13       1749.51        66.38 o                         
  -1   1   9        126.40        182.26        52.39 o                         
   1   1   9        896.45       1201.00        98.12 o                         
   3   1   9        213.11        259.17        57.83 o                         
   5   1   9         32.94         43.23       114.13 o                         
   7   1   9          4.11        -89.82        89.82 o                         
   9   1   9       2505.79       2684.48       171.38 o                         
  11   1   9       1298.86       1406.04       121.28 o                         
  13   1   9        208.19        310.39       109.42 o                         
  15   1   9         28.85        174.98       153.86 o                         
  17   1   9         39.97       -250.44       250.44 o                         
 -32   2   9        826.81        992.61       207.03 o                         
 -30   2   9        298.67        432.73       181.85 o                         
 -28   2   9         32.86        204.76       189.03 o                         
 -26   2   9          3.74        273.62       160.27 o                         
 -24   2   9         55.85       -136.33       136.33 o                         
 -22   2   9         10.82       -126.91       126.91 o                         
 -20   2   9       1274.88       1137.61       140.07 o                         
 -18   2   9       7456.03       6506.54       215.84 o                         
 -16   2   9        866.49       1132.86        93.33 o                         
 -14   2   9       1398.87       1468.49        78.80 o                         
 -12   2   9       3611.66       4415.88       100.99 o                         
 -10   2   9      10056.87       9872.57       174.32 o                         
  -8   2   9      22837.99      23819.04       442.66 o                         
  -6   2   9         15.05        -12.78        42.89 o                         
  -4   2   9       2509.23       2455.31        85.54 o                         
  -2   2   9       3017.35       3017.59        87.32 o                         
   0   2   9       5225.13       6057.08       203.64 o                         
   2   2   9       6627.10       6881.79       151.57 o                         
   4   2   9       1363.38       1239.53        82.00 o                         
   6   2   9        699.63        774.42       103.25 o                         
   8   2   9        414.35        530.91       168.23 o                         
  10   2   9        795.40        862.50       112.18 o                         
  12   2   9         41.08        121.60       104.74 o                         
  14   2   9       1898.40       1745.40       154.32 o                         
  16   2   9         22.37        187.46       131.64 o                         
  18   2   9        275.50        516.35       193.95 o                         
 -33   3   9        425.28       1204.04       317.87 o                         
 -31   3   9        103.42       -164.09       164.09 o                         
 -29   3   9         34.88       -150.43       150.43 o                         
 -27   3   9        125.81        121.81       182.55 o                         
 -25   3   9          3.69         97.35       139.39 o                         
 -23   3   9        376.64        230.81       130.29 o                         
 -21   3   9        853.96        688.83       125.74 o                         
 -19   3   9         32.19        314.55       172.83 o                         
 -17   3   9        958.34       1035.29       101.00 o                         
 -15   3   9        471.05        468.85        70.80 o                         
 -13   3   9        575.82        509.53        58.61 o                         
 -11   3   9        492.59        306.08        37.88 o                         
  -9   3   9          2.93         -8.36        39.45 o                         
  -7   3   9        134.29        102.52        38.84 o                         
  -5   3   9          1.13         93.80        44.20 o                         
  -3   3   9       1799.45       1805.51        64.61 o                         
  -1   3   9       2253.32       2238.73        90.67 o                         
   1   3   9        512.65        607.13        75.09 o                         
   3   3   9       1021.32       1280.24        82.98 o                         
   5   3   9        897.43        904.23        84.89 o                         
   7   3   9       1605.96       1747.45       197.86 o                         
   9   3   9       1194.01       1393.17       125.87 o                         
  11   3   9       2189.05       2064.04       230.38 o                         
  13   3   9        464.91        480.10       175.17 o                         
  15   3   9        106.04         13.69       128.87 o                         
  17   3   9        328.96        397.44       124.28 o                         
 -32   4   9       4714.02       4869.31       409.37 o                         
 -30   4   9       2103.38       2012.30       243.31 o                         
 -28   4   9        866.31        632.05       158.06 o                         
 -26   4   9         15.93         16.12       149.94 o                         
 -24   4   9        213.72        379.73       139.26 o                         
 -22   4   9       2566.20       2799.41       171.16 o                         
 -20   4   9      11750.63      10828.45       345.41 o                         
 -18   4   9       8466.02       8943.62       328.55 o                         
 -16   4   9      12477.61      12377.30       425.76 o                         
 -14   4   9       6208.62       5486.04       210.51 o                         
 -12   4   9       6941.03       6235.78       134.88 o                         
 -10   4   9      14890.73      14209.65       256.73 o                         
  -8   4   9       2358.70       2667.28       145.71 o                         
  -6   4   9       3524.80       3228.93       128.42 o                         
  -4   4   9      15447.27      15430.72       279.05 o                         
  -2   4   9       6711.75       7327.07       156.40 o                         
   0   4   9      24823.88      24456.54       481.96 o                         
   2   4   9       1273.90       1714.75        98.68 o                         
   4   4   9      18667.70      18510.37       410.65 o                         
   6   4   9      14361.36      13994.12       377.64 o                         
   8   4   9        265.48        255.34       100.27 o                         
  10   4   9       6404.74       6295.19       278.95 o                         
  12   4   9       4255.86       4594.57       240.81 o                         
  14   4   9       4558.29       4767.15       341.95 o                         
  16   4   9       1321.96       1310.92       175.04 o                         
 -31   5   9        540.89        914.50       211.91 o                         
 -29   5   9        652.05        547.67       156.70 o                         
 -27   5   9        580.56        555.03       132.05 o                         
 -25   5   9       2044.77       2061.04       204.10 o                         
 -23   5   9        306.73        730.96       143.29 o                         
 -21   5   9         73.78        148.00       108.07 o                         
 -19   5   9        536.37        566.59       108.52 o                         
 -17   5   9        105.67        -10.21       104.61 o                         
 -15   5   9        859.63        880.92       100.61 o                         
 -13   5   9         63.08        130.60       101.95 o                         
 -11   5   9         16.35         27.32        50.60 o                         
  -9   5   9        130.89        301.24        67.81 o                         
  -7   5   9        199.46        225.01        51.72 o                         
  -5   5   9         77.99         98.51        75.97 o                         
  -3   5   9        946.07       1133.16        88.29 o                         
  -1   5   9        868.73       1194.14        73.67 o                         
   1   5   9        361.03        516.41        85.27 o                         
   3   5   9        469.62        383.62        79.37 o                         
   5   5   9         77.87         -0.06        81.84 o                         
   7   5   9         11.27         37.68        99.31 o                         
   9   5   9        315.63        322.58       112.95 o                         
  11   5   9       1021.14        831.79       173.35 o                         
  13   5   9       1541.81       2020.63       240.81 o                         
  15   5   9       1104.48       1389.81       117.63 o                         
  17   5   9        176.54        568.30       250.44 o                         
 -30   6   9       5235.17       5372.78       549.04 o                         
 -28   6   9      12559.49      12368.85       508.79 o                         
 -26   6   9       2423.75       2515.02       244.10 o                         
 -24   6   9       1107.70       1548.41       204.41 o                         
 -22   6   9      16458.50      15202.28       535.54 o                         
 -20   6   9      18313.43      17439.82       695.73 o                         
 -18   6   9      11023.98      11478.44       359.82 o                         
 -16   6   9      27882.27      26907.12      1116.60 o                         
 -14   6   9      18839.96      19044.26       446.05 o                         
 -12   6   9       9515.06       9157.30       228.62 o                         
 -10   6   9       4283.70       3613.94       162.79 o                         
  -8   6   9       2585.05       2286.04       113.91 o                         
  -6   6   9      25388.38      25548.54       540.48 o                         
  -4   6   9       8649.26       8402.23       185.11 o                         
  -2   6   9       6304.79       6476.30       167.06 o                         
   0   6   9      36131.77      35083.99       636.75 o                         
   2   6   9      19580.09      19574.93       399.76 o                         
   4   6   9       2799.87       2727.71       148.21 o                         
   6   6   9        731.00        855.64       141.34 o                         
   8   6   9       1905.75       1335.22       152.32 o                         
  10   6   9       9073.71      10205.63       395.54 o                         
  12   6   9       5714.54       5628.15       215.64 o                         
  14   6   9       2871.77       3042.66       201.51 o                         
  16   6   9       1814.14       2238.16       240.00 o                         
 -29   7   9       6495.37       5707.58       293.90 o                         
 -27   7   9       1628.42       1653.74       155.37 o                         
 -25   7   9       1160.77        944.41       166.05 o                         
 -23   7   9         25.17        -19.26       137.85 o                         
 -21   7   9        358.60        741.69       327.50 o                         
 -19   7   9       2846.51       3063.85       370.84 o                         
 -17   7   9       4636.33       4216.82       212.98 o                         
 -15   7   9       1921.02       1699.54       210.14 o                         
 -13   7   9         10.56          9.82        87.56 o                         
 -11   7   9        952.85        996.82        89.93 o                         
  -9   7   9       2869.72       2857.33       214.67 o                         
  -7   7   9       1479.85       1274.85        90.32 o                         
  -5   7   9          5.67         66.83        76.10 o                         
  -3   7   9        263.79        295.32        66.92 o                         
  -1   7   9         23.97         -1.72        66.52 o                         
   1   7   9       2156.90       2144.05       109.19 o                         
   3   7   9        260.77        294.92        74.00 o                         
   5   7   9          0.96        -79.71        79.71 o                         
   7   7   9          2.90         17.92        90.19 o                         
   9   7   9       1683.90       1631.29       117.85 o                         
  11   7   9          2.65        123.36        88.01 o                         
  13   7   9       1558.33       1571.48       167.25 o                         
  15   7   9       1123.76       2080.57       317.87 o                         
 -30   8   9       2770.19       1656.75       317.87 o                         
 -28   8   9        178.24        388.75       145.95 o                         
 -26   8   9       1321.54       1592.01       148.26 o                         
 -24   8   9        452.00        685.12       163.69 o                         
 -22   8   9       2816.59       2849.31       346.76 o                         
 -20   8   9       4414.39       5128.90       322.12 o                         
 -18   8   9       4885.09       4218.94       626.10 o                         
 -16   8   9       3872.19       4083.42       239.60 o                         
 -14   8   9       8391.71       8213.40       269.04 o                         
 -12   8   9       6220.81       6154.21       229.40 o                         
 -10   8   9       1045.25       1230.39       140.42 o                         
  -8   8   9         27.89         61.42        72.83 o                         
  -6   8   9         44.61         87.92        70.13 o                         
  -4   8   9         49.09         58.36        67.67 o                         
  -2   8   9      23651.90      23978.26       520.73 o                         
   0   8   9        830.16        853.20        94.52 o                         
   2   8   9       4410.19       4424.97       147.52 o                         
   4   8   9       2243.15       2156.77       116.90 o                         
   6   8   9          8.52          1.77        93.49 o                         
   8   8   9       1929.00       2061.10       168.54 o                         
  10   8   9       2432.27       2138.25       134.05 o                         
  12   8   9       1465.37       1514.06       252.16 o                         
  14   8   9       1148.65       1371.63       197.46 o                         
 -29   9   9          0.80       -212.53       212.53 o                         
 -27   9   9        190.98        -40.51       358.25 o                         
 -25   9   9         50.82         20.85       125.45 o                         
 -23   9   9        422.30        463.12       163.65 o                         
 -21   9   9         45.97          9.63       173.38 o                         
 -19   9   9          0.17        481.61       491.25 o                         
 -17   9   9        727.77        597.20       183.01 o                         
 -15   9   9        485.37        671.89       211.91 o                         
 -13   9   9        381.24        -40.20       158.60 o                         
 -11   9   9         82.49        135.27        96.29 o                         
  -9   9   9         14.79         10.70        93.51 o                         
  -7   9   9         74.12         71.52        89.22 o                         
  -5   9   9       1637.56       1648.13       118.58 o                         
  -3   9   9        308.45        432.88        89.23 o                         
  -1   9   9       1012.81       1173.49       146.25 o                         
   1   9   9       2166.08       2304.42       149.26 o                         
   3   9   9        314.33        318.04        85.54 o                         
   5   9   9        859.54        723.27       114.18 o                         
   7   9   9         61.42         -1.41       102.72 o                         
   9   9   9        252.33        171.84       104.27 o                         
  11   9   9        655.72        585.38       112.70 o                         
  13   9   9       1239.46       1207.74       539.41 o                         
 -28  10   9         34.99        211.91       211.91 o                         
 -26  10   9        761.23        932.09       231.17 o                         
 -24  10   9       2460.97       2182.17       220.65 o                         
 -22  10   9        520.03        473.82       142.55 o                         
 -20  10   9       1089.10       1897.56       288.97 o                         
 -18  10   9        948.66       1139.87       322.68 o                         
 -16  10   9       1573.38       1706.50       356.39 o                         
 -14  10   9       1526.35       1213.67       481.61 o                         
 -12  10   9       1748.86       1885.23       157.35 o                         
 -10  10   9       6057.85       5576.39       228.58 o                         
  -8  10   9         26.30         92.74       166.84 o                         
  -6  10   9       7963.43       8268.26       279.73 o                         
  -4  10   9       9939.61      10113.83       367.06 o                         
  -2  10   9      13888.11      13620.24       398.02 o                         
   0  10   9        560.22        918.27        98.92 o                         
   2  10   9       9537.21       9832.48       316.92 o                         
   4  10   9       2222.19       2657.61       220.89 o                         
   6  10   9       3246.09       3000.63       181.71 o                         
   8  10   9       2565.24       2352.80       159.65 o                         
  10  10   9         19.90        -30.26       130.69 o                         
  12  10   9       4716.56       5859.07       323.54 o                         
 -27  11   9        251.73        269.70       211.91 o                         
 -25  11   9        153.67        198.23       197.46 o                         
 -23  11   9         15.02         48.16       173.38 o                         
 -21  11   9         18.22        -10.30       143.49 o                         
 -19  11   9       1178.39       1358.91       155.22 o                         
 -17  11   9         17.85         92.78       317.87 o                         
 -15  11   9       3278.22       2932.55       271.19 o                         
 -13  11   9       3369.88       3179.49       220.67 o                         
 -11  11   9       1227.24       1144.85       156.70 o                         
  -9  11   9         55.04        153.50       125.05 o                         
  -7  11   9        274.15        401.27       117.54 o                         
  -5  11   9       2463.35       2610.21       165.52 o                         
  -3  11   9       3138.50       2982.93       190.06 o                         
  -1  11   9        255.82        202.72        93.32 o                         
   1  11   9       2139.53       2230.23       186.39 o                         
   3  11   9         51.40        295.07        89.55 o                         
   5  11   9       1281.57       1180.07       115.78 o                         
   7  11   9        795.29        795.90       111.48 o                         
   9  11   9        149.81        163.76       137.64 o                         
  11  11   9          3.51         53.81       232.91 o                         
 -26  12   9         11.22         96.32       202.28 o                         
 -24  12   9         32.37       -173.38       173.38 o                         
 -22  12   9        176.74        332.06       157.42 o                         
 -20  12   9        324.17        142.67       353.75 o                         
 -18  12   9        593.45        548.56       148.16 o                         
 -16  12   9         24.41         60.06       134.14 o                         
 -14  12   9         32.55       -141.26       141.26 o                         
 -12  12   9        232.91        558.67       375.66 o                         
 -10  12   9        240.60        185.23       124.65 o                         
  -8  12   9         82.07        172.60       115.17 o                         
  -6  12   9       1482.19       1879.40       170.54 o                         
  -4  12   9       2610.27       2585.37       193.81 o                         
  -2  12   9       1110.82       1477.05       173.58 o                         
   0  12   9        166.03        261.77        89.64 o                         
   2  12   9          0.28          8.66        89.14 o                         
   4  12   9         77.17        151.71       103.80 o                         
   6  12   9        278.16        295.67       187.69 o                         
   8  12   9       1339.42       1736.13       447.90 o                         
  10  12   9         49.80         86.69       240.81 o                         
 -25  13   9         53.71        231.17       211.91 o                         
 -23  13   9         28.30        385.29       308.23 o                         
 -21  13   9          1.70        260.07       173.38 o                         
 -19  13   9        596.67        741.23       274.52 o                         
 -17  13   9        305.01        648.38       404.83 o                         
 -15  13   9        943.32       1101.52       152.35 o                         
 -13  13   9        338.67        408.60       139.99 o                         
 -11  13   9        242.37        408.06       132.44 o                         
  -9  13   9         53.57        -47.48       121.21 o                         
  -7  13   9       1317.15       1289.68       145.04 o                         
  -5  13   9       1298.53       1483.82       142.00 o                         
  -3  13   9        205.98        187.16       104.89 o                         
  -1  13   9          4.01        -60.68       101.44 o                         
   1  13   9        491.75        815.15       120.29 o                         
   3  13   9          4.90        106.67       141.81 o                         
   5  13   9         39.00        311.94       146.70 o                         
   7  13   9        374.53        324.39       186.90 o                         
   9  13   9        385.96        443.08       240.81 o                         
 -22  14   9        444.64        520.14       211.91 o                         
 -20  14   9       1118.59       1454.47       269.70 o                         
 -18  14   9       1830.76       1701.15       177.67 o                         
 -16  14   9       1164.02       1186.41       168.39 o                         
 -14  14   9       1313.27       1730.33       203.99 o                         
 -12  14   9       2735.94       2788.06       213.81 o                         
 -10  14   9       1150.26       1012.35       207.09 o                         
  -8  14   9       2476.89       2962.32       405.35 o                         
  -6  14   9        861.40        894.74       149.59 o                         
  -4  14   9        118.97         95.97       118.28 o                         
  -2  14   9       2338.39       2308.02       206.98 o                         
   0  14   9       7031.85       6713.54       268.33 o                         
   2  14   9       1878.98       2089.60       181.36 o                         
   4  14   9        734.33        706.69       149.84 o                         
   6  14   9        199.71        577.94       308.23 o                         
 -19  15   9         18.73        597.20       250.44 o                         
 -17  15   9         13.03        -96.99       194.37 o                         
 -15  15   9         43.96        -80.23       250.84 o                         
 -13  15   9        130.68        139.56       152.37 o                         
 -11  15   9        592.09        592.06       153.14 o                         
  -9  15   9         15.45         78.47       138.51 o                         
  -7  15   9          5.42        353.34       183.01 o                         
  -5  15   9        198.18        254.24       124.69 o                         
  -3  15   9        451.07        211.55       101.37 o                         
  -1  15   9        613.07        476.47       131.38 o                         
   1  15   9        658.84        850.14       183.52 o                         
   3  15   9        379.68        326.88       216.73 o                         
 -16  16   9       4051.98       3034.17       366.03 o                         
 -14  16   9        578.16        298.60       231.17 o                         
 -12  16   9       2262.05       2289.96       198.77 o                         
 -10  16   9       5129.15       4086.50       290.74 o                         
  -8  16   9       3516.23       3390.68       308.23 o                         
  -6  16   9       2925.35       2761.44       539.41 o                         
  -4  16   9       3599.11       3695.43       438.27 o                         
  -2  16   9       3890.95       4161.86       649.49 o                         
   0  16   9       3697.08       2706.67       346.76 o                         
  -9  17   9        809.12        646.25       496.06 o                         
  -7  17   9       1049.44        913.05       240.81 o                         
 -34   0  10       1522.17       2764.46       481.61 o                         
 -32   0  10       6138.06       6482.52       529.78 o                         
 -30   0  10        327.74        183.01       269.70 o                         
 -28   0  10      16663.95      15066.45      2345.46 o                         
 -26   0  10       2210.43       2114.87       281.12 o                         
 -24   0  10      15864.29      14852.98       934.33 o                         
 -22   0  10       1701.32       1425.58       317.87 o                         
 -20   0  10       8517.49       7665.92       478.45 o                         
 -18   0  10       7464.93       5440.37       500.88 o                         
 -16   0  10      47907.48      46856.21      1369.54 o                         
 -14   0  10      27193.52      25732.26       665.07 o                         
 -12   0  10      56108.53      57506.82      1174.90 o                         
 -10   0  10       9913.83      10172.37       279.15 o                         
  -8   0  10     122510.34     122982.51      2715.55 o                         
  -6   0  10      85544.29      85717.10      1903.09 o                         
  -4   0  10      69298.00      70469.88      1571.41 o                         
  -2   0  10       2384.88       1561.11       108.32 o                         
   0   0  10      16869.18      16098.95       397.55 o                         
   2   0  10      20707.59      20202.89       485.09 o                         
   4   0  10      23501.22      22221.40       680.03 o                         
   6   0  10      10843.04       9862.03       439.27 o                         
   8   0  10      29806.47      29899.35      1113.47 o                         
  10   0  10       1205.43       2176.90       317.87 o                         
  12   0  10      13341.50      12827.77       571.89 o                         
  14   0  10       3094.45       3034.17       317.87 o                         
  16   0  10       1410.37       1618.22       231.17 o                         
 -33   1  10       1191.41       1967.66       261.63 o                         
 -31   1  10        393.19        628.32       305.97 o                         
 -29   1  10         22.14         47.16       166.09 o                         
 -27   1  10       2486.86       2337.34       201.86 o                         
 -25   1  10        357.85        436.85       179.04 o                         
 -23   1  10        520.30        812.79       180.76 o                         
 -21   1  10        982.96        993.08       170.50 o                         
 -19   1  10       1358.76       1348.72       166.70 o                         
 -17   1  10        146.19         43.58        83.37 o                         
 -15   1  10         14.14         85.95        78.69 o                         
 -13   1  10       1126.60       1211.06        60.41 o                         
 -11   1  10       4139.84       3227.18        97.39 o                         
  -9   1  10         16.97        148.51        48.77 o                         
  -7   1  10       7520.33       6733.50       141.74 o                         
  -5   1  10        805.28        891.53        52.01 o                         
  -3   1  10         82.94         65.18        50.84 o                         
  -1   1  10        247.76        394.62        57.15 o                         
   1   1  10       1054.05       1138.50        72.95 o                         
   3   1  10         22.33         90.98        66.36 o                         
   5   1  10        573.65        618.08       106.16 o                         
   7   1  10        498.69        223.66       168.56 o                         
   9   1  10          3.45        -69.79       152.93 o                         
  11   1  10       1339.35       1516.87       196.03 o                         
  13   1  10         18.69        -60.23       220.80 o                         
  15   1  10          1.30         28.90       122.60 o                         
  17   1  10         41.04       -177.23       187.83 o                         
 -34   2  10         13.22       -298.60       298.60 o                         
 -32   2  10          7.89        187.14       187.47 o                         
 -30   2  10       1827.48       1931.49       201.16 o                         
 -28   2  10       8443.13       8855.23       367.71 o                         
 -26   2  10       4940.55       4956.64       277.52 o                         
 -24   2  10       3865.12       3833.34       326.86 o                         
 -22   2  10       3003.33       3362.65       226.37 o                         
 -20   2  10      12444.60      12255.81       580.37 o                         
 -18   2  10         55.86        288.07       112.79 o                         
 -16   2  10      12958.19      12589.82       400.55 o                         
 -14   2  10       5112.94       5082.98       175.77 o                         
 -12   2  10       7952.06       8531.91       229.90 o                         
 -10   2  10       7374.13       6381.47       128.07 o                         
  -8   2  10      48178.61      48862.83       738.96 o                         
  -6   2  10        878.79        950.96        73.31 o                         
  -4   2  10       1081.68       1171.10        95.57 o                         
  -2   2  10       5334.24       4317.94       120.76 o                         
   0   2  10       7205.48       6992.72       172.08 o                         
   2   2  10       2304.93       1985.67        97.61 o                         
   4   2  10       9476.99       8744.25       247.69 o                         
   6   2  10      11233.78      10895.17       316.23 o                         
   8   2  10      10501.93      10252.77       334.86 o                         
  10   2  10        258.95        231.17       240.81 o                         
  12   2  10         75.66        -48.93       161.38 o                         
  14   2  10        456.96        512.10       129.41 o                         
  16   2  10       1601.59       1694.10       226.36 o                         
 -33   3  10          3.01         48.16       337.13 o                         
 -31   3  10        408.10        151.00       233.11 o                         
 -29   3  10          4.13         87.19       158.31 o                         
 -27   3  10         65.25        -61.70       180.65 o                         
 -25   3  10         24.34         88.07       137.00 o                         
 -23   3  10        324.26        327.02       128.05 o                         
 -21   3  10         28.11        165.83       114.42 o                         
 -19   3  10       4394.12       3823.32       218.28 o                         
 -17   3  10        609.19        997.00       122.96 o                         
 -15   3  10        105.32         14.23        85.57 o                         
 -13   3  10        980.52       1108.34        68.46 o                         
 -11   3  10        944.77        812.49        61.55 o                         
  -9   3  10       4865.78       4331.31       109.27 o                         
  -7   3  10       2880.42       2956.81        95.64 o                         
  -5   3  10         38.88         42.93        61.07 o                         
  -3   3  10        587.29        554.36        67.60 o                         
  -1   3  10       5442.11       5067.77       147.17 o                         
   1   3  10         67.23         86.77        70.74 o                         
   3   3  10        738.41        627.46        79.83 o                         
   5   3  10        567.56        574.79        98.30 o                         
   7   3  10        452.59        550.65       125.13 o                         
   9   3  10          9.48        133.99       122.09 o                         
  11   3  10         99.80        -61.75       130.75 o                         
  13   3  10        111.83       -119.05       119.05 o                         
  15   3  10        127.90        340.17       120.10 o                         
 -32   4  10        321.84        502.66       385.29 o                         
 -30   4  10        364.01        156.71       399.74 o                         
 -28   4  10        610.19        774.73       191.69 o                         
 -26   4  10       3649.55       3462.97       274.11 o                         
 -24   4  10       2190.70       2163.87       199.52 o                         
 -22   4  10       3084.57       3238.32       195.77 o                         
 -20   4  10       1429.53       1649.91       144.67 o                         
 -18   4  10        882.03       1189.70       131.23 o                         
 -16   4  10       1521.14       1684.44       157.13 o                         
 -14   4  10        976.61       1237.90       115.09 o                         
 -12   4  10      34359.31      35787.93       609.26 o                         
 -10   4  10       4677.28       5111.95       138.25 o                         
  -8   4  10        660.44       1194.47        75.76 o                         
  -6   4  10       1534.60       1680.96        96.07 o                         
  -4   4  10        402.94        456.01        61.77 o                         
  -2   4  10        109.12        224.01        63.06 o                         
   0   4  10        152.55         44.71        63.25 o                         
   2   4  10        639.78        852.52        87.47 o                         
   4   4  10        884.78       1224.90        97.31 o                         
   6   4  10       3010.96       2726.51       181.23 o                         
   8   4  10       4045.18       3883.07       210.13 o                         
  10   4  10        584.81        491.25       143.03 o                         
  12   4  10       2033.95       2153.28       221.28 o                         
  14   4  10         32.30        128.54       149.06 o                         
  16   4  10       2372.66       2398.44       385.29 o                         
 -33   5  10        303.14         48.16       288.97 o                         
 -31   5  10        216.40        173.38       327.50 o                         
 -29   5  10        193.80        324.54       267.20 o                         
 -27   5  10       1890.13       1997.85       202.15 o                         
 -25   5  10       5828.48       5534.51       296.10 o                         
 -23   5  10       2249.41       2200.96       197.98 o                         
 -21   5  10        128.82        179.05       108.52 o                         
 -19   5  10        301.89        402.82       103.11 o                         
 -17   5  10       1822.85       1610.34       133.40 o                         
 -15   5  10       2540.91       2596.37       240.52 o                         
 -13   5  10          0.05         12.20        84.41 o                         
 -11   5  10        205.24        238.80        60.79 o                         
  -9   5  10          0.10         -7.60        88.88 o                         
  -7   5  10         49.15        113.87        61.94 o                         
  -5   5  10         20.46        245.35       124.20 o                         
  -3   5  10         88.36        131.78        64.25 o                         
  -1   5  10        818.85        908.00        65.74 o                         
   1   5  10        105.64         32.34        65.39 o                         
   3   5  10       5612.72       5668.23       178.26 o                         
   5   5  10       3352.67       3076.89       181.88 o                         
   7   5  10        323.29        107.27       128.64 o                         
   9   5  10         37.36         -7.42       128.00 o                         
  11   5  10          0.08        -92.22        92.22 o                         
  13   5  10        278.02        289.43       104.92 o                         
  15   5  10        112.34        193.39       175.52 o                         
 -32   6  10         65.99        125.22       288.97 o                         
 -30   6  10       1564.97       1988.65       390.11 o                         
 -28   6  10       7096.29       7219.17       305.19 o                         
 -26   6  10       5626.40       5965.56       471.98 o                         
 -24   6  10        223.35        -22.25       135.39 o                         
 -22   6  10        690.95        961.60       150.34 o                         
 -20   6  10        377.87        381.65       110.89 o                         
 -18   6  10       4857.29       4501.47       237.27 o                         
 -16   6  10          1.65        156.52       100.12 o                         
 -14   6  10         42.10        -52.89        78.92 o                         
 -12   6  10        541.06        523.46       121.33 o                         
 -10   6  10        531.81        385.73       116.87 o                         
  -8   6  10       1151.33       1009.22        84.66 o                         
  -6   6  10       3037.87       3324.93       251.28 o                         
  -4   6  10        522.04        609.37        84.41 o                         
  -2   6  10         32.75        134.39        64.07 o                         
   0   6  10       7704.48       7710.75       237.91 o                         
   2   6  10       8456.98       8108.35       219.77 o                         
   4   6  10       2294.50       2227.48       137.01 o                         
   6   6  10          1.66        -89.95        89.95 o                         
   8   6  10       3668.83       3532.90       175.07 o                         
  10   6  10        170.45        280.04        93.93 o                         
  12   6  10        114.90        127.94       100.57 o                         
  14   6  10          6.27        137.72       544.22 o                         
 -31   7  10          1.35        513.14       223.53 o                         
 -29   7  10       1210.43       1305.14       155.20 o                         
 -27   7  10         80.10        -18.24       229.55 o                         
 -25   7  10         64.40        188.28       419.00 o                         
 -23   7  10          9.80         71.87       288.97 o                         
 -21   7  10         86.52        366.40       221.54 o                         
 -19   7  10        688.71        494.55       120.17 o                         
 -17   7  10       1988.03       1869.28       250.25 o                         
 -15   7  10       4847.85       4493.45       189.84 o                         
 -13   7  10       6283.02       5838.40       198.57 o                         
 -11   7  10       2462.89       2280.04       232.62 o                         
  -9   7  10       2058.34       1864.98       138.11 o                         
  -7   7  10        110.92         90.90        71.01 o                         
  -5   7  10       1065.47       1181.84        86.93 o                         
  -3   7  10       1388.89       1528.98        87.28 o                         
  -1   7  10        684.61        682.67        76.98 o                         
   1   7  10       2055.62       2260.67       115.85 o                         
   3   7  10       2380.89       2648.15       134.59 o                         
   5   7  10       2173.30       2065.95       119.84 o                         
   7   7  10        497.82        469.18        98.95 o                         
   9   7  10         15.09        128.23        89.89 o                         
  11   7  10        246.82        113.09        98.87 o                         
  13   7  10        148.13        309.30       168.56 o                         
 -30   8  10        134.58        517.99       256.41 o                         
 -28   8  10       5102.13       4646.66       241.25 o                         
 -26   8  10       5911.57       5600.15       262.68 o                         
 -24   8  10      14747.64      14400.91       607.45 o                         
 -22   8  10        590.34        455.97       157.55 o                         
 -20   8  10       4145.16       4044.08       491.25 o                         
 -18   8  10       5492.63       5740.84       683.89 o                         
 -16   8  10       6807.44       6476.69       279.45 o                         
 -14   8  10      16292.22      15661.79       437.99 o                         
 -12   8  10      10246.46       9913.96       277.42 o                         
 -10   8  10      16247.80      15653.75       365.68 o                         
  -8   8  10       7082.63       6979.40       211.72 o                         
  -6   8  10       7900.46       7865.61       221.85 o                         
  -4   8  10      18951.14      17850.43       400.08 o                         
  -2   8  10        858.72        954.42        94.38 o                         
   0   8  10          5.28        -75.45        80.84 o                         
   2   8  10        848.12        890.67        87.63 o                         
   4   8  10      31701.25      31743.29       629.20 o                         
   6   8  10        199.03        210.67        95.64 o                         
   8   8  10        114.88         80.05        91.94 o                         
  10   8  10        186.71        152.52       179.35 o                         
  12   8  10       1546.80       2290.68       208.19 o                         
 -29   9  10        244.89        203.73       179.63 o                         
 -27   9  10        365.41        666.04       250.07 o                         
 -25   9  10       1783.89       1847.04       174.61 o                         
 -23   9  10       2372.09       2601.33       264.89 o                         
 -21   9  10        263.98        199.77       164.78 o                         
 -19   9  10       2612.02       2855.00       346.76 o                         
 -17   9  10       3100.02       3382.24       252.17 o                         
 -15   9  10       3730.42       3294.24       385.29 o                         
 -13   9  10       2340.92       2567.69       464.45 o                         
 -11   9  10       1461.41       1515.09       112.02 o                         
  -9   9  10         10.15         23.85        99.49 o                         
  -7   9  10          1.44        170.17       102.64 o                         
  -5   9  10          3.00        111.74        98.86 o                         
  -3   9  10        886.83        841.91       122.17 o                         
  -1   9  10         81.02        165.95        93.99 o                         
   1   9  10        802.14        867.65        94.60 o                         
   3   9  10         35.19         14.31        98.43 o                         
   5   9  10        652.88        647.02       102.96 o                         
   7   9  10        336.22        116.62       115.40 o                         
   9   9  10        796.82       1275.42       183.52 o                         
  11   9  10        235.47        197.46       149.84 o                         
 -28  10  10       3386.04       2860.79       327.50 o                         
 -26  10  10       3096.73       2897.02       240.00 o                         
 -24  10  10       5162.07       5168.69       285.82 o                         
 -22  10  10       2179.33       2186.53       260.07 o                         
 -20  10  10       3807.75       4363.42       375.66 o                         
 -18  10  10         35.74        160.16       385.29 o                         
 -16  10  10        924.70        828.75       161.77 o                         
 -14  10  10       5298.18       5096.02       266.70 o                         
 -12  10  10       2887.39       3344.47       367.31 o                         
 -10  10  10       9098.56       8107.71       425.32 o                         
  -8  10  10      11516.01      11615.41       437.82 o                         
  -6  10  10        393.83        264.67       105.63 o                         
  -4  10  10       1196.75       1227.40       162.46 o                         
  -2  10  10         14.61        124.79        93.49 o                         
   0  10  10       8283.45       8796.20       239.94 o                         
   2  10  10       2877.84       2957.98       214.06 o                         
   4  10  10       5216.43       5211.63       195.28 o                         
   6  10  10       3924.03       3897.95       208.85 o                         
   8  10  10       6068.17       5730.11       375.07 o                         
  10  10  10         27.97        332.69       142.26 o                         
 -27  11  10        520.20        674.26       211.91 o                         
 -25  11  10        166.10        389.72       156.04 o                         
 -23  11  10         44.63        218.12       250.44 o                         
 -21  11  10       1313.32       1437.14       171.19 o                         
 -19  11  10        718.52        329.46       194.01 o                         
 -17  11  10         26.28         -1.70       216.73 o                         
 -15  11  10         15.51         76.03       317.87 o                         
 -13  11  10        265.27        400.28       179.35 o                         
 -11  11  10        574.02        665.73       131.34 o                         
  -9  11  10          0.07       -115.81       115.81 o                         
  -7  11  10         53.42         95.99       131.60 o                         
  -5  11  10        525.78        582.03       114.39 o                         
  -3  11  10        512.66        657.33       117.68 o                         
  -1  11  10       3139.74       3080.25       261.30 o                         
   1  11  10        972.91        966.87        98.57 o                         
   3  11  10        567.27        821.78       113.00 o                         
   5  11  10        849.34        720.13       115.35 o                         
   7  11  10       1316.13       1235.64       140.12 o                         
   9  11  10        831.40        507.07       148.52 o                         
 -26  12  10       1464.93       1213.67       211.91 o                         
 -24  12  10       1606.00       1521.90       260.07 o                         
 -22  12  10       1347.13       1562.14       199.51 o                         
 -20  12  10          9.29       -122.53       138.21 o                         
 -18  12  10       2959.48       2894.12       209.94 o                         
 -16  12  10       1495.88       1662.61       158.95 o                         
 -14  12  10       1539.20       2004.81       227.34 o                         
 -12  12  10       3428.50       3260.37       203.65 o                         
 -10  12  10       3193.40       3190.02       359.12 o                         
  -8  12  10       5258.16       5762.45       539.41 o                         
  -6  12  10       6713.57       6732.98       520.14 o                         
  -4  12  10       1660.96       1864.55       161.46 o                         
  -2  12  10       2519.14       2443.70       163.25 o                         
   0  12  10       3432.53       3614.94       168.70 o                         
   2  12  10       3931.39       3972.48       187.01 o                         
   4  12  10       2943.77       3006.71       200.57 o                         
   6  12  10       3453.27       3472.72       273.64 o                         
   8  12  10       1307.18        903.17       279.34 o                         
 -25  13  10        282.54        741.69       231.17 o                         
 -23  13  10         41.73        231.17       202.28 o                         
 -21  13  10          3.36        -67.43       183.01 o                         
 -19  13  10          0.46       -152.56       152.56 o                         
 -17  13  10         16.04        -90.12       288.97 o                         
 -15  13  10        426.62        239.07       146.67 o                         
 -13  13  10        122.45       -157.77       157.77 o                         
 -11  13  10         40.39        101.95       124.71 o                         
  -9  13  10        211.87         95.58       247.64 o                         
  -7  13  10        661.85        368.83       119.06 o                         
  -5  13  10        831.93        686.82       122.93 o                         
  -3  13  10        283.02        147.89       116.05 o                         
  -1  13  10        381.65        468.98       105.46 o                         
   1  13  10        189.29        239.79       110.33 o                         
   3  13  10        271.48        344.18       139.50 o                         
   5  13  10        828.83        603.20       172.81 o                         
   7  13  10        848.46       1040.29       211.91 o                         
 -22  14  10       2238.26       2610.35       308.23 o                         
 -20  14  10        247.13        250.44       202.28 o                         
 -18  14  10       2406.95       2313.88       202.76 o                         
 -16  14  10       1408.33       1789.45       171.88 o                         
 -14  14  10       3949.85       4036.88       290.83 o                         
 -12  14  10       1206.64       1388.62       173.58 o                         
 -10  14  10       2756.93       2589.65       228.09 o                         
  -8  14  10        511.86        406.01       128.90 o                         
  -6  14  10       4955.89       4557.44       231.89 o                         
  -4  14  10       2072.58       2482.70       191.16 o                         
  -2  14  10       2613.18       2742.51       202.98 o                         
   0  14  10         54.95         59.83       128.00 o                         
   2  14  10       2034.82       2005.81       327.50 o                         
   4  14  10       1847.25       1989.56       194.03 o                         
 -19  15  10        135.14       -433.45       433.45 o                         
 -17  15  10         38.25        120.40       447.90 o                         
 -15  15  10         87.89         17.57       174.35 o                         
 -13  15  10        335.02        171.98       163.04 o                         
 -11  15  10        500.77        506.85       260.07 o                         
  -9  15  10          0.13         31.65       138.70 o                         
  -7  15  10          0.68         54.34       239.84 o                         
  -5  15  10        241.04        170.10       178.58 o                         
  -3  15  10        478.15        481.95       131.93 o                         
  -1  15  10        667.83        840.44       219.65 o                         
   1  15  10        128.69        344.07       187.83 o                         
 -14  16  10        304.79        414.19       250.44 o                         
 -12  16  10          1.74        298.60       221.54 o                         
 -10  16  10       1582.03       2051.68       288.97 o                         
  -8  16  10        138.54        184.74       132.68 o                         
  -6  16  10          9.21        -84.28       135.71 o                         
  -4  16  10         32.85       -122.01       317.87 o                         
  -2  16  10        269.97        154.12       231.17 o                         
 -33   1  11         20.34       -164.94       243.96 o                         
 -31   1  11       1908.49       2182.04       241.15 o                         
 -29   1  11       1064.87        791.45       340.93 o                         
 -27   1  11         66.92        228.53       201.44 o                         
 -25   1  11         41.83        156.17       162.94 o                         
 -23   1  11        236.95        417.30       154.09 o                         
 -21   1  11         62.69        254.39       139.03 o                         
 -19   1  11         34.78       -122.20       122.20 o                         
 -17   1  11        770.77        746.52       161.54 o                         
 -15   1  11         31.87        127.89        66.92 o                         
 -13   1  11       5692.78       5883.78       145.71 o                         
 -11   1  11       5458.65       5439.91       129.10 o                         
  -9   1  11         70.11         64.78        60.17 o                         
  -7   1  11       4353.36       4168.49       132.20 o                         
  -5   1  11       2391.72       2334.35        98.00 o                         
  -3   1  11         24.70         90.60        68.22 o                         
  -1   1  11        381.44        316.34        62.98 o                         
   1   1  11         29.41         25.13        65.76 o                         
   3   1  11        253.60        278.01        89.20 o                         
   5   1  11          3.42        -86.69       136.22 o                         
   7   1  11       4977.29       4575.85       260.58 o                         
   9   1  11        311.49        453.21       133.22 o                         
  11   1  11         24.66         28.90       260.07 o                         
  13   1  11        122.78        221.54       115.79 o                         
  15   1  11         16.11         24.08       136.22 o                         
 -34   2  11       1207.00       1223.30       308.23 o                         
 -32   2  11          4.13        170.47       242.24 o                         
 -30   2  11       1832.03       2398.06       243.55 o                         
 -28   2  11        260.50        271.45       278.84 o                         
 -26   2  11         45.36         -6.70       148.72 o                         
 -24   2  11         87.56        136.63       274.52 o                         
 -22   2  11      11390.00      10467.11       543.36 o                         
 -20   2  11      10677.25      10455.73       507.45 o                         
 -18   2  11        318.38        643.76       302.33 o                         
 -16   2  11       5167.21       3884.02       224.24 o                         
 -14   2  11      13250.37      12403.43       253.98 o                         
 -12   2  11       2297.98       2301.56        99.74 o                         
 -10   2  11      15168.91      14989.33       303.04 o                         
  -8   2  11        921.14        994.04        75.24 o                         
  -6   2  11      16993.37      15690.98       326.40 o                         
  -4   2  11      10224.68       9646.67       221.53 o                         
  -2   2  11      17315.59      17689.82       341.13 o                         
   0   2  11       6325.52       6085.22       153.77 o                         
   2   2  11       5491.87       5157.54       170.17 o                         
   4   2  11       4156.88       4301.51       215.35 o                         
   6   2  11       9632.29       9969.69       379.83 o                         
  10   2  11       1578.79       1232.93       211.91 o                         
  12   2  11       2170.21       2444.94       233.46 o                         
  14   2  11         82.72        138.98       164.28 o                         
 -33   3  11         73.10          6.13       500.88 o                         
 -31   3  11          8.91        -71.80       163.00 o                         
 -29   3  11         17.77        -22.52       237.62 o                         
 -27   3  11         20.18        107.76       181.76 o                         
 -25   3  11          1.02        177.80       133.44 o                         
 -23   3  11          1.41         89.06       130.51 o                         
 -21   3  11          0.89        166.67       119.57 o                         
 -19   3  11        266.68        212.90       116.87 o                         
 -17   3  11        632.45        567.21       105.11 o                         
 -15   3  11       2165.08       2121.15       121.72 o                         
 -13   3  11        359.89        325.83        67.51 o                         
 -11   3  11        433.06        504.34        71.99 o                         
  -9   3  11        189.55        310.20        64.06 o                         
  -7   3  11         13.61         85.22        58.93 o                         
  -5   3  11        152.87        175.14        62.35 o                         
  -3   3  11        219.98        178.50        59.26 o                         
  -1   3  11        467.99        496.96        74.32 o                         
   1   3  11         60.45         -1.51        69.78 o                         
   3   3  11        291.48        276.13        90.55 o                         
   5   3  11       1047.73       1130.37       210.34 o                         
   7   3  11        399.38        209.09       139.50 o                         
   9   3  11        389.65        334.27       125.87 o                         
  11   3  11        705.48        879.56       119.62 o                         
  13   3  11        181.62         23.71       112.86 o                         
  15   3  11        183.19        -62.07       150.43 o                         
 -34   4  11       6491.03       5654.15       462.35 o                         
 -32   4  11        165.60        157.09       279.34 o                         
 -30   4  11        969.28        944.10       270.20 o                         
 -28   4  11         78.15        -53.51       150.25 o                         
 -26   4  11       5972.05       5898.52       357.35 o                         
 -24   4  11       4785.48       4574.21       293.68 o                         
 -22   4  11        904.47       1139.42       135.08 o                         
 -20   4  11      17184.94      16132.75       531.09 o                         
 -18   4  11       5102.88       5745.02       287.79 o                         
 -16   4  11       4455.64       4037.05       336.28 o                         
 -14   4  11       7629.47       7142.47       308.70 o                         
 -12   4  11       1321.27       1611.50       125.67 o                         
 -10   4  11       5531.15       5452.70       233.28 o                         
  -8   4  11        632.35        980.29       104.38 o                         
  -6   4  11      27284.64      26582.17       565.15 o                         
  -4   4  11      17133.79      17210.13       332.71 o                         
  -2   4  11       5164.04       5590.86       167.41 o                         
   0   4  11       5683.02       5123.35       145.54 o                         
   2   4  11       2962.64       2859.57       128.81 o                         
   4   4  11        305.76        372.18       100.52 o                         
   6   4  11         71.32        183.86       119.69 o                         
   8   4  11       4335.36       4171.16       246.13 o                         
  10   4  11       4231.55       4293.09       202.95 o                         
  12   4  11        474.59         45.64       135.41 o                         
  14   4  11        365.06        183.74       135.71 o                         
 -33   5  11        656.23        770.58       288.97 o                         
 -31   5  11        718.72        914.82       187.21 o                         
 -29   5  11        453.69        329.40       163.43 o                         
 -27   5  11        675.17        305.74       165.15 o                         
 -25   5  11        355.63        250.63       255.26 o                         
 -23   5  11         16.16        102.37       135.90 o                         
 -21   5  11        493.73        431.03       143.90 o                         
 -19   5  11        818.90        824.15       114.80 o                         
 -17   5  11        214.03        167.78        99.38 o                         
 -15   5  11        274.53        414.71        90.20 o                         
 -13   5  11         22.55        -20.03        91.90 o                         
 -11   5  11        123.29        207.93        70.47 o                         
  -9   5  11          4.11        152.07        67.90 o                         
  -7   5  11        356.29        418.58       105.52 o                         
  -5   5  11       1303.36       1304.32       122.13 o                         
  -3   5  11       1508.65       1677.36        88.85 o                         
  -1   5  11       1680.95       1664.35        94.46 o                         
   1   5  11        215.24        204.37        74.66 o                         
   3   5  11        495.45        451.15        95.76 o                         
   5   5  11        902.91        912.03       109.91 o                         
   7   5  11       1123.86       1255.66       117.61 o                         
   9   5  11        747.99        693.41       132.08 o                         
  11   5  11        639.38        437.16       110.11 o                         
  13   5  11        530.73        523.28       154.89 o                         
 -32   6  11       3695.20       2677.77       404.56 o                         
 -30   6  11       6556.64       7189.02       363.20 o                         
 -28   6  11        546.21        826.06       168.83 o                         
 -26   6  11        180.88         66.06       334.06 o                         
 -24   6  11       6335.83       6008.59       336.61 o                         
 -22   6  11       7548.31       7707.38       308.65 o                         
 -20   6  11       4836.83       4605.33       249.47 o                         
 -18   6  11      18016.81      18135.15       612.43 o                         
 -16   6  11      16508.51      16559.90       420.03 o                         
 -14   6  11      18146.02      17495.75       401.95 o                         
 -12   6  11      10688.78       9736.83       257.15 o                         
 -10   6  11       7027.02       6596.54       196.90 o                         
  -8   6  11       4348.58       4243.25       153.05 o                         
  -6   6  11       4388.20       4610.49       160.44 o                         
  -4   6  11       6316.61       6087.88       169.91 o                         
  -2   6  11      36429.35      36285.52       705.15 o                         
   0   6  11      12502.13      11849.26       269.18 o                         
   2   6  11        198.10        148.04        96.15 o                         
   4   6  11       1057.56       1183.76       103.58 o                         
   6   6  11       5049.95       4959.41       206.72 o                         
   8   6  11       1522.88       1473.30       119.76 o                         
  10   6  11       3770.33       3849.93       209.57 o                         
  12   6  11       1943.59       1777.94       210.81 o                         
 -31   7  11          0.69        381.23       419.00 o                         
 -29   7  11       2347.02       2420.51       186.46 o                         
 -27   7  11         13.61         95.97       166.05 o                         
 -25   7  11         55.49        -52.98       153.23 o                         
 -23   7  11        169.86        558.67       404.56 o                         
 -21   7  11        494.81        436.34       170.96 o                         
 -19   7  11        407.79        765.11       182.61 o                         
 -17   7  11        758.07       1064.76       115.32 o                         
 -15   7  11       1735.78       1677.64       130.12 o                         
 -13   7  11       3389.30       3301.19       169.80 o                         
 -11   7  11       2083.94       2118.82       137.17 o                         
  -9   7  11        251.73        206.15        75.64 o                         
  -7   7  11         68.38        143.89        76.74 o                         
  -5   7  11        715.49        784.40        83.85 o                         
  -3   7  11       1744.23       1737.48       100.85 o                         
  -1   7  11       1858.89       1975.25       112.31 o                         
   1   7  11         21.94         88.80        77.94 o                         
   3   7  11         60.22        130.90        89.09 o                         
   5   7  11       1431.76       1424.02       126.27 o                         
   7   7  11        339.31        450.05        97.25 o                         
   9   7  11       3416.90       3453.08       290.40 o                         
  11   7  11        216.86        807.12       166.63 o                         
 -30   8  11       1950.14       1479.21       201.08 o                         
 -28   8  11       4755.00       4487.03       238.56 o                         
 -26   8  11       9946.47       9646.51       455.88 o                         
 -24   8  11       1369.70       1322.91       180.92 o                         
 -20   8  11       7268.08       6780.84       818.74 o                         
 -18   8  11       8181.99       8213.26       332.22 o                         
 -16   8  11       9928.88       9125.61       370.88 o                         
 -14   8  11       4252.67       3865.11       175.11 o                         
 -12   8  11       5418.46       5080.45       240.51 o                         
 -10   8  11      16664.58      16804.29       388.74 o                         
  -8   8  11       6241.81       6297.41       227.11 o                         
  -6   8  11       4394.78       4731.49       348.48 o                         
  -4   8  11      36514.34      33924.42       882.36 o                         
  -2   8  11       7689.56       8115.11       239.59 o                         
   0   8  11       8385.74       8801.80       238.87 o                         
   2   8  11       8721.14       8699.50       335.85 o                         
   4   8  11         25.25        145.36        91.75 o                         
   6   8  11       4283.64       4370.04       185.52 o                         
   8   8  11       3614.35       3936.31       223.16 o                         
  10   8  11       5593.24       4893.43       717.60 o                         
 -29   9  11        776.30       1025.69       182.80 o                         
 -27   9  11        393.58        928.80       350.60 o                         
 -25   9  11        687.85        797.01       133.99 o                         
 -23   9  11       1647.73       2079.33       254.72 o                         
 -21   9  11       1269.62       1398.94       361.21 o                         
 -19   9  11        552.41        668.73       197.46 o                         
 -17   9  11       1616.18       2131.52       457.53 o                         
 -15   9  11        713.06        820.97       150.43 o                         
 -13   9  11       1046.05        990.85       192.68 o                         
 -11   9  11       2707.28       2581.34       181.93 o                         
  -9   9  11       2488.75       2051.01       170.56 o                         
  -7   9  11       1277.02       1383.97       155.37 o                         
  -5   9  11        778.98       1119.03       122.93 o                         
  -3   9  11       3469.27       3314.55       181.20 o                         
  -1   9  11       3028.44       3382.83       238.11 o                         
   1   9  11         28.71        150.89       216.44 o                         
   3   9  11        171.75        358.14        98.25 o                         
   5   9  11       2026.28       2189.19       179.42 o                         
   7   9  11        855.79       1149.75       214.24 o                         
   9   9  11         27.52        334.66       228.72 o                         
 -28  10  11        680.70       1175.14       231.17 o                         
 -26  10  11         58.77        -45.41       138.70 o                         
 -24  10  11         54.60         14.10       136.54 o                         
 -22  10  11       3416.42       4305.63       375.66 o                         
 -20  10  11        684.18        355.91       178.10 o                         
 -18  10  11       6650.01       6479.82       349.29 o                         
 -16  10  11        237.42        369.88       202.28 o                         
 -14  10  11       1285.47       1628.52       320.28 o                         
 -12  10  11       2678.80       2377.60       162.37 o                         
 -10  10  11       2441.94       2373.43       250.25 o                         
  -8  10  11       3949.43       4352.43       256.23 o                         
  -6  10  11        229.39        237.17       113.24 o                         
  -4  10  11          3.34        145.99       108.53 o                         
  -2  10  11         82.28         81.42        98.72 o                         
   0  10  11        648.88        757.47       100.11 o                         
   2  10  11       2647.94       2888.91       163.27 o                         
   4  10  11       3224.70       3768.33       215.84 o                         
   6  10  11         47.87        270.49       299.87 o                         
   8  10  11        877.82        958.42       194.03 o                         
 -27  11  11        107.13         -9.63       192.65 o                         
 -25  11  11        306.68        154.50       202.28 o                         
 -23  11  11        348.62        336.71       245.62 o                         
 -21  11  11       2004.64       1722.75       231.17 o                         
 -19  11  11          8.73        350.78       235.99 o                         
 -17  11  11        933.74       1411.88       307.46 o                         
 -15  11  11        353.26        363.50       157.07 o                         
 -13  11  11          1.99         20.42       156.04 o                         
 -11  11  11        789.66       1167.46       174.62 o                         
  -9  11  11       3428.61       3003.29       215.30 o                         
  -7  11  11       3097.95       3111.60       365.61 o                         
  -5  11  11       1092.37       1194.40       211.91 o                         
  -3  11  11         56.64        186.14        95.25 o                         
  -1  11  11       2025.44       2397.99       137.56 o                         
   1  11  11         21.85         61.16       107.40 o                         
   3  11  11        211.48        454.95       168.53 o                         
   5  11  11        143.74        213.55       169.89 o                         
   7  11  11          3.89        359.61       150.43 o                         
 -26  12  11          0.21        -38.53       192.65 o                         
 -24  12  11        152.08        356.39       183.01 o                         
 -22  12  11        300.10        215.27       168.02 o                         
 -20  12  11          4.21        521.74       157.93 o                         
 -18  12  11        128.06         15.38       177.96 o                         
 -16  12  11         45.20        -52.92       142.64 o                         
 -14  12  11        914.06       1245.52       155.20 o                         
 -12  12  11        347.84        540.36       134.17 o                         
 -10  12  11        678.39        821.16       234.96 o                         
  -8  12  11       5248.90       5044.31       244.64 o                         
  -6  12  11        286.29        427.35       114.97 o                         
  -4  12  11        984.02       1099.98       127.22 o                         
  -2  12  11         36.15        -11.62        94.69 o                         
   0  12  11         44.95        -10.97       138.64 o                         
   2  12  11          0.97        101.90       128.87 o                         
   4  12  11         37.15        -33.71       322.68 o                         
   6  12  11        477.18        705.77       154.89 o                         
 -25  13  11          0.91       -202.28       202.28 o                         
 -23  13  11          4.35         57.79       183.01 o                         
 -21  13  11        450.87        404.56       192.65 o                         
 -19  13  11         94.12        -57.97       363.22 o                         
 -17  13  11        258.17        474.57       158.27 o                         
 -15  13  11          1.17        -92.26       142.00 o                         
 -13  13  11        239.61        369.43       148.37 o                         
 -11  13  11         35.14        126.97       154.80 o                         
  -9  13  11         14.47        207.33       123.93 o                         
  -7  13  11        151.25        368.90       115.47 o                         
  -5  13  11          2.40        300.67       250.23 o                         
  -3  13  11         11.39         95.30       100.68 o                         
  -1  13  11         12.53        -17.88       121.95 o                         
   1  13  11         65.37         98.35       144.48 o                         
   3  13  11         58.89        136.62       163.75 o                         
   5  13  11        145.25        104.97       173.38 o                         
 -22  14  11       2822.49       3669.90       366.03 o                         
 -20  14  11        480.44        423.82       231.17 o                         
 -18  14  11         28.28        -27.36       177.35 o                         
 -16  14  11          4.27        -48.49       265.71 o                         
 -14  14  11       1772.34       1678.67       229.93 o                         
 -12  14  11        779.46        778.37       279.34 o                         
 -10  14  11        379.71        161.12       274.52 o                         
  -8  14  11        267.04        334.78       128.66 o                         
  -6  14  11       1187.84       1290.00       115.76 o                         
  -4  14  11       2209.21       2221.73       152.49 o                         
  -2  14  11       4194.40       3459.67       220.47 o                         
   0  14  11       1495.72       1663.53       204.33 o                         
   2  14  11        522.39        361.75       192.65 o                         
 -17  15  11         13.84       -115.59       327.50 o                         
 -15  15  11        148.42        568.30       269.70 o                         
 -13  15  11         85.21        183.01       183.90 o                         
 -11  15  11         11.11         36.39       150.43 o                         
  -9  15  11          8.81        126.06       152.70 o                         
  -7  15  11         31.56        269.87       183.94 o                         
  -5  15  11        100.49        105.20       142.26 o                         
  -3  15  11        208.77        336.68       129.74 o                         
  -1  15  11        545.98        298.16       428.64 o                         
 -14  16  11        885.33        192.65       385.29 o                         
 -12  16  11       2334.39       1598.75       390.11 o                         
 -10  16  11        819.11        582.65       332.31 o                         
  -8  16  11       1584.85       1509.20       293.78 o                         
  -6  16  11       1296.48        722.42       221.54 o                         
 -34   0  12          6.85       -327.50       327.50 o                         
 -32   0  12      10190.29       9930.88       655.00 o                         
 -30   0  12        486.53        375.66       279.34 o                         
 -28   0  12      14373.94      16259.29       982.49 o                         
 -26   0  12      19066.88      18696.57       810.52 o                         
 -24   0  12         15.55         96.32       308.23 o                         
 -22   0  12       6727.08       6089.65       361.03 o                         
 -20   0  12      12047.61      10720.40       478.43 o                         
 -18   0  12      30728.57      27662.73      1203.56 o                         
 -16   0  12      18529.37      15790.98       638.83 o                         
 -14   0  12       5450.98       4491.47       458.80 o                         
 -12   0  12      90553.39      91139.00      2274.29 o                         
 -10   0  12         24.26        327.50       158.93 o                         
  -8   0  12      10291.41      10142.95       354.08 o                         
  -6   0  12      22151.18      20642.35       631.67 o                         
  -4   0  12       9819.88       8099.11       340.35 o                         
  -2   0  12       8534.50       8034.28       287.27 o                         
   0   0  12       7611.97       7229.35       276.08 o                         
   2   0  12      22667.32      20058.98       765.68 o                         
   4   0  12      16625.45      17116.56       972.86 o                         
   6   0  12       1885.47       1887.93       423.82 o                         
   8   0  12      10597.30      11866.97       712.79 o                         
  10   0  12       3201.17       2908.95       308.23 o                         
  12   0  12        903.29        645.36       183.01 o                         
  14   0  12       2428.60       1849.40       240.81 o                         
 -35   1  12         34.32        144.48       356.39 o                         
 -33   1  12        417.61        867.17       258.96 o                         
 -31   1  12       2078.21       2681.56       268.84 o                         
 -29   1  12          0.71         75.01       237.90 o                         
 -27   1  12        504.34        612.85       223.01 o                         
 -25   1  12        814.23       1098.21       176.21 o                         
 -23   1  12        305.12        798.90       235.98 o                         
 -21   1  12        216.85        327.70       139.04 o                         
 -19   1  12       1457.71       1757.68       148.76 o                         
 -17   1  12       1909.35       1947.13       132.43 o                         
 -15   1  12        464.18        401.91        92.03 o                         
 -13   1  12          1.21         41.77       106.97 o                         
 -11   1  12       3065.17       2967.00       126.41 o                         
  -9   1  12         61.08         -8.47        67.25 o                         
  -7   1  12       3305.15       3104.68       144.46 o                         
  -5   1  12       4223.02       3931.10       127.48 o                         
  -3   1  12        688.00        664.00        71.23 o                         
  -1   1  12         60.46        159.27        63.89 o                         
   1   1  12         43.49        -25.97        75.70 o                         
   3   1  12        155.25        188.61       117.03 o                         
   5   1  12        495.30        234.60       153.14 o                         
   7   1  12        117.31        147.69       132.68 o                         
   9   1  12        307.58        295.41       114.21 o                         
  11   1  12        974.90       1283.86       366.03 o                         
  13   1  12        602.47        468.15       149.30 o                         
 -34   2  12        801.16        894.84       265.60 o                         
 -32   2  12       2056.25       2807.17       491.38 o                         
 -30   2  12       4023.43       3764.61       326.08 o                         
 -28   2  12       5150.82       5944.08       311.27 o                         
 -26   2  12       7070.95       6814.67       321.43 o                         
 -24   2  12       2487.02       3062.42       235.52 o                         
 -22   2  12       8414.69       8075.22       335.93 o                         
 -20   2  12       2567.68       2351.61       180.84 o                         
 -18   2  12      16963.55      15989.80       462.33 o                         
 -16   2  12       9589.68       9165.45       290.77 o                         
 -14   2  12       8718.33       8386.09       231.17 o                         
 -12   2  12      18093.12      18043.02       405.29 o                         
 -10   2  12      22786.44      22837.82       495.39 o                         
  -8   2  12      18347.17      17450.30       393.34 o                         
  -6   2  12       6528.98       6451.88       169.26 o                         
  -4   2  12       5798.79       5946.10       168.25 o                         
  -2   2  12       5636.33       5139.37       147.61 o                         
   0   2  12      11852.85      10985.38       234.76 o                         
   2   2  12       5417.36       5062.13       181.67 o                         
   4   2  12        283.35        501.90       178.20 o                         
   6   2  12       4467.39       3207.55       394.92 o                         
   8   2  12        496.08        690.09       158.11 o                         
  10   2  12       1181.25       1329.81       146.32 o                         
  12   2  12       1439.26       1523.09       166.63 o                         
 -33   3  12          3.20       -130.33       635.73 o                         
 -31   3  12        386.81        256.52       172.78 o                         
 -29   3  12        682.05        405.35       213.60 o                         
 -27   3  12        916.81        650.59       166.73 o                         
 -25   3  12        395.46        318.17       133.44 o                         
 -23   3  12       2122.35       1819.39       207.41 o                         
 -21   3  12        361.80        548.57       125.29 o                         
 -19   3  12       1693.24       1472.78       172.40 o                         
 -17   3  12        163.76        250.69       110.85 o                         
 -15   3  12        246.35        164.91       130.20 o                         
 -13   3  12        767.56        871.90        98.16 o                         
 -11   3  12       1220.72       1126.45        92.79 o                         
  -9   3  12          2.15         27.19        90.35 o                         
  -7   3  12        543.78        611.10        70.58 o                         
  -5   3  12        812.97        634.51        69.90 o                         
  -3   3  12       1926.27       1924.49        97.65 o                         
  -1   3  12       2111.76       2104.15       101.36 o                         
   1   3  12        552.18        666.21       124.80 o                         
   3   3  12       1151.28       1203.63       132.00 o                         
   5   3  12       1018.62        645.76       163.47 o                         
   7   3  12        650.76        457.78       162.27 o                         
   9   3  12        328.05        271.07       114.06 o                         
  11   3  12         26.80        -94.28       112.23 o                         
  13   3  12          5.41        -92.27       128.87 o                         
 -34   4  12         70.21        760.95       298.60 o                         
 -32   4  12        853.54        850.33       206.98 o                         
 -30   4  12       1521.22       1631.00       183.22 o                         
 -28   4  12       1061.13       1627.97       177.86 o                         
 -26   4  12       2202.32       2148.00       240.81 o                         
 -24   4  12       3282.61       3773.93       220.61 o                         
 -22   4  12       2788.00       3236.92       277.46 o                         
 -20   4  12       4012.50       3888.53       222.45 o                         
 -18   4  12        236.65        485.92       110.06 o                         
 -16   4  12        645.50        867.76       100.98 o                         
 -14   4  12      25567.84      24835.62       586.55 o                         
 -12   4  12       6806.16       7052.22       191.54 o                         
 -10   4  12       6544.44       6791.22       201.76 o                         
  -8   4  12      15793.52      14237.89       324.90 o                         
  -6   4  12         14.15         69.12        64.59 o                         
  -4   4  12        653.02        885.84        77.18 o                         
  -2   4  12          6.47         31.84        67.36 o                         
   0   4  12       8333.51       8210.57       206.96 o                         
   2   4  12       7631.51       7169.25       211.75 o                         
   4   4  12       7054.76       7299.68       278.47 o                         
   6   4  12        267.71        121.44       111.89 o                         
   8   4  12        983.09        946.44       128.58 o                         
  10   4  12        958.87        856.42       132.68 o                         
  12   4  12       1423.33       1582.38       173.38 o                         
 -33   5  12        214.90        799.48       298.60 o                         
 -31   5  12       1052.89       1546.18       187.24 o                         
 -29   5  12       1137.23       1229.37       172.80 o                         
 -27   5  12        504.45        603.55       155.55 o                         
 -25   5  12          7.59        115.59       173.38 o                         
 -23   5  12        555.17        461.09       135.22 o                         
 -21   5  12        427.70        374.42       161.91 o                         
 -19   5  12        810.94        617.66       115.39 o                         
 -17   5  12         29.08         23.09       111.35 o                         
 -15   5  12       1439.85       1430.10       114.65 o                         
 -13   5  12        253.61        337.77        81.01 o                         
 -11   5  12        500.22        699.06        83.46 o                         
  -9   5  12       2727.34       2635.58       127.10 o                         
  -7   5  12       3709.03       3392.53       129.52 o                         
  -5   5  12        167.46        387.92        72.20 o                         
  -3   5  12        309.64        355.18        70.58 o                         
  -1   5  12        364.71        284.50        79.08 o                         
   1   5  12        695.37        852.86        91.55 o                         
   3   5  12        573.98        531.54       104.29 o                         
   5   5  12        579.09        603.05       115.40 o                         
   7   5  12        802.89        883.73       126.34 o                         
   9   5  12        125.11         20.42       109.52 o                         
  11   5  12         50.44        104.24       279.34 o                         
 -32   6  12        182.10        327.50       308.23 o                         
 -30   6  12       2407.89       2673.64       215.93 o                         
 -28   6  12        154.87         69.16       163.83 o                         
 -26   6  12        850.76        694.98       179.70 o                         
 -24   6  12        179.98        288.97       163.75 o                         
 -22   6  12        492.61        739.38       130.69 o                         
 -20   6  12       1610.74       1569.75       152.34 o                         
 -18   6  12        463.58        434.35       109.63 o                         
 -16   6  12        780.50        810.00       131.87 o                         
 -14   6  12        519.99        319.19        97.64 o                         
 -12   6  12       1256.38       1075.54       103.17 o                         
 -10   6  12        887.27       1060.44       126.94 o                         
  -8   6  12         83.42         94.73        73.84 o                         
  -6   6  12         46.67         80.09        70.66 o                         
  -4   6  12       3847.67       3805.48       234.77 o                         
  -2   6  12       8912.72       8919.15       243.96 o                         
   0   6  12       8187.82       8428.31       290.77 o                         
   2   6  12        327.92        246.26        91.91 o                         
   4   6  12        205.02        256.72       109.78 o                         
   6   6  12       1435.70       1525.89       211.09 o                         
   8   6  12       1008.92        958.08       137.28 o                         
  10   6  12        341.88        384.30       149.30 o                         
  12   6  12        271.74        -86.69       240.81 o                         
 -31   7  12         34.45        202.97       181.47 o                         
 -29   7  12        280.58        320.84       142.33 o                         
 -27   7  12         65.27        -40.57       168.56 o                         
 -25   7  12          1.37       -148.07       148.07 o                         
 -23   7  12        436.88        626.10       847.64 o                         
 -21   7  12        442.43         81.64       137.64 o                         
 -19   7  12        353.99        513.88       121.41 o                         
 -17   7  12       1491.71       1645.06       209.34 o                         
 -15   7  12       2075.04       1982.25       247.35 o                         
 -13   7  12        333.59        505.96       103.63 o                         
 -11   7  12        368.96        447.40        84.57 o                         
  -9   7  12        140.87        215.22        81.06 o                         
  -7   7  12         25.96        -43.90        79.44 o                         
  -5   7  12        244.46        433.00        83.21 o                         
  -3   7  12         69.00         93.93       115.02 o                         
  -1   7  12       1224.01       1365.33       112.42 o                         
   1   7  12        426.59        327.41       104.82 o                         
   3   7  12          0.71         44.38        96.48 o                         
   5   7  12        222.37        184.48       105.56 o                         
   7   7  12          4.57          2.99       174.32 o                         
   9   7  12         48.01        134.85       173.38 o                         
  11   7  12          8.69        279.34       211.91 o                         
 -30   8  12       1119.76        961.91       240.35 o                         
 -28   8  12        190.70         -6.72       133.69 o                         
 -26   8  12         62.44       -152.99       166.05 o                         
 -24   8  12        737.79        884.15       172.31 o                         
 -22   8  12        636.65        889.62       169.67 o                         
 -20   8  12          3.83        274.37       154.70 o                         
 -18   8  12       3686.63       2887.16       200.93 o                         
 -16   8  12         41.11         95.03       160.26 o                         
 -14   8  12        648.41        732.14       139.87 o                         
 -12   8  12        458.77        453.90       160.01 o                         
 -10   8  12        664.83        802.52       101.40 o                         
  -8   8  12        655.68        768.63       102.05 o                         
  -6   8  12       5977.71       5779.21       221.32 o                         
  -4   8  12       8714.11       9588.06       305.63 o                         
  -2   8  12         38.86         17.15        92.26 o                         
   0   8  12         93.20        -87.31       109.38 o                         
   2   8  12      10661.16      10549.43       380.82 o                         
   4   8  12         48.53         66.64       112.00 o                         
   6   8  12        202.80        203.98       125.27 o                         
   8   8  12          3.11        712.79       645.36 o                         
  10   8  12         41.14        606.83       221.54 o                         
 -29   9  12         11.34       -165.71       165.71 o                         
 -27   9  12        192.52        181.41       168.56 o                         
 -25   9  12        247.91        512.44       188.52 o                         
 -23   9  12        323.57         38.53       568.30 o                         
 -21   9  12       1435.53        972.86       202.28 o                         
 -19   9  12        473.24        798.55       544.22 o                         
 -17   9  12        640.85        499.17       147.76 o                         
 -15   9  12       1044.33       1201.12       149.73 o                         
 -13   9  12        877.53        950.05       212.52 o                         
 -11   9  12        651.78        642.38        98.48 o                         
  -9   9  12        976.27       1184.68       124.19 o                         
  -7   9  12       1788.92       1989.11       178.21 o                         
  -5   9  12       1479.36       1989.32       153.58 o                         
  -3   9  12         17.62         -3.67        96.43 o                         
  -1   9  12       3003.91       2726.88       249.53 o                         
   1   9  12       4172.82       4121.90       183.98 o                         
   3   9  12       6132.94       6000.77       272.09 o                         
   5   9  12       2743.09       3047.46       238.29 o                         
   7   9  12       1702.17       1512.85       183.50 o                         
   9   9  12        567.71        375.66       221.54 o                         
 -28  10  12       1795.77       2282.85       298.60 o                         
 -26  10  12       2517.53       2104.23       428.64 o                         
 -24  10  12       5831.50       6346.52       346.76 o                         
 -22  10  12       2464.07       2485.13       327.50 o                         
 -20  10  12       2423.20       2806.95       351.58 o                         
 -18  10  12       2350.93       2709.70       238.10 o                         
 -16  10  12       3946.49       3962.17       323.88 o                         
 -14  10  12       1189.48       1178.47       166.52 o                         
 -12  10  12       9782.63       8775.45       305.61 o                         
 -10  10  12      27105.55      27721.03       744.21 o                         
  -8  10  12       4777.26       4587.92       233.80 o                         
  -6  10  12       1851.60       2179.55       403.19 o                         
  -4  10  12         22.79        221.54       173.38 o                         
  -2  10  12       2944.05       2936.19       172.49 o                         
   0  10  12       5410.54       6423.75       238.82 o                         
   2  10  12       8555.40       8663.17       322.27 o                         
   4  10  12       4609.17       3805.30       260.07 o                         
   6  10  12       3097.11       3112.72       606.83 o                         
   8  10  12        187.50        327.50       211.91 o                         
 -27  11  12        679.17        606.83       183.01 o                         
 -25  11  12        517.75        715.88       166.05 o                         
 -23  11  12        151.22        -49.84       154.12 o                         
 -21  11  12        848.27        549.04       308.23 o                         
 -19  11  12         26.10        184.57       208.19 o                         
 -17  11  12        377.38        450.81       173.64 o                         
 -15  11  12        593.33        649.30       167.93 o                         
 -13  11  12        873.77        890.17       147.25 o                         
 -11  11  12         47.28        222.01       131.56 o                         
  -9  11  12        414.99        495.68       128.95 o                         
  -7  11  12        194.76        305.93       114.97 o                         
  -5  11  12         64.85         67.07        94.09 o                         
  -3  11  12        492.86       1086.96       130.08 o                         
  -1  11  12       1100.52       1181.03       223.84 o                         
   1  11  12         81.46         43.71       106.11 o                         
   3  11  12        126.15        252.37       134.19 o                         
   5  11  12        351.65        363.11       143.49 o                         
 -26  12  12       3133.72       2359.91       298.60 o                         
 -24  12  12       4696.51       4700.55       471.98 o                         
 -22  12  12       1398.29       1338.89       221.54 o                         
 -20  12  12       9127.49       9374.19       461.35 o                         
 -18  12  12       7509.11       6901.87       464.37 o                         
 -16  12  12       2980.97       3307.00       239.16 o                         
 -14  12  12       7392.78       8051.58       325.24 o                         
 -12  12  12       8895.60       9395.42       316.20 o                         
 -10  12  12      10137.59       9966.62       363.38 o                         
  -8  12  12       4337.76       3654.78       216.98 o                         
  -6  12  12       2304.70       2798.34       167.00 o                         
  -4  12  12       3923.58       4530.46       193.65 o                         
  -2  12  12       5818.12       6083.60       253.18 o                         
   0  12  12       4121.23       4533.44       218.55 o                         
   2  12  12       6357.66       6776.90       323.47 o                         
   4  12  12      10201.67       9685.12       415.31 o                         
 -23  13  12        204.49        192.65       202.28 o                         
 -21  13  12         13.01       -221.54       288.97 o                         
 -19  13  12        149.82       1060.28       308.23 o                         
 -17  13  12         36.67         89.75       159.34 o                         
 -15  13  12        184.91        177.40       156.68 o                         
 -13  13  12         32.10       -159.08       159.08 o                         
 -11  13  12         10.60        -24.08       168.56 o                         
  -9  13  12        102.14        194.10       119.80 o                         
  -7  13  12        397.86        458.86       101.73 o                         
  -5  13  12        584.92        551.27       103.83 o                         
  -3  13  12        357.21        179.38       108.22 o                         
  -1  13  12         70.51         78.11       114.39 o                         
   1  13  12          0.92          8.26       173.38 o                         
   3  13  12          1.59       -100.82       153.14 o                         
 -20  14  12       1125.84       1252.20       279.34 o                         
 -18  14  12       1681.43       2081.31       249.53 o                         
 -16  14  12       5229.98       4822.77       582.77 o                         
 -14  14  12       5802.49       5935.23       515.33 o                         
 -12  14  12        761.43        795.23       163.04 o                         
 -10  14  12       2006.79       2407.38       200.84 o                         
  -8  14  12       3414.00       3561.37       189.49 o                         
  -6  14  12       4211.63       4220.30       315.60 o                         
  -4  14  12       4378.88       3891.73       256.48 o                         
  -2  14  12       1450.41       1488.96       168.65 o                         
   0  14  12       2807.66       3103.98       238.10 o                         
 -15  15  12         78.91        125.22       260.07 o                         
 -13  15  12        185.61        409.37       163.04 o                         
 -11  15  12         33.59         58.25       293.78 o                         
  -9  15  12        333.75        634.31       274.52 o                         
  -7  15  12          0.03        211.91       136.22 o                         
  -5  15  12        171.77        -54.21       145.37 o                         
  -3  15  12         86.19         28.90       211.91 o                         
 -35   1  13         94.27        760.95       346.76 o                         
 -33   1  13        534.93        884.54       606.83 o                         
 -31   1  13       1651.31       1857.75       237.22 o                         
 -29   1  13          0.79       -134.85       170.31 o                         
 -27   1  13        206.34         67.43       250.44 o                         
 -25   1  13        104.19        319.35       169.93 o                         
 -23   1  13        685.47        913.42       231.28 o                         
 -21   1  13       1255.58       1397.96       139.65 o                         
 -19   1  13          4.38         70.33       102.12 o                         
 -17   1  13        282.56        210.02        92.75 o                         
 -15   1  13       3281.12       3759.49       229.46 o                         
 -13   1  13       1295.27       1594.61       187.40 o                         
 -11   1  13       1507.26       1600.58       152.99 o                         
  -9   1  13          3.36         38.82        67.03 o                         
  -7   1  13         23.02        132.47        87.94 o                         
  -5   1  13        247.71        167.72        68.44 o                         
  -3   1  13        483.12        505.07        72.48 o                         
  -1   1  13        140.96        335.92        78.41 o                         
   1   1  13        688.40        642.88       107.58 o                         
   3   1  13        865.70       1226.65       394.92 o                         
   5   1  13       4717.00       4918.64       306.27 o                         
   7   1  13        137.61        274.52       122.03 o                         
   9   1  13        336.45        317.87       122.60 o                         
  11   1  13        136.95       -119.05       119.05 o                         
 -34   2  13        233.63        462.35       390.11 o                         
 -32   2  13       1675.80       1379.58       204.38 o                         
 -30   2  13        302.50        194.92       201.53 o                         
 -28   2  13       3804.60       3940.81       265.73 o                         
 -26   2  13       3849.93       3849.25       330.61 o                         
 -24   2  13       5680.26       5745.73       294.12 o                         
 -22   2  13       8448.66       7894.20       307.23 o                         
 -20   2  13       3435.39       3046.77       196.80 o                         
 -18   2  13       8421.16       8170.21       250.18 o                         
 -16   2  13       5845.18       5826.89       200.53 o                         
 -14   2  13       1837.52       2012.20       119.69 o                         
 -12   2  13      10782.79      10750.20       371.75 o                         
 -10   2  13       1020.78        668.64       113.10 o                         
  -8   2  13       8150.57       7516.91       201.42 o                         
  -6   2  13       1634.32       1762.58       100.42 o                         
  -4   2  13       4598.71       3948.26       154.43 o                         
  -2   2  13       2641.05       2631.98       116.71 o                         
   0   2  13       1950.26       1945.47       152.17 o                         
   2   2  13        586.81        455.93       127.91 o                         
   4   2  13        768.08       1444.84       433.45 o                         
   6   2  13       4787.95       5465.11       380.48 o                         
   8   2  13       1065.16       1213.97       149.84 o                         
  10   2  13         86.18        202.28       115.79 o                         
  12   2  13         23.53         84.47       132.68 o                         
 -33   3  13        625.55        549.58       284.42 o                         
 -31   3  13        505.16        669.32       181.29 o                         
 -29   3  13        481.87        604.60       165.10 o                         
 -27   3  13        549.79        703.06       159.61 o                         
 -25   3  13       1206.70       1387.45       155.34 o                         
 -23   3  13       1316.00       1894.04       166.84 o                         
 -21   3  13       1346.27       1945.35       163.02 o                         
 -19   3  13       3423.42       3176.28       174.23 o                         
 -17   3  13        663.80        715.31        97.12 o                         
 -15   3  13        123.59        213.36        86.25 o                         
 -13   3  13        245.70        482.86        85.50 o                         
 -11   3  13       1569.21       1838.76       109.60 o                         
  -9   3  13       3288.00       2971.54       125.61 o                         
  -7   3  13       2122.23       2063.70       113.11 o                         
  -5   3  13       2445.81       2289.23       128.45 o                         
  -3   3  13       1684.72       1786.69        98.42 o                         
  -1   3  13        254.08        190.65        90.24 o                         
   1   3  13        220.44        288.97        98.98 o                         
   3   3  13         96.84       -105.96       327.50 o                         
   5   3  13         31.28         52.61       131.64 o                         
   7   3  13          4.60         66.36       192.65 o                         
   9   3  13        424.24        347.54       125.87 o                         
  11   3  13        218.27        439.13       132.68 o                         
 -34   4  13       1509.92       1945.72       327.50 o                         
 -32   4  13       2986.06       2596.62       471.27 o                         
 -30   4  13       1269.55       1082.83       178.41 o                         
 -28   4  13       3734.39       4340.46       271.90 o                         
 -26   4  13       5527.13       5800.37       271.66 o                         
 -24   4  13      18780.07      17471.87       504.85 o                         
 -22   4  13       5053.91       5221.66       258.60 o                         
 -20   4  13      18716.62      18379.88       522.43 o                         
 -18   4  13      18394.85      18162.71       454.14 o                         
 -16   4  13      38974.91      37121.26       854.98 o                         
 -14   4  13      23480.57      21562.53       478.51 o                         
 -12   4  13       7293.26       7078.48       183.25 o                         
 -10   4  13       2156.43       2097.09       109.03 o                         
  -8   4  13      48237.15      47612.23       915.64 o                         
  -6   4  13      20171.48      20187.89       416.90 o                         
  -4   4  13      36886.08      33469.83       655.10 o                         
  -2   4  13        194.82        382.33        92.48 o                         
   0   4  13      13181.32      12844.39       343.52 o                         
   2   4  13       8639.30       8583.60       381.48 o                         
   4   4  13       4175.39       4003.70       246.41 o                         
   6   4  13       4638.05       4840.96       282.11 o                         
   8   4  13       3873.40       3966.65       247.97 o                         
  10   4  13       2119.72       2258.18       207.65 o                         
 -33   5  13          0.79        510.51       260.07 o                         
 -31   5  13        166.94        153.00       162.27 o                         
 -29   5  13         93.18         25.50       198.99 o                         
 -27   5  13        450.97        543.80       152.87 o                         
 -25   5  13        108.60        117.92       128.70 o                         
 -23   5  13         19.48       -101.75       117.80 o                         
 -21   5  13        875.76       1114.44       129.75 o                         
 -19   5  13         46.68        240.53       139.03 o                         
 -17   5  13          0.50        108.80        97.18 o                         
 -15   5  13          0.19         41.44        92.58 o                         
 -13   5  13         26.12        -78.52        78.52 o                         
 -11   5  13        204.85        399.04        78.74 o                         
  -9   5  13        219.88        169.42        90.21 o                         
  -7   5  13       3568.42       3303.10       142.64 o                         
  -5   5  13       3330.87       3327.36       148.81 o                         
  -3   5  13       1321.41       1280.60       136.34 o                         
  -1   5  13        470.47        164.11        93.15 o                         
   1   5  13          1.22        142.48       101.10 o                         
   3   5  13        468.55        636.84       127.56 o                         
   5   5  13       1052.99        840.15       138.15 o                         
   7   5  13        886.51        620.67       284.15 o                         
   9   5  13       1320.42       1190.21       158.59 o                         
  11   5  13       1010.65        857.27       211.91 o                         
 -32   6  13       2087.87       2003.51       346.76 o                         
 -30   6  13         23.95        225.11       149.05 o                         
 -28   6  13       2023.48       2079.98       327.50 o                         
 -26   6  13       3525.73       3158.32       236.14 o                         
 -24   6  13       1444.22       1503.69       173.47 o                         
 -22   6  13       1407.11       1661.78       166.84 o                         
 -20   6  13      12410.03      12341.70       390.63 o                         
 -18   6  13       2480.48       2698.29       204.80 o                         
 -16   6  13       1499.04       1512.95       129.00 o                         
 -14   6  13        787.62        870.50       102.67 o                         
 -12   6  13       3904.47       3988.65       151.92 o                         
 -10   6  13       7959.08       7984.58       225.32 o                         
  -8   6  13       6272.77       6063.80       180.70 o                         
  -6   6  13       6632.15       6775.15       218.31 o                         
  -4   6  13      44231.36      43419.41       908.11 o                         
  -2   6  13       7191.63       6854.78       228.74 o                         
   0   6  13        387.13        474.23       106.50 o                         
   2   6  13       1990.69       2059.72       153.30 o                         
   4   6  13       6243.58       5931.60       422.73 o                         
   6   6  13       1681.27       1997.39       337.13 o                         
   8   6  13       3771.67       3204.88       233.14 o                         
  10   6  13       2359.12       1993.88       288.97 o                         
 -31   7  13          0.58        231.57       192.79 o                         
 -29   7  13         23.61       -134.60       134.60 o                         
 -27   7  13         72.43        101.14       370.84 o                         
 -25   7  13         15.76       -198.46       207.09 o                         
 -23   7  13          1.27       -119.54       145.67 o                         
 -21   7  13         18.12       1145.41       385.29 o                         
 -19   7  13        352.45        554.15       166.19 o                         
 -17   7  13        651.97        498.60       105.84 o                         
 -15   7  13        989.51       1012.30       230.79 o                         
 -13   7  13       2226.44       2259.08       174.05 o                         
 -11   7  13        743.92        992.92       214.11 o                         
  -9   7  13        431.66        251.73       167.70 o                         
  -7   7  13       1321.94       1070.52       100.36 o                         
  -5   7  13       1552.05       1592.44       111.68 o                         
  -3   7  13       1228.87       1396.88       119.46 o                         
  -1   7  13         12.07        -23.20       116.70 o                         
   1   7  13         36.36        156.63       139.42 o                         
   3   7  13        126.61        204.35       122.67 o                         
   5   7  13       1724.99       1478.19       163.53 o                         
   7   7  13        158.63        337.13       163.75 o                         
   9   7  13       1468.90       1810.87       269.70 o                         
 -30   8  13        827.12       1137.50       467.90 o                         
 -28   8  13        634.69        348.07       137.93 o                         
 -26   8  13        485.78        425.20       174.68 o                         
 -24   8  13       2928.40       2814.26       258.07 o                         
 -22   8  13       3115.32       3616.96       284.08 o                         
 -20   8  13       1743.20       1572.99       341.24 o                         
 -18   8  13       9465.96       9822.72       314.74 o                         
 -16   8  13       3942.17       4155.69       185.19 o                         
 -14   8  13       3137.85       3675.70       155.66 o                         
 -12   8  13       1474.26       1882.10       118.96 o                         
 -10   8  13       3160.03       3189.36       152.39 o                         
  -8   8  13       2035.96       2340.43       139.48 o                         
  -6   8  13      14830.32      15385.72       440.90 o                         
  -4   8  13        527.52        433.42       102.44 o                         
  -2   8  13       4182.51       3467.62       346.76 o                         
   0   8  13       5754.04       5448.50       223.48 o                         
   2   8  13          8.05        -93.62       115.54 o                         
   4   8  13       3139.55       3023.62       245.18 o                         
   6   8  13       2899.03       2874.92       244.10 o                         
   8   8  13        594.61        414.19       192.65 o                         
 -29   9  13          4.10         48.16       202.28 o                         
 -27   9  13        495.94        391.10       361.21 o                         
 -25   9  13         11.70       -202.28       202.28 o                         
 -23   9  13         20.41         96.32       192.65 o                         
 -21   9  13         16.86         -9.63       183.01 o                         
 -19   9  13        353.22        358.66       274.52 o                         
 -17   9  13        362.07        618.86       395.61 o                         
 -15   9  13        186.82         92.53       133.06 o                         
 -13   9  13        447.38        395.85       148.04 o                         
 -11   9  13       1031.64        918.46       120.21 o                         
  -9   9  13        408.11        558.92       117.05 o                         
  -7   9  13        520.55        716.82       108.26 o                         
  -5   9  13       1551.74       1733.81       260.07 o                         
  -3   9  13       1318.34       1634.96       183.52 o                         
  -1   9  13        377.97        633.39       108.54 o                         
   1   9  13       1206.77       1370.01       143.56 o                         
   3   9  13        475.65        270.41       133.62 o                         
   5   9  13        215.82        461.37       154.61 o                         
   7   9  13        441.83        616.47       192.65 o                         
 -28  10  13       1011.51       1261.83       221.54 o                         
 -26  10  13       3805.92       3232.90       242.65 o                         
 -24  10  13       1256.62       1743.44       269.70 o                         
 -22  10  13      10498.50      11067.49       664.63 o                         
 -20  10  13        466.80        217.69       366.03 o                         
 -18  10  13       1224.41       1280.57       173.12 o                         
 -16  10  13       4090.65       4186.82       257.81 o                         
 -14  10  13      10021.58       9266.61       497.12 o                         
 -12  10  13        404.69        258.77       134.86 o                         
 -10  10  13      12979.54      15687.02       565.12 o                         
  -8  10  13       6135.93       6710.15       282.83 o                         
  -6  10  13       9766.89       9891.91       297.81 o                         
  -4  10  13        297.78        346.58        99.07 o                         
  -2  10  13       7706.92       8714.50       282.82 o                         
   0  10  13       1348.30       1566.27       232.47 o                         
   2  10  13       2423.65       3174.63       447.90 o                         
   4  10  13       1956.98       2230.02       231.17 o                         
   6  10  13       1505.63       1570.06       221.54 o                         
 -27  11  13          3.28         57.79       192.65 o                         
 -25  11  13          0.62        433.45       183.01 o                         
 -23  11  13        126.08        394.55       235.99 o                         
 -21  11  13        827.99       1243.17       438.27 o                         
 -19  11  13        123.21        879.75       409.37 o                         
 -17  11  13        104.95        484.04       181.01 o                         
 -15  11  13        113.21       -155.25       392.50 o                         
 -13  11  13         30.36         62.19       216.73 o                         
 -11  11  13         46.79        122.31       132.37 o                         
  -9  11  13         10.25         44.71       112.56 o                         
  -7  11  13        148.89        160.02        97.42 o                         
  -5  11  13        577.17        519.33       101.89 o                         
  -3  11  13        387.69        654.19       140.42 o                         
  -1  11  13        152.20        316.60       112.46 o                         
   1  11  13         30.07         51.87       173.38 o                         
   3  11  13         62.11        106.19       136.54 o                         
   5  11  13        303.52        317.87       221.54 o                         
 -26  12  13        285.90         38.53       211.91 o                         
 -24  12  13         23.73        -28.90       202.28 o                         
 -22  12  13          3.06         96.32       192.65 o                         
 -20  12  13         33.81        -14.91       173.93 o                         
 -18  12  13        239.88        333.01       207.57 o                         
 -16  12  13       2554.37       2034.31       276.19 o                         
 -14  12  13        152.87        684.30       148.98 o                         
 -12  12  13         29.17         64.96       146.32 o                         
 -10  12  13       1954.02       2342.29       185.32 o                         
  -8  12  13       3820.09       3055.94       172.51 o                         
  -6  12  13       1294.13       1234.24       119.57 o                         
  -4  12  13        395.65        247.26       133.00 o                         
  -2  12  13        299.58        726.22       126.24 o                         
   0  12  13        154.27        -58.28       134.19 o                         
   2  12  13        132.16        -12.99       145.37 o                         
 -23  13  13        167.59        693.52       231.17 o                         
 -21  13  13         20.35         96.32       221.54 o                         
 -19  13  13         15.04        598.58       313.05 o                         
 -17  13  13         57.30       -171.21       171.21 o                         
 -15  13  13         29.99       -164.48       180.40 o                         
 -13  13  13        234.74        544.22       163.47 o                         
 -11  13  13          0.10        -76.31       114.28 o                         
  -9  13  13        207.66        198.62       103.80 o                         
  -7  13  13        888.86       1093.33       111.27 o                         
  -5  13  13       1107.84       1274.31       118.44 o                         
  -3  13  13          0.95        158.19       230.62 o                         
  -1  13  13         11.85         60.61       356.39 o                         
   1  13  13          1.47       -159.08       159.08 o                         
 -18  14  13        939.00        635.73       414.19 o                         
 -16  14  13       2517.50       1956.94       221.28 o                         
 -14  14  13          3.71       -145.00       145.00 o                         
 -12  14  13        837.79        494.22       191.41 o                         
 -10  14  13         87.19        101.94       138.20 o                         
  -8  14  13        428.79        443.35       174.75 o                         
  -6  14  13        386.30        210.68       131.97 o                         
  -4  14  13        981.70        665.52       166.63 o                         
  -2  14  13        685.16       1499.25       245.62 o
[truncated: 107,652 more chars]
